# Supplementary material for: Biomarkers of mortality in adults and adolescents with advanced HIV in sub-Saharan Africa
Source: Nat Commun. 2024 Jun 28;15:5492. doi: 10.1038/s41467-024-49317-7 (PMC11214617; doi:10.1038/s41467-024-49317-7)
Supplement: Supplementary file 4 — Supplementary Data 1 [file 41467_2024_49317_MOESM4_ESM.zip]

Archive with 16 entries (15 files):
- clean progs for sharing/
- clean progs for sharing/an_baseline_desc.do
- clean progs for sharing/an_biomarker_mortality.do
- clean progs for sharing/an_biomarker_mortality2.do
- clean progs for sharing/an_biomarker_mortality3.do
- clean progs for sharing/an_biomarker_mortality5.do
- clean progs for sharing/an_biomarker_mortality6.do
- clean progs for sharing/an_change_over_time.do
- clean progs for sharing/an_correlation2.do
- clean progs for sharing/an_deaths_sum.do
- clean progs for sharing/an_pca.do
- clean progs for sharing/an_week4_desc_means.do
- clean progs for sharing/boxplots.R
- clean progs for sharing/crbiomarkers_baseline.do
- clean progs for sharing/crbiomarkers_change.do
- clean progs for sharing/master.do
