# Supplementary material for: Biomarkers of mortality in adults and adolescents with advanced HIV in sub-Saharan Africa
Source: Nat Commun. 2024 Jun 28;15:5492. doi: 10.1038/s41467-024-49317-7 (PMC11214617; doi:10.1038/s41467-024-49317-7)
Supplement: Supplementary file 4 — Supplementary Data 1 [file 41467_2024_49317_MOESM4_ESM.zip › clean progs for sharing/an_baseline_desc.do]

*Descriptive stats of biomarkers & covariates
*R Connon 
*Stata 16.1
*8 Sept 2021

*1. Descriptive stats 
*2. Output to word 

cap log close
log using $LogDir\an_baseline_desc.log, replace 

************************
* 1. Descriptive stats
************************

use $DataDir\crbiomarkers_baseline, clear
*keep if centre_flag==0 /* exclude Kilifi and Eldoret */

tab status 

*Continuous variables
foreach var in cd14 cd163 crp ddimer eotaxin gmcsf groa ifabp ifna ifng il1a il1b il1ra il2 il4 il5 il6 il7 il8 il9 il10 il12p70 il13 il15 il17a il18 il21 il22 il23 il27 il31 ip10 lbp mcp1 mip1a mip1b rantes sdf1a st2 tnfa tnfbeta a1at mpo neo {
	tab sign`var'
} 

cap postclose baseline
postfile baseline str25 varname n_avail str10 group med lq uq n total log10quartilewidth using $OutputDir\an_biomarker_mortality\baseline, replace

*Continuous variables
foreach var in il4 il12p70 il10 ip10 mcp1 mip1a il27 il31 il13 il5 gmcsf il7 il8 groa ifna ifng eotaxin il9 il6 il15 il1ra il21 il18 sdf1a il1a il1b tnfbeta tnfa il2 rantes mip1b il17a il22 il23 cd14 crp lbp st2 ddimer cd163 ifabp a1at mpo neo age bmcd4 bmi log10rna2 {
	count if `var'<.
	local n_avail = r(N)
	tabstat `var', by(status) statistics(p50 p25 p75) save
	mat controls=r(Stat1)
	mat deaths=r(Stat2)
	mat overall=r(StatTotal)
	
	foreach group in controls deaths overall {
		local quartilewidth = (`group'[3,1] - `group'[2,1])/2 
		post baseline ("`var'") (`n_avail') ("`group'") (`group'[1,1]) (`group'[2,1]) (`group'[3,1]) (.) (.) (log10(`quartilewidth'))
	}
}

*Binary 
gen enrolstage_bin2 = enrolstage_bin-1
gen sex2 = sex-1
foreach var in enrolstage_bin2 rxoi sex2 {
	count if `var' < . 
	local n_avail = r(N)
	tabstat `var', by(status) statistics(sum n) save
	mat controls=r(Stat1)
	mat deaths=r(Stat2)
	mat overall=r(StatTotal)
	
	foreach group in controls deaths overall {
		post baseline ("`var'") (`n_avail') ("`group'") (.) (.) (.) (`group'[1,1]) (`group'[2,1]) (.)
	}
}

*Categorical 

foreach var in centre_orig {
	count if `var' <. 
	local n_avail = r(N)
   	qui levelsof `var'
	foreach i in `r(levels)' {
		gen `var'_`i' = `var'==`i'
		replace `var'_`i' = . if `var'==.
		tabstat `var'_`i', by(status) statistics(sum n) save
		mat controls=r(Stat1)
		mat deaths=r(Stat2)
		mat overall=r(StatTotal)
		
		foreach group in controls deaths overall {
			post baseline ("`i'.`var'") (`n_avail') ("`group'") (.) (.) (.) (`group'[1,1]) (`group'[2,1]) (.)
		}
	}
}

postclose baseline

************************
* 2. Output to word
************************

use $OutputDir\an_biomarker_mortality\biomarkers_mort1b, clear
keep if rxoi==.
gen varname=biomarker 
replace varname=subinstr(var, "log10_", "", 1)
replace varname=subinstr(var, "log2_", "", 1)

gen keep=1 if substr(biomarker, 1, 6)=="log10_" 
replace keep=1 if inlist(biomarker, "bmcd4", "age", "log10rna2", "bmi", "1.rxoi", "2.enrolstage_bin", "2.sex")
replace keep=1 if strpos(biomarker, "centre_orig")>0

foreach var in cd163 st2 ddimer ifabp a1at mpo neo lbp cd14 {
	replace keep=. if biomarker=="log10_`var'"
	replace keep=1 if biomarker=="log2_`var'"
}
keep if keep==1 
drop keep 

gen univ_str = string(hr, "%9.2f") + " (" + string(ll, "%9.2f") + "-" + string(ul, "%9.2f") + ")"
gen p_str = string(hr_p, "%5.2f")
replace p_str = "<0.001" if hr_p < 0.001 
replace p_str = string(hr_p, "%5.3f") if hr_p < 0.005

keep varname univ_str p_str

replace varname="rxoi" if varname=="1.rxoi" 
replace varname="enrolstage_bin2" if varname=="2.enrolstage_bin" 
replace varname="sex2" if varname=="2.sex" 

save $DataDir\temp, replace 

use $OutputDir\an_biomarker_mortality\baseline, clear

gen double scale=1 
replace scale=1/1000 if var=="cd14" | var=="cd163" | var=="ddimer" | var=="a1at" 
replace scale=1/1000000 if var=="crp" | var=="lbp"

gen unit = "pg/ml"
replace unit = "ng/ml" if scale==1/1000
replace unit = "mg/l" if scale==1/1000000

foreach stat in med lq uq {
    replace `stat' = `stat'*scale
}

gen format="%9.0f"
replace format="%9.1f" if inlist(varname, "ifna", "il7")
replace format="%9.2f" if inlist(varname, "il1a", "log10rna2")
gen med_iqr = string(med, format) + " (" + string(lq, format) + "-" + string(uq, format) + ")"
gen n_perc = string(n) + " (" + string(n/total*100, "%9.0f") + "%)"
gen string = med_iqr if med<. 
replace string = n_perc if n<. 
assert string!="" 

keep varname group string unit n_avail
reshape wide string, i(varname unit n_avail) j(group) str
order varname *overall *deaths *controls
rename string* *

merge 1:1 varname using $DataDir\temp 
replace univ_str="1" if varname=="3.centre_orig" 

gen order=. 
local i=1
foreach var in age sex2 bmcd4 bmi log10rna2 enrolstage_bin2 rxoi log10rna2 3.centre_orig 4.centre_orig 5.centre_orig 6.centre_orig 7.centre_orig 8.centre_orig 9.centre_orig cd163 crp cd14 ifabp ifng il2 il4 il8 il9 il18 il23 ip10 rantes ddimer eotaxin gmcsf groa ifna il1a il1b il1ra il5 il6 il7 il10 il12p70 il13 il15 il17a il21 il22 il27 il31 lbp mcp1 mip1a mip1b sdf1a st2 tnfa tnfbeta a1at mpo neo {
	replace order=`i' if var=="`var'"
	local ++i
}
sort order 
replace var=upper(var)

replace var = "Age, years" if var=="AGE" 
replace var = "CD4 count, cells/uL" if var=="BMCD4"
replace var = "BMI, kg/m2" if var=="BMI"
replace var = "WHO Stage at enrolment: 3-4" if var=="ENROLSTAGE_BIN2"
replace var = "Enhanced prophylaxis" if var=="RXOI"
replace var = "Centre: Harare" if var=="3.CENTRE_ORIG"
replace var = "Kilifi" if var=="4.CENTRE_ORIG"
replace var = "Eldoret" if var=="5.CENTRE_ORIG"
replace var = "Fort Portal" if var=="6.CENTRE_ORIG"
replace var = "Mbale" if var=="7.CENTRE_ORIG"
replace var = "Mbarara" if var=="8.CENTRE_ORIG"
replace var = "Gulu" if var=="9.CENTRE_ORIG"
replace var = "Plasma HIV RNA, log 10 copies/mL" if var=="LOG10RNA2"
replace var = "sCD14" if var=="CD14"
replace var = "Sex, female" if var=="SEX2"

replace var = var + " (" + unit + ")" if unit!="pg/ml"
replace var = var + " [N=" + string(n_avail) + "]" if n_avail != 599 

putdocx clear
putdocx begin
putdocx table baseline=data(var overall deaths controls univ_str p_str)

putdocx table baseline(1,.), addrows(1, before)
putdocx table baseline(1,1)=("Variable")
putdocx table baseline(1,2)=("Overall - median (IQR)")
putdocx table baseline(1,3)=("Deaths - median (IQR)")
putdocx table baseline(1,4)=("Controls - median (IQR)")
putdocx table baseline(1,5)=("Hazard ratio")
putdocx table baseline(1,6)=("p-value")
putdocx table baseline(1,.), bold halign(left) valign(center)

putdocx table baseline(.,.), font(calibri, 12)
putdocx save $OutputDir/an_biomarker_mortality\baseline_desc, replace

log close 
