# Supplementary material for: Biomarkers of mortality in adults and adolescents with advanced HIV in sub-Saharan Africa
Source: Nat Commun. 2024 Jun 28;15:5492. doi: 10.1038/s41467-024-49317-7 (PMC11214617; doi:10.1038/s41467-024-49317-7)
Supplement: Supplementary file 4 — Supplementary Data 1 [file 41467_2024_49317_MOESM4_ESM.zip › clean progs for sharing/an_biomarker_mortality.do]

*Univariable associations of biomarkers with mortality
*R Connon 
*Stata 16.1
*24 May 2021

*1. Univariable effects with data from all sites combined
*2. Plots 
*3. Explore non-linearity 

cap log close
log using $LogDir\an_biomarker_mort.log, replace 

*************************************************************
* 1. Univariable effects with data from all sites combined
*************************************************************

use $DataDir\crbiomarkers_baseline, clear

*censor at 24 weeks
replace status = 0 if stimemid > 168
replace stimemid = 168 if stimemid >= 168

replace age=age/5 
replace bmcd4=bmcd4/10

*stset
stset stimemid [pweight=pweights], failure(status) 

cap postclose biomarkers_mort1b
postfile biomarkers_mort1b str25 biomarker rxoi hr ll ul hr_p interaction_p using $OutputDir\an_biomarker_mortality\biomarkers_mort1b, replace

*** log 10
foreach v in il4 il12p70 il10 ip10 mcp1 mip1a il27 il31 il13 il5 gmcsf il7 il8 groa ifna ifng eotaxin il9 il6 il15 il1ra il21 il18 sdf1a il1a il1b tnfbeta tnfa il2 rantes mip1b il17a il22 il23 cd14 crp lbp st2 ddimer cd163 ifabp a1at mpo neo {
		local biomarker="log10_`v'"
		
		*without interaction
		stcox `biomarker' i.rxoi i.centre_orig bmcd4 age i.enrolstage_bin log10rna2 bmi 
		matrix results=r(table)
		post biomarkers_mort1b ("`biomarker'") (.) (results["b", "`biomarker'"]) (results["ll", "`biomarker'"]) (results["ul", "`biomarker'"]) (results["pvalue", "`biomarker'"]) (.)
	
		*with interaction of biomarker and rxoi
		stcox c.`biomarker'##i.rxoi i.centre_orig bmcd4 age i.enrolstage_bin log10rna2 bmi 
		matrix results=r(table)
		post biomarkers_mort1b ("`biomarker'") (0) (results["b", "`biomarker'"]) (results["ll", "`biomarker'"]) (results["ul", "`biomarker'"]) (results["pvalue", "`biomarker'"]) (results["pvalue", "1.rxoi#c.`biomarker'"])
		lincom `biomarker' + 1.rxoi#c.`biomarker'
		post biomarkers_mort1b ("`biomarker'") (1) (exp(r(estimate))) (exp(r(lb))) (exp(r(ub))) (r(p)) (.)
}

*** log 2
foreach v in il4 il12p70 il10 ip10 mcp1 mip1a il27 il31 il13 il5 gmcsf il7 il8 groa ifna ifng eotaxin il9 il6 il15 il1ra il21 il18 sdf1a il1a il1b tnfbeta tnfa il2 rantes mip1b il17a il22 il23 cd14 crp lbp st2 ddimer cd163 ifabp a1at mpo neo {

		local biomarker="log2_`v'"
		
		*without interaction
		stcox `biomarker' i.rxoi i.centre_orig bmcd4 age i.enrolstage_bin log10rna2 bmi 
		matrix results=r(table)
		post biomarkers_mort1b ("`biomarker'") (.) (results["b", "`biomarker'"]) (results["ll", "`biomarker'"]) (results["ul", "`biomarker'"]) (results["pvalue", "`biomarker'"]) (.)
	
		*with interaction of biomarker and rxoi
		stcox c.`biomarker'##i.rxoi i.centre_orig bmcd4 age i.enrolstage_bin log10rna2 bmi 
		matrix results=r(table)
		post biomarkers_mort1b ("`biomarker'") (0) (results["b", "`biomarker'"]) (results["ll", "`biomarker'"]) (results["ul", "`biomarker'"]) (results["pvalue", "`biomarker'"]) (results["pvalue", "1.rxoi#c.`biomarker'"])
		lincom `biomarker' + 1.rxoi#c.`biomarker'
		post biomarkers_mort1b ("`biomarker'") (1) (exp(r(estimate))) (exp(r(lb))) (exp(r(ub))) (r(p)) (.)

}

*edit 30 Nov 21 - add covariate UV results 
foreach cv in bmcd4 age log10rna2 bmi {
	stcox `cv' i.rxoi i.centre_orig bmcd4 age i.enrolstage_bin log10rna2 bmi 
	matrix results=r(table)
	post biomarkers_mort1b ("`cv'") (.) (results["b", "`cv'"]) (results["ll", "`cv'"]) (results["ul", "`cv'"]) (results["pvalue", "`cv'"]) (.)
}
stcox i.rxoi i.centre_orig bmcd4 age i.enrolstage_bin log10rna2 bmi 
matrix results=r(table)
post biomarkers_mort1b ("1.rxoi") (.) (results["b", "1.rxoi"]) (results["ll", "1.rxoi"]) (results["ul", "1.rxoi"]) (results["pvalue", "1.rxoi"]) (.)
post biomarkers_mort1b ("2.enrolstage_bin") (.) (results["b", "2.enrolstage_bin"]) (results["ll", "2.enrolstage_bin"]) (results["ul", "2.enrolstage_bin"]) (results["pvalue", "2.enrolstage_bin"]) (.)
testparm i.centre_orig
forval i=4/9 {
	post biomarkers_mort1b ("`i'.centre_orig") (.) (results["b", "`i'.centre_orig"]) (results["ll", "`i'.centre_orig"]) (results["ul", "`i'.centre_orig"]) (r(p)) (.)
}
stcox i.sex i.rxoi i.centre_orig bmcd4 age i.enrolstage_bin log10rna2 bmi 
matrix results=r(table)
post biomarkers_mort1b ("2.sex") (.) (results["b", "2.sex"]) (results["ll", "2.sex"]) (results["ul", "2.sex"]) (results["pvalue", "2.sex"]) (.)

postclose biomarkers_mort1b

****************
* 2. Plots  
****************

use $OutputDir\an_biomarker_mortality\biomarkers_mort1b, clear

bysort biomarker: egen int_p = min(interaction_p)
replace int_p=. if rxoi<. 
drop interaction_p 
rename int_p interaction_p

foreach stat in hr ll ul {
    replace `stat'=ln(`stat')
}

tostring(hr_p), format(%9.3f) replace force
replace hr_p = "<0.001" if hr_p=="0.000"
tostring(interaction_p), format(%9.3f) replace force 
replace interaction_p="" if interaction_p=="."

gen bm_name = subinstr(biomarker,"log2_", "", .)
replace bm_name = subinstr(bm_name,"log10_", "",.)
replace bm_name = upper(bm_name)
replace bm_name = bm_name + " (log 2)" if strpos(biomarker, "log2")>0 & rxoi==.
replace bm_name = bm_name + " (log 10)" if strpos(biomarker, "log10")>0 & rxoi==.
replace bm_name = "Standard cotox" if rxoi==0
replace bm_name = "Enhanced prophylaxis" if rxoi==1

replace rxoi=-1 if rxoi==.
sort biomarker rxoi 

lab var hr_p "p value"
lab var interaction_p "Interaction p value"

metan hr ll ul if inlist(biomarker, "log2_cd14", "log2_lbp", "log2_st2", "log10_ddimer", "log10_crp", "log2_cd163"), lcols(bm_name) nooverall nosubgroup forestplot(boxscale(0) rcols(hr_p interaction_p) xlabel(0.0625 0.125 0.25 0.5 1 2 4 8 16)) by(biomarker) eform graphregion(color(white)) effect(Hazard ratio)
graph save $PlotDir\an_biomarker_mortality\Effects1b, replace
graph export $PlotDir\an_biomarker_mortality\Effects1b.png, replace

metan hr ll ul if inlist(biomarker, "log10_ifng", "log10_il18", "log10_ip10", "log10_il1ra", "log10_il6", "log10_il4", "log10_il8", "log10_il10"), lcols(bm_name) nooverall nosubgroup forestplot(boxscale(0) rcols(hr_p interaction_p) xlabel(0.0625 0.125 0.25 0.5 1 2 4 8 16)) by(biomarker) eform graphregion(color(white)) effect(Hazard ratio)
graph save $PlotDir\an_biomarker_mortality\Effects2b, replace
graph export $PlotDir\an_biomarker_mortality\Effects2b.png, replace

metan hr ll ul if inlist(biomarker, "log10_il12p70", "log10_gmcsf", "log10_tfna", "log10_il13", "log10_mip1a", "log10_il1a", "log10_il1b", "log10_tnfb"), lcols(bm_name) nooverall nosubgroup forestplot(boxscale(0) rcols(hr_p interaction_p) xlabel(0.0625 0.125 0.25 0.5 1 2 4 8 16)) by(biomarker) eform graphregion(color(white)) effect(Hazard ratio)
graph save $PlotDir\an_biomarker_mortality\Effects3b, replace
graph export $PlotDir\an_biomarker_mortality\Effects3b.png, replace

metan hr ll ul if inlist(biomarker, "log10_il17a", "log10_il22", "log10_il31", "log10_il9", "log10_il21", "log10_mip1b", "log10_il27", "log10_il7"), lcols(bm_name) nooverall nosubgroup forestplot(boxscale(0) rcols(hr_p interaction_p) xlabel(0.0625 0.125 0.25 0.5 1 2 4 8 16)) by(biomarker) eform graphregion(color(white)) effect(Hazard ratio)
graph save $PlotDir\an_biomarker_mortality\Effects4b, replace
graph export $PlotDir\an_biomarker_mortality\Effects4b.png, replace

metan hr ll ul if inlist(biomarker, "log10_il5", "log10_groa", "log10_il15", "log10_ifna", "log10_il23", "log10_il2", "log10_rantes", "log10_ifabp"), lcols(bm_name) nooverall nosubgroup forestplot(boxscale(0) rcols(hr_p interaction_p) xlabel(0.0625 0.125 0.25 0.5 1 2 4 8 16)) by(biomarker) eform graphregion(color(white)) effect(Hazard ratio)
graph save $PlotDir\an_biomarker_mortality\Effects5b, replace
graph export $PlotDir\an_biomarker_mortality\Effects5b.png, replace

metan hr ll ul if inlist(biomarker, "log2_mcp1", "log2_sdf1a", "log2_eotaxin", "log2_a1at", "log2_mpo", "log2_neo"), lcols(bm_name) nooverall nosubgroup  forestplot(boxscale(0) rcols(hr_p interaction_p) xlabel(0.0625 0.125 0.25 0.5 1 2 4 8 16)) by(biomarker) eform graphregion(color(white)) effect(Hazard ratio)
graph save $PlotDir\an_biomarker_mortality\Effects6b, replace
graph export $PlotDir\an_biomarker_mortality\Effects6b.png, replace

log close 

****************************
* 3. Explore non-linearity 
****************************

cap log close
log using $LogDir\an_biomarker_mort_nonlin.log, replace 

use $DataDir\crbiomarkers_baseline, clear

*censor at 24 weeks
replace status = 0 if stimemid > 168
replace stimemid = 168 if stimemid >= 168

*stset
stset stimemid [pweight=pweights], failure(status) 

*overall models 
set seed 185456
foreach v in il4 il12p70 il10 ip10 mcp1 mip1a il27 il31 il13 il5 gmcsf il7 il8 groa ifna ifng eotaxin il9 il6 il15 il1ra il21 il18 sdf1a il1a il1b tnfbeta tnfa il2 rantes mip1b il17a il22 il23 cd14 crp lbp st2 ddimer cd163 ifabp /*aat mpo neo*/ {
	local biomarker="log10_`v'"
	xi: mfp, select(1) df(1, `biomarker':4): stcox `biomarker' i.rxoi i.centre_orig bmcd4 age i.enrolstage_bin log10rna2 bmi
}

*run stool elisa separately as only Kilifi & Harare have data
forval i=3/9 {
	gen centre_`i' = centre_orig==`i'
}

foreach v in a1at mpo neo {
	local biomarker="log10_`v'"
	xi: mfp, select(1) df(1, `biomarker':4): stcox `biomarker' i.rxoi centre_4 bmcd4 age i.enrolstage_bin log10rna2 bmi
}

// no nonlinearity 

*added 30 Nov 2021 - check for nonlinearity of covariates 
set seed 942315
foreach v in bmcd4 age log10rna2 bmi {
	xi: mfp, select(1) df(1, `v':4): stcox  i.rxoi i.centre_orig bmcd4 age i.enrolstage_bin log10rna2 bmi
} 

log close 
