# Supplementary material for: Biomarkers of mortality in adults and adolescents with advanced HIV in sub-Saharan Africa
Source: Nat Commun. 2024 Jun 28;15:5492. doi: 10.1038/s41467-024-49317-7 (PMC11214617; doi:10.1038/s41467-024-49317-7)
Supplement: Supplementary file 4 — Supplementary Data 1 [file 41467_2024_49317_MOESM4_ESM.zip › clean progs for sharing/an_biomarker_mortality2.do]

*Fit multivariable model for biomarkers and mortality
*R Connon 
*Stata 16.1
*8 Sept 2021

*1. Model Selection 
*2. Try stool elisa variables 
*3. Test for time-varying coefs 
*4. Final model 

cap log close
log using $LogDir\an_biomarker_mortality2.log, replace 

use $DataDir\crbiomarkers_baseline, clear

*censor at 24 weeks
replace status = 0 if stimemid > 168
replace stimemid = 168 if stimemid >= 168

*stset
stset stimemid [pweight=pweights], failure(status) id(trialno)

rename log10_* *_log10 
rename log2_* *_log2 

replace age=age/5 
replace bmcd4=bmcd4/10

save $DataDir\temp, replace 
global cov "(i.rxoi) (i.centre_orig) bmcd4 age (i.enrolstage_bin) log10rna2 bmi"

********************
* 1. Model selection 
********************

*removed all with <60% within limits of detection: il1a tnfbeta il15 ifna il1ra il31
*removed il1b due to collinearity
set seed 98425411
xi: mfp, select(0.05, $cov:1) df(1): stcox il4_log10 il12p70_log10 il10_log10 ip10_log10 mcp1_log10 mip1a_log10 il27_log10 /*il31_log10*/ il13_log10 il5_log10 gmcsf_log10 il7_log10 il8_log10 groa_log10 /*ifna_log10*/ ifng_log10 eotaxin_log10 il9_log10 il6_log10 /*il15_log10*/ /*il1ra_log10*/il21_log10 il18_log10 sdf1a_log10 /*il1a_log10*/ /*il1b_log10*/ /*tnfbeta_log10*/ tnfa_log10 il2_log10 rantes_log10 mip1b_log10 il17a_log10 il22_log10 il23_log10 cd14_log2 crp_log10 lbp_log2 st2_log2 ddimer_log2 cd163_log2 ifabp_log2 $cov

*selected model
stcox ifng_log10 il2_log10 crp_log10 $cov
global mvmodel_a "ifng_log10 il2_log10 crp_log10"

*try excluded variables on top of selected model 
*include il1b now
foreach bm in il4_log10 il12p70_log10 il10_log10 ip10_log10 mcp1_log10 mip1a_log10 il27_log10 /*il31_log10*/ il13_log10 il5_log10 gmcsf_log10 il7_log10 il8_log10 groa_log10 /*ifna_log10*/ ifng_log10 eotaxin_log10 il9_log10 il6_log10 /*il15_log10*/ /*il1ra_log10*/il21_log10 il18_log10 sdf1a_log10 /*il1a_log10*/ il1b_log10 /*tnfbeta_log10*/ tnfa_log10 il2_log10 rantes_log10 mip1b_log10 il17a_log10 il22_log10 il23_log10 cd14_log2 crp_log10 lbp_log2 st2_log2 ddimer_log2 cd163_log2 ifabp_log2 {
    if strpos("$mvmodel_a", "`bm'" )>0 continue 
    stcox `bm' $mvmodel_a $cov
}

*add all with p<0.1 into model
stcox rantes_log10 il23_log10 cd14_log2 $mvmodel_a $cov
global mvmodel_b "rantes_log10 il23_log10 cd14_log2 $mvmodel_a"

*try excluded variables on top of selected model 
*include il1b now
foreach bm in il4_log10 il12p70_log10 il10_log10 ip10_log10 mcp1_log10 mip1a_log10 il27_log10 /*il31_log10*/ il13_log10 il5_log10 gmcsf_log10 il7_log10 il8_log10 groa_log10 /*ifna_log10*/ ifng_log10 eotaxin_log10 il9_log10 il6_log10 /*il15_log10*/ /*il1ra_log10*/il21_log10 il18_log10 sdf1a_log10 /*il1a_log10*/ il1b_log10 /*tnfbeta_log10*/ tnfa_log10 il2_log10 rantes_log10 mip1b_log10 il17a_log10 il22_log10 il23_log10 cd14_log2 crp_log10 lbp_log2 st2_log2 ddimer_log2 cd163_log2 ifabp_log2 {
    if strpos("$mvmodel_b", "`bm'" )>0 continue 
    stcox `bm' $mvmodel_b $cov
}

stcox ip10_log10 il6_log10 rantes_log10 il23_log10 $mvmodel_a $cov

*check for non-linearity in selected model
global mvmodel "crp_log10 ifng_log10 il23_log10 il2_log10 il6_log10 ip10_log10 rantes_log10"
xi: mfp, select(1) df(1, $mvmodel log10rna2 bmcd4 bmi age:4): stcox $mvmodel $cov
// all linear 

stcox $mvmodel $cov 
estat ic // 2032.038

*check for interactions with rxoi 
foreach bm in $mvmodel {
	stcox $mvmodel $cov i.rxoi#c.`bm'
	estat ic
}

*test potential interacitons
stcox $mvmodel $cov i.rxoi#c.cd14_log2 cd14_log2 
estat ic // 2032.544

stcox $mvmodel $cov i.rxoi#c.ip10_log10 ip10_log10 
estat ic // AIC 2031.709

stcox $mvmodel $cov i.rxoi#c.gmcsf_log10 gmcsf_log10
estat ic // AIC 2032.992

stcox $mvmodel $cov i.rxoi#c.il12p70_log10 il12p70_log10 
estat ic // AIC 2034.051 2121

stcox $mvmodel $cov i.rxoi#c.il1b_log10 il1b_log10 
estat ic // AIC 2030.486

stcox $mvmodel $cov i.rxoi#c.il2_log10 il2_log10  
estat ic // AIC 2030.437

*check correlations 
pwcorr $mvmodel
spearman $mvmodel

*****************************
* 2. Try stool elisa variables 
***************************** 
stcox $mvmodel $cov if centre_orig==3 | centre_orig==4
stcox $mvmodel $cov a1at_log10 
stcox $mvmodel $cov mpo_log2
stcox $mvmodel $cov neo_log2

*********************************
* 3. Test for time-varying coefs 
*********************************

stcox $mvmodel $cov
estat phtest, detail
stcox $mvmodel $cov, tvc(i.rxoi) 

/*
stcoxkm, by(enrolstage_bin)
stphplot, by(enrolstage_bin) adj($mvmodel i.rxoi bmcd4 age i.enrolstage_bin log10rna2 bmi)
stcoxkm, by(enrolstage_bin) separate

stcox $mvmodel_int $cov, tvc($mvmodel i.rxoi bmcd4 age i.enrolstage_bin log10rna2 bmi) texp(_t/7)
stcox $mvmodel_int $cov, tvc(i.enrolstage_bin) 
stcox $mvmodel_int $cov, tvc(i.enrolstage_bin i.rxoi) 
stcox $mvmodel_int $cov, tvc(i.enrolstage_bin i.rxoi ifng_log10) 

stsplit, at(failures)
gen enrolstage_tvc = enrolstage_bin*(ln(_t))
gen rxoi_tvc = rxoi*(ln(_t))
stcox $mvmodel $cov enrolstage_tvc
estat phtest, detail 
stjoin 
*/

**********************
**4. Final model ***
**********************
stcox $mvmodel $cov
testparm i.centre_orig
regsave using $OutputDir\an_biomarker_mortality\mvmodel, pval ci replace 

*merge with uv effects
use $OutputDir\an_biomarker_mortality\biomarkers_mort1b, clear
keep if rxoi==.
replace biomarker = biomarker + "_log10" if substr(biomarker,1,5)=="log10" & biomarker!="log10rna2"
replace biomarker = substr(biomarker,7,.) if substr(biomarker,1,5)=="log10" & biomarker!="log10rna2"
replace biomarker = biomarker + "_log2" if substr(biomarker,1,4)=="log2"
replace biomarker = substr(biomarker,6,.) if substr(biomarker,1,4)=="log2"
rename biomarker var 
drop rxoi  
rename hr univ_hr 
rename ll univ_ll
rename ul univ_ul 
rename hr_p univ_p 
save $DataDir\temp2, replace 

use $OutputDir\an_biomarker_mortality\mvmodel, clear 
replace var = subinstr(var, "main:", "", 1)
merge 1:1 var using $DataDir\temp2, keep(1 3)
gen mv_hr = exp(coef)
gen mv_ll = exp(ci_lower)
gen mv_ul = exp(ci_upper)

gen univ_str = string(univ_hr, "%9.2f") + " (" + string(univ_ll, "%9.2f") + "-" + string(univ_ul, "%9.2f") + ")"
gen mv_str = string(mv_hr, "%9.2f") + " (" + string(mv_ll, "%9.2f") + "-" + string(mv_ul, "%9.2f") + ")"
replace mv_str = "1" if mv_hr==1 
replace univ_str = "" if univ_hr==. 

tostring(pval), format(%9.2f) gen(mv_p) force
replace mv_p = string(pval, "%9.3f") if pval<0.01
replace mv_p = "<0.001" if mv_p=="0.000"
 
putdocx clear
putdocx begin
putdocx table mvmodel=data(var univ_str mv_str mv_p)

putdocx table mvmodel(1,.), addrows(1, before)
putdocx table mvmodel(1,1)=("Variable")
putdocx table mvmodel(1,2)=("Univariable HR")
putdocx table mvmodel(1,3)=("Multivariable HR")
putdocx table mvmodel(1,4)=("p-value in multivariable model")
putdocx table mvmodel(1,.), bold halign(left) valign(center)

putdocx table mvmodel(.,.), font(arial, 12)
putdocx save $OutputDir/an_biomarker_mortality\mvmodel, replace

log close
