# Supplementary material for: Biomarkers of mortality in adults and adolescents with advanced HIV in sub-Saharan Africa
Source: Nat Commun. 2024 Jun 28;15:5492. doi: 10.1038/s41467-024-49317-7 (PMC11214617; doi:10.1038/s41467-024-49317-7)
Supplement: Supplementary file 4 — Supplementary Data 1 [file 41467_2024_49317_MOESM4_ESM.zip › clean progs for sharing/an_biomarker_mortality3.do]

* Model selection seperately for each cause of death, then fit model to the union
* R Connon 
*Stata 16.1
*29 Sept 2021

* Sections: 
* 0. Prepare data 
* 1. TB
* 2. Cryptococcosis
* 3. Severe bacterial infection
* 4. Other 
* 5. Unknown 
* 6. Plot results

version 17 

cap log close
log using  $LogDir\an_biomarker_mortality3.log, append 

*******************
* 0. Prepare data  
*******************

use $DataDir\crbiomarkers_baseline, clear

*not using the "Potentially azithromycin-responsive" cause - recode as other if not in any other category
egen othercause=rowmin(status31 status32 status33 status34b status35)
replace status34b=1 if status34a==1 & othercause==2 
drop othercause

*censor at 24 weeks
replace status = 0 if stimemid > 168
foreach v in 1 2 3 4b 5 {
	replace status3`v' = 0 if stimemid > 168
}
replace stimemid = 168 if stimemid >= 168

*number of deaths from each cause 
tab status31 
tab status32 
tab status33
tab status34b 
tab status35 


rename log10_* *_log10 
rename log2_* *_log2 

replace age=age/5 
replace bmcd4=bmcd4/10

*removed il1a, tnfbeta, il15, ifna, il1ra, il31 
global biomarkers "il4_log10 il12p70_log10 il10_log10 ip10_log10 mcp1_log10 mip1a_log10 il27_log10  il13_log10 il5_log10 gmcsf_log10 il7_log10 il8_log10 groa_log10 ifng_log10 eotaxin_log10 il9_log10 il6_log10 il21_log10 il18_log10 sdf1a_log10 il1b_log10 tnfa_log10 il2_log10 rantes_log10 mip1b_log10 il17a_log10 il22_log10 il23_log10 cd14_log2 crp_log10 lbp_log2 st2_log2 ddimer_log2 cd163_log2 ifabp_log2"

global cov "(i.rxoi) (i.centre_orig) bmcd4 age (i.enrolstage_bin) log10rna2 bmi"

**********
* 1. TB 
**********

*competing risks censored at longest survival time 
gen stimemid31a = stimemid
replace stimemid31a = 168 if status31==2
gen status31a = status31
replace status31a=0 if status31a==2 

stset stimemid31a [pweight=pweights], failure(status31a=1) id(trialno)
set seed 94573544
xi: mfp, select(0.1, $cov:1) df(1): stcox $biomarkers $cov, vce(robust)

*selected model 
stcox crp_log10 st2_log2 $cov, vce(robust)
spearman crp_log10 st2_log2
global tbmodel_a "crp_log10 st2_log2"

foreach bm in $biomarkers {
    if strpos("$tbmodel_a", "`bm'")>0 continue
	stcox `bm' $tbmodel_a $cov, vce(robust)
}

**final tb model 
global tbmodel "crp_log10 st2_log2"
stset stimemid [pweight=pweights], failure(status31=1) id(trialno) 
stcrreg $tbmodel $cov, compete(status31=2)
testparm i.centre_orig
regsave using $OutputDir\an_biomarker_mortality\tbmodel, pval ci replace 

*check stool elisa 
stcrreg $tbmodel $cov mpo_log10, compete(status31=2)
stcrreg $tbmodel $cov neo_log10, compete(status31=2)
stcrreg $tbmodel $cov a1at_log10, compete(status31=2)

*********************
* 2. Cryptococcosis 
*********************
*combine Kilifi and Eldoret as 0 cryptococcosis cases in Eldoret
gen centre_B = centre_orig
replace centre_B = 10 if centre_orig==4 | centre_orig==5 

global covB "(i.rxoi) (i.centre_B) bmcd4 age (i.enrolstage_bin) log10rna2 bmi"

*competing risks censored at longest survival time 
gen stimemid32a = stimemid
replace stimemid32a = 168 if status32==2
gen status32a = status32
replace status32a=0 if status32a==2 

stset stimemid32a [pweight=pweights], failure(status32a=1) id(trialno)
set seed 1215642
xi: mfp, select(0.1, $covB:1) df(1): stcox $biomarkers $covB, vce(robust) 

*none selected - run individually 
foreach bm in $biomarkers {
	stcox `bm' $covB, vce(robust)
}

*only IL4 sig individually - try other biomarkers with il4 
foreach bm in $biomarkers {
    if "`bm'"=="il4_log10" continue 
	stcox `bm' il4_log10 $covB, vce(robust)
}

*add all others that had p<0.1
stcox il8_log10 il10_log10 eotaxin_log10 rantes_log10 il4_log10 $covB, vce(robust)
stcox il10_log10 $covB, vce(robust) /* IL10 changing signs in UV and MV models */
stcox il8_log10 eotaxin_log10 rantes_log10 il4_log10 $covB, vce(robust)
stcox il8_log10 rantes_log10 il4_log10 $covB, vce(robust)
stcox il8_log10 il4_log10 $covB, vce(robust)
stcox il8_log10 $covB, vce(robust)
spearman il8_log10 il10_log10 il4_log10

** final cryptococcosis model 
global ccmodel "il4_log10 il8_log10"
stset stimemid [pweight=pweights], failure(status32=1) id(trialno) 
stcrreg $ccmodel $covB, compete(status32=2)
regsave using $OutputDir\an_biomarker_mortality\ccmodel, pval ci replace 

*stool elisa 
stcrreg $ccmodel $covB mpo_log10, compete(status32=2)
stcrreg $ccmodel $covB neo_log10, compete(status32=2)
stcrreg $ccmodel $covB a1at_log10, compete(status32=2)

**********************************
* 3. Severe bacterial infection 
**********************************

*competing risks censored at longest survival time 
gen stimemid33a = stimemid
replace stimemid33a = 168 if status33==2
gen status33a = status33
replace status33a=0 if status33a==2 

stset stimemid33a [pweight=pweights], failure(status33a=1) id(trialno)
set seed 5547741
xi: mfp, select(0.1, $cov:1) df(1): stcox $biomarkers $cov, vce(robust)

*selected model 
stcox crp_log10 $cov, vce(robust)
global sbimodel_a "crp_log10"

foreach bm in $biomarkers {
    if strpos("$sbimodel_a", "`bm'")>0 continue
	stcox `bm' $sbimodel_a $cov, vce(robust)
}

*add all others that had p<0.1 
stcox cd163_log2 $sbimodel_a $cov, vce(robust)

** final SBI model 
global sbimodel "cd163_log2 crp_log10"
stset stimemid [pweight=pweights], failure(status33=1) id(trialno) 
stcrreg $sbimodel $cov, compete(status33=2)
regsave using $OutputDir\an_biomarker_mortality\sbimodel, pval ci replace 

*stool elisa 
stcrreg $sbimodel $cov mpo_log10, compete(status33=2)
stcrreg $sbimodel $cov neo_log10, compete(status33=2)
stcrreg $sbimodel $cov a1at_log10, compete(status33=2)

*************
* 4. Other
*************

*competing risks censored at longest survival time 
gen stimemid34b1 = stimemid
replace stimemid34b1 = 168 if status34b==2
gen status34b1 = status34b
replace status34b1=0 if status34b==2 

stset stimemid34b1 [pweight=pweights], failure(status34b1=1) id(trialno)

set seed 111545777
xi: mfp, select(0.1, $cov:1) df(1): stcox $biomarkers $cov, vce(robust)

*selected model
stcox ifng_log10 il17a_log10 cd14_log2 $cov, vce(robust)
global othermodel_a "ifng_log10 il17a_log10 cd14_log2"

foreach bm in $biomarkers {
    if strpos("$othermodel_a", "`bm'")>0 continue 
	stcox `bm' $othermodel_a $cov, vce(robust)
}

*add all others that had p<0.1 
stcox il9_log10 $othermodel_a $cov, vce(robust)
stcox il9_log10 ifng_log10 cd14_log2 $cov, vce(robust)

** final other model 
global othermodel "ifng_log10 il9_log10 cd14_log2"
stset stimemid [pweight=pweights], failure(status34b=1) id(trialno) 
stcrreg $othermodel $cov, compete(status34b=2)
regsave using $OutputDir\an_biomarker_mortality\othermodel, pval ci replace 

*stool elisa 
stcrreg $othermodel $cov mpo_log10, compete(status34b=2)
stcrreg $othermodel $cov neo_log10, compete(status34b=2)
stcrreg $othermodel $cov a1at_log10, compete(status34b=2)

***************
* 5. Unknown  
***************
*competing risks censored at longest survival time 
gen stimemid35a = stimemid
replace stimemid35a = 168 if status35==2
gen status35a = status35
replace status35a=0 if status35==2 

stset stimemid [pweight=pweights], failure(status35a=1) id(trialno) 

*exclude IL1b - collinearity?
global biomarkers2 "il4_log10 il12p70_log10 il10_log10 ip10_log10 mcp1_log10 mip1a_log10 il27_log10  il13_log10 il5_log10 gmcsf_log10 il7_log10 il8_log10 groa_log10 ifng_log10 eotaxin_log10 il9_log10 il6_log10 il21_log10 il18_log10 sdf1a_log10 tnfa_log10 il2_log10 rantes_log10 mip1b_log10 il17a_log10 il22_log10 il23_log10 cd14_log2 crp_log10 lbp_log2 st2_log2 ddimer_log2 cd163_log2 ifabp_log2"

set seed 33554521
xi: mfp, select(0.1, $cov:1) df(1): stcox $biomarkers2 $cov, vce(robust) 
global unknownmodel_a "il18_log10 rantes_log10 crp_log10"
foreach bm in $biomarkers {
    if strpos("$unknownmodel_a", "`bm'")>0 continue 
	qui stcox `bm' $unknownmodel_a $cov, vce(robust)
	matrix res=r(table) 
	local p=res[4,1]
	di "`bm' `p'"
}
*add in those with p<0.1 
stcox ip10_log10 il5_log10 gmcsf_log10 eotaxin_log10 tnfa_log10 il2_log10 il23_log10 cd14_log2 ifabp_log2 $unknownmodel_a $cov, vce(robust)
stcox ip10_log10 gmcsf_log10 eotaxin_log10 tnfa_log10 il2_log10 il23_log10 cd14_log2 ifabp_log2 $unknownmodel_a $cov, vce(robust)
stcox ip10_log10 gmcsf_log10 eotaxin_log10 tnfa_log10 il23_log10 cd14_log2 ifabp_log2 $unknownmodel_a $cov, vce(robust)
stcox ip10_log10 eotaxin_log10 tnfa_log10 il23_log10 cd14_log2 ifabp_log2 $unknownmodel_a $cov, vce(robust)
stcox ip10_log10 tnfa_log10 il23_log10 cd14_log2 ifabp_log2 $unknownmodel_a $cov, vce(robust)
stcox ip10_log10 tnfa_log10 cd14_log2 ifabp_log2 $unknownmodel_a $cov, vce(robust) /* CRP non sig */
stcox ip10_log10 tnfa_log10 cd14_log2 ifabp_log2 il18_log10 rantes_log10 $cov, vce(robust) 
stcox tnfa_log10 cd14_log2 ifabp_log2 il18_log10 rantes_log10 $cov, vce(robust)
global unknownmodel_b "tnfa_log10 cd14_log2 ifabp_log2 il18_log10 rantes_log10"

*final unknown model 
global unknownmodel "tnfa_log10 cd14_log2 ifabp_log2 il18_log10 rantes_log10"
stset stimemid [pweight=pweights], failure(status35=1) id(trialno) 
stcrreg $unknownmodel (i.rxoi) (i.centre_orig) bmcd4 age (i.enrolstage_bin) log10rna2 bmi, compete(status35=2)
regsave using $OutputDir\an_biomarker_mortality\unknownmodel, pval ci replace 

*stool elisa 
stcrreg $unknownmodel $cov mpo_log10, compete(status35=2)
stcrreg $unknownmodel $cov neo_log10, compete(status35=2)
stcrreg $unknownmodel $cov a1at_log10, compete(status35=2)

*******************
* 6. Plot results  
*******************

use $OutputDir\an_biomarker_mortality\mvmodel, clear
append using $OutputDir\an_biomarker_mortality\tbmodel $OutputDir\an_biomarker_mortality\ccmodel $OutputDir\an_biomarker_mortality\sbimodel $OutputDir\an_biomarker_mortality\othermodel $OutputDir\an_biomarker_mortality\unknownmodel, gen(c)

* identify which are significant by BH threshold - 35 biomarkers tested
gen cov = 1 if strpos(var, ".rxoi")>0 
replace cov = 1 if strpos(var, ".centre_orig")>0 
replace cov = 1 if var=="bmcd4" 
replace cov = 1 if var=="age" 
replace cov = 1 if strpos(var, ".enrolstage_bin")>0 
replace cov = 1 if var=="log10rna2" 
replace cov = 1 if var=="bmi"
gen BH1 = 0.05/35 
gsort cov c pval
by cov c: gen BHsig = "‡" if pval < BH1*_n & cov!=1

gen cause="All cause" if c==0
replace cause="TB" if c==1
replace cause="Cryptococcosis" if c==2
replace cause="Severe bacterial infection" if c==3 
replace cause="Other" if c==4
replace cause="Unknown" if c==5 
lab def causec 0 "All cause" 1 "TB" 2 "Cryptococcosis" 3 "Severe bacterial infection" 4 "Other" 5 "Unknown"
lab val c causec
replace var=subinstr(var, "eq1:", "", 1)

tostring(pval), format(%9.2f) gen(p) force
replace p = string(pval, "%9.3f") if pval<0.01
replace p = "<0.001" if p=="0.000"

replace p = p + " " + BHsig if BHsig!=""
replace p = p + "  " if BHsig=="" 

* export data for figures in paper 
export excel using $OutputDir\figure_data.xlsx, sheet("Fig1", replace) firstrow(variables) 

gen graph = 1 if strpos(var, "_log")>0 
replace graph = 3 if strpos(var, "centre_")>0 
replace graph = 2 if graph==.

lab var p "p value"

gen name = "Fort Portal" if var=="6.centre_orig" | var=="6.centre_B"
replace name = "Mbale" if var=="7.centre_orig"  | var=="7.centre_B"
replace name = "Mbarara" if var=="8.centre_orig"  | var=="8.centre_B"
replace name = "Gulu" if var=="9.centre_orig"  | var=="9.centre_B"
replace name = "Kilifi" if var=="4.centre_orig"
replace name = "Eldoret" if var=="5.centre_orig" 
replace name = "Kilifi and Eldoret" if var=="10.centre_B"
replace name = "IL1ra (log 10)" if var=="il1ra_log10"
replace name = "IL23 (log 10)" if var=="il23_log10"
replace name = "IP10 (log 10)" if var=="ip10_log10"
replace name = "IFNG (log 10)" if var=="ifng_log10"
replace name = "IL2 (log 10)" if var=="il2_log10"
replace name = "Rantes (log 10)" if var=="rantes_log10"
replace name = "CRP (log 10)" if var=="crp_log10"
replace name = "OI randomisation: enhanced prophylaxis" if var=="1.rxoi"
replace name = "Stage at enrolment: 3-4" if var=="2.enrolstage_bin"
replace name = "Plasma HIV RNA, copies/mL (log 10)" if var=="log10rna2"
replace name = "Age (per 5 years)" if var=="age"
replace name = "CD4 (per 10)" if var=="bmcd4"
replace name = "BMI" if var=="bmi"
replace name = "CD163 (log 2)" if var=="cd163_log2"
replace name = "IFABP (log 2)" if var=="ifabp_log2"
replace name = "IL13 (log 10)" if var=="il13_log10"
replace name = "IL18 (log 10)" if var=="il18_log10"
replace name = "IL1b (log 10)" if var=="il1b_log10"
replace name = "IL4 (log 10)" if var=="il4_log10"
replace name = "IL6 (log 10)" if var=="il6_log10"
replace name = "IL7 (log 10)" if var=="il7_log10"
replace name = "IL8 (log 10)" if var=="il8_log10"
replace name = "IL9 (log 10)" if var=="il9_log10"
replace name = "CD14 (log 2)" if var=="cd14_log2"
replace name = "IL10 (log 10)" if var=="il10_log10"
replace name = "IL31 (log 10)" if var=="il31_log10"
replace name = "LBP (log 2)" if var=="lbp_log2"
replace name = "SDF1a (log 10)" if var=="sdf1a_log10"
replace name = "ST2 (log 2)" if var=="st2_log2"
replace name = "IL15 (log 10)" if var=="il15_log10"
replace name = "IL27 (log 10)" if var=="il27_log10"
replace name = "IL1a (log 10)" if var=="il1a_log10"
replace name = "MIP1a (log 10)" if var=="mip1a_log10"
replace name = "TNFA (log 10)" if var=="tnfa_log10"

tab var if name=="" 

*order of variables to show in graph 
lab def bmorder 1 "il2_log10" 2 "rantes_log10" 3 "il23_log10" 4 "crp_log10" 5 "ip10_log10" 6 "il6_log10" 7 "ifng_log10" 8 "st2_log2" 9 "il8_log10" 10 "il4_log10" 11 "cd163_log2" 12 "il9_log10" 13 "tnfa_log10" 14 "cd14_log2" 15 "ifabp_log2" 16 "il18_log10"
encode var, gen(var2) label(bmorder)
sort var2

**group by biomarker
lab var name "Biomarker"
lab var c "mortality outcome"
colorpalette dark2, globals

set scheme s2color
metan coef ci_lower ci_upper if graph==1, lcols(c) nooverall nosubgroup plotid(c) forestplot(graphregion(color(white)) boxscale(0) rcols(p) ///
ci1opts(lcolor($p1)) ci2opts(lcolor($p6)) ci3opts(lcolor($p5)) ci4opts(lcolor($p2)) ci5opts(lcolor($p4)) ci6opts(lcolor($p3)) ///
xlabel(0.0625 0.125 0.25 0.5 1 2 4 8 16)) by(name) eform graphregion(color(white)) effect(Hazard or subhazard ratio)  sortby(c) xsize(18) ysize(18)
graph save $PlotDir\an_biomarker_mortality\bycause_separate_bm1b, replace 
graph export $PlotDir\an_biomarker_mortality\bycause_separate_bm1b.png, replace
graph export $PlotDir\an_biomarker_mortality\bycause_separate_bm1b.pdf, replace

lab var name "Covariate"
metan coef ci_lower ci_upper if graph==2, lcols(c) nooverall nosubgroup plotid(c) forestplot(graphregion(color(white)) boxscale(0) rcols(p) ///
ci1opts(lcolor($p1)) ci2opts(lcolor($p2)) ci3opts(lcolor($p3)) ci4opts(lcolor($p4)) ci5opts(lcolor($p5)) ci6opts(lcolor($p6)) ///
xlabel(0.0625 0.125 0.25 0.5 1 2 4 8 16)) by(name) eform graphregion(color(white)) effect(Hazard or subhazard ratio) sortby(c) xsize(18) ysize(18)
graph save $PlotDir\an_biomarker_mortality\bycause_separate_bm2b, replace 
graph export $PlotDir\an_biomarker_mortality\bycause_separate_bm2b.png, replace
graph export $PlotDir\an_biomarker_mortality\bycause_separate_bm2b.pdf, replace

log close
