# Supplementary material for: Biomarkers of mortality in adults and adolescents with advanced HIV in sub-Saharan Africa
Source: Nat Commun. 2024 Jun 28;15:5492. doi: 10.1038/s41467-024-49317-7 (PMC11214617; doi:10.1038/s41467-024-49317-7)
Supplement: Supplementary file 4 — Supplementary Data 1 [file 41467_2024_49317_MOESM4_ESM.zip › clean progs for sharing/an_biomarker_mortality5.do]

* Best subsets regression for all cause model
* R Connon 
*Stata 16.1
*29 Sept 2021

use $DataDir\crbiomarkers_baseline, clear

*censor at 24 weeks
replace status = 0 if stimemid > 168
replace stimemid = 168 if stimemid >= 168

rename log10_* *_log10 
rename log2_* *_log2 

replace age=age/5 
replace bmcd4=bmcd4/10

*stset
stset stimemid [pweight=pweights], failure(status) 

*removed il1a, tnfbeta, il15, ifna, il1ra, il31 
global biomarkers "il4_log10 il12p70_log10 il10_log10 ip10_log10 mcp1_log10 mip1a_log10 il27_log10  il13_log10 il5_log10 gmcsf_log10 il7_log10 il8_log10 groa_log10 ifng_log10 eotaxin_log10 il9_log10 il6_log10 il21_log10 il18_log10 sdf1a_log10 il1b_log10 tnfa_log10 il2_log10 rantes_log10 mip1b_log10 il17a_log10 il22_log10 il23_log10 cd14_log2 crp_log10 lbp_log2 st2_log2 ddimer_log2 cd163_log2 ifabp_log2"
global cov "(i.rxoi) (i.centre_orig) bmcd4 age (i.enrolstage_bin) log10rna2 bmi"

forval i=1/35 {
	local x`i': word `i' of $biomarkers
	di "`x`i''"
}

*want to run on cases that are complete for all variables offered
stcox $biomarkers $cov
gen include=1 if e(sample)

cap postclose subsets_reg_7
postfile subsets_reg_7 str15 var1 str15 var2 str15 var3 str15 var4 str15 var5 str15 var6 str15 var7 aic bic n timeatrisk using "C:\Users\rmjlonn\Documents\REALITY\subsets_reg_7", replace


forval a=1/35 {
	forval b=`=`a'+1'(1)35 {
		forval c=`=`b'+1'(1)35 {
			forval d=`=`c'+1'(1)35 {
				forval e=`=`d'+1'(1)35 {
					forval f=`=`e'+1'(1)35 {
					    forval g=`=`f'+1'(1)35 {
							qui stcox `x`a'' `x`b'' `x`c'' `x`d'' `x`e'' `x`f''  `x`g'' $cov if include==1
							local num = e(N)
							local timeatrisk = e(risk)
							qui estat ic 
							mat s = r(S)
							local aic = s[1,5]
							local bic = s[1,6]
							post subsets_reg_7 ("`x`a''") ("`x`b''") ("`x`c''") ("`x`d''") ("`x`e''") ("`x`f''") ("`x`g''") (`aic') (`bic') (`num') (`timeatrisk')
						}
					}
				}
			}
		}
	}
}

postclose subsets_reg_7

use "C:\Users\rmjlonn\Documents\REALITY\subsets_reg_7", clear 

save $OutputDir\an_biomarker_mortality\subsets_reg, replace
