# Supplementary material for: Biomarkers of mortality in adults and adolescents with advanced HIV in sub-Saharan Africa
Source: Nat Commun. 2024 Jun 28;15:5492. doi: 10.1038/s41467-024-49317-7 (PMC11214617; doi:10.1038/s41467-024-49317-7)
Supplement: Supplementary file 4 — Supplementary Data 1 [file 41467_2024_49317_MOESM4_ESM.zip › clean progs for sharing/an_biomarker_mortality6.do]

* Best subsets regression for each cause of death
* R Connon 
*Stata 16.1
*29 Sept 2021

use $DataDir\crbiomarkers_baseline, clear

rename log10_* *_log10 
rename log2_* *_log2 

replace age=age/5 
replace bmcd4=bmcd4/10

*not using the "Potentially azithromycin-responsive" cause - recode as other if not in any other category
egen othercause=rowmin(status31 status32 status33 status34b status35)
replace status34b=1 if status34a==1 & othercause==2 
drop othercause

*censor at 24 weeks
replace status = 0 if stimemid > 168
foreach v in 1 2 3 4b 5 {
	replace status3`v' = 0 if stimemid > 168
}

*removed il1a, tnfbeta, il15, ifna, il1ra, il31 
global biomarkers "il4_log10 il12p70_log10 il10_log10 ip10_log10 mcp1_log10 mip1a_log10 il27_log10  il13_log10 il5_log10 gmcsf_log10 il7_log10 il8_log10 groa_log10 ifng_log10 eotaxin_log10 il9_log10 il6_log10 il21_log10 il18_log10 sdf1a_log10 il1b_log10 tnfa_log10 il2_log10 rantes_log10 mip1b_log10 il17a_log10 il22_log10 il23_log10 cd14_log2 crp_log10 lbp_log2 st2_log2 ddimer_log2 cd163_log2 ifabp_log2"

global cov "(i.rxoi) (i.centre_orig) bmcd4 age (i.enrolstage_bin) log10rna2 bmi"

*want to run on cases that are complete for all variables offered
stset stimemid [pweight=pweights], failure(status) 
stcox $biomarkers $cov
gen include=1 if e(sample)

*******
* TB 
*******

*competing risks censored at longest survival time 
gen stimemid31a = stimemid
replace stimemid31a = 168 if status31==2
gen status31a = status31
replace status31a=0 if status31a==2 
stset stimemid31a [pweight=pweights], failure(status31a=1) id(trialno)

forval i=1/35 {
	local x`i': word `i' of $biomarkers
	di "`x`i''"
}

set seed 8415236
cap postclose subsets_reg_tb
postfile subsets_reg_tb str15 var1 str15 var2 aic bic n timeatrisk using "C:\Users\rmjlonn\Documents\REALITY\subsets_reg_tb", replace


forval a=1/35 {
	forval b=`=`a'+1'(1)35 {
							qui stcox `x`a'' `x`b'' $cov if include==1
							local num = e(N)
							local timeatrisk = e(risk)
							qui estat ic 
							mat s = r(S)
							local aic = s[1,5]
							local bic = s[1,6]
							post subsets_reg_tb ("`x`a''") ("`x`b''") (`aic') (`bic') (`num') (`timeatrisk')
	}
}

postclose subsets_reg_tb


******************
* Cryptococcosis 
******************

gen stimemid32a = stimemid
replace stimemid32a = 168 if status32==2
gen status32a = status32
replace status32a=0 if status32a==2 
stset stimemid32a [pweight=pweights], failure(status32a=1) id(trialno)

forval i=1/35 {
	local x`i': word `i' of $biomarkers
	di "`x`i''"
}

set seed 8406540
cap postclose subsets_reg_cc
postfile subsets_reg_cc str15 var1 str15 var2 aic bic n timeatrisk using "C:\Users\rmjlonn\Documents\REALITY\subsets_reg_cc", replace

forval a=1/35 {
	forval b=`=`a'+1'(1)35 {
							qui stcox `x`a'' `x`b'' $cov if include==1
							local num = e(N)
							local timeatrisk = e(risk)
							qui estat ic 
							mat s = r(S)
							local aic = s[1,5]
							local bic = s[1,6]
							post subsets_reg_cc ("`x`a''") ("`x`b''") (`aic') (`bic') (`num') (`timeatrisk')
	}
}

postclose subsets_reg_cc

******************************
* Severe bacterial infection 
******************************

gen stimemid33a = stimemid
replace stimemid33a = 168 if status33==2
gen status33a = status33
replace status33a=0 if status33a==2 
stset stimemid33a [pweight=pweights], failure(status33a=1) id(trialno)

forval i=1/35 {
	local x`i': word `i' of $biomarkers
	di "`x`i''"
}

set seed 66251145
cap postclose subsets_reg_sbi
postfile subsets_reg_sbi str15 var1 str15 var2 aic bic n timeatrisk using "C:\Users\rmjlonn\Documents\REALITY\subsets_reg_sbi", replace

forval a=1/35 {
	forval b=`=`a'+1'(1)35 {
							qui stcox `x`a'' `x`b'' $cov if include==1
							local num = e(N)
							local timeatrisk = e(risk)
							qui estat ic 
							mat s = r(S)
							local aic = s[1,5]
							local bic = s[1,6]
							post subsets_reg_sbi ("`x`a''") ("`x`b''") (`aic') (`bic') (`num') (`timeatrisk')
	}
}

postclose subsets_reg_sbi

*********
* Other 
*********

gen stimemid34b1 = stimemid
replace stimemid34b1 = 168 if status34b==2
gen status34b1 = status34b
replace status34b1=0 if status34b==2 
stset stimemid34b1 [pweight=pweights], failure(status34b1=1) id(trialno)

forval i=1/35 {
	local x`i': word `i' of $biomarkers
	di "`x`i''"
}

set seed 335460
cap postclose subsets_reg_other
postfile subsets_reg_other str15 var1 str15 var2 str15 var3 aic bic n timeatrisk using "C:\Users\rmjlonn\Documents\REALITY\subsets_reg_other", replace

forval a=1/35 {
	forval b=`=`a'+1'(1)35 {
		forval c=`=`b'+1'(1)35 {
							qui stcox `x`a'' `x`b'' `x`c'' $cov if include==1
							local num = e(N)
							local timeatrisk = e(risk)
							qui estat ic 
							mat s = r(S)
							local aic = s[1,5]
							local bic = s[1,6]
							post subsets_reg_other ("`x`a''") ("`x`b''") ("`x`c''") (`aic') (`bic') (`num') (`timeatrisk')
		}
	}
}

postclose subsets_reg_other

************
* Unknown 
************

gen stimemid35a = stimemid
replace stimemid35a = 168 if status35==2
gen status35a = status35
replace status35a=0 if status35==2 
stset stimemid [pweight=pweights], failure(status35a=1) id(trialno) 


forval i=1/35 {
	local x`i': word `i' of $biomarkers
	di "`x`i''"
}

set seed 4512354
cap postclose subsets_reg_unknown_7
postfile subsets_reg_unknown_7 str15 var1 str15 var2 str15 var3 str15 var4 str15 var5 str15 var6 str15 var7 aic bic n timeatrisk using "C:\Users\rmjlonn\Documents\REALITY\subsets_reg_unknown", replace

forval a=1/35 {
	forval b=`=`a'+1'(1)35 {
		forval c=`=`b'+1'(1)35 {
			forval d=`=`c'+1'(1)35 {
				forval e=`=`d'+1'(1)35 {
					forval f=`=`e'+1'(1)35 {
						forval g=`=`f'+1'(1)35 {
							qui stcox `x`a'' `x`b'' `x`c'' `x`d'' `x`e'' `x`f'' $cov if include==1
							local num = e(N)
							local timeatrisk = e(risk)
							qui estat ic 
							mat s = r(S)
							local aic = s[1,5]
							local bic = s[1,6]
							post subsets_reg_unknown_7 ("`x`a''") ("`x`b''") ("`x`c''") ("`x`d''") ("`x`e''") ("`x`f''") ("`x`g''")  (`aic') (`bic') (`num') (`timeatrisk')
						}
					}
				}
			}
		}
	}
}

postclose subsets_reg_unknown_7
