# Supplementary material for: Biomarkers of mortality in adults and adolescents with advanced HIV in sub-Saharan Africa
Source: Nat Commun. 2024 Jun 28;15:5492. doi: 10.1038/s41467-024-49317-7 (PMC11214617; doi:10.1038/s41467-024-49317-7)
Supplement: Supplementary file 4 — Supplementary Data 1 [file 41467_2024_49317_MOESM4_ESM.zip › clean progs for sharing/an_change_over_time.do]

*Analyse change in biomarkers over time
*R Connon
*Stata 17.0
*16 Dec 2021

cap log close
log using $LogDir\an_change_over_time.log, replace 

use $DataDir\crbiomarkers_change, clear

foreach v in il4 il12p70 il10 ip10 mcp1 mip1a il27 il31 il13 il5 gmcsf il7 il8 groa ifna ifng eotaxin il9 il6 il15 il1ra il21 il18 sdf1a il1a il1b tnfbeta tnfa il2 rantes mip1b il17a il22 il23 lbp crp cd14 st2 ddimer cd163 ifabp a1at mpo neo {
		gen `v'_log2_lower = `v'_log2
		replace `v'_log2_lower = . if sign`v'==-1
		order `v'_log2_lower, after(`v'_log2)
		gen `v'_log2_upper = `v'_log2
		replace `v'_log2_upper = . if sign`v'==1
		order `v'_log2_upper, after(`v'_log2_lower)

		gen `v'_inv_lower = `v'_1inv
		replace `v'_inv_lower = . if sign`v'==-1
		order `v'_inv_lower, after(`v'_log10)
		gen `v'_inv_upper = `v'_1inv
		replace `v'_inv_upper = . if sign`v'==1
		order `v'_inv_upper, after(`v'_inv_lower)

		gen `v'_log10_lower = `v'_log10
		replace `v'_log10_lower = . if sign`v'==-1
		order `v'_log10_lower, after(`v'_log10)
		gen `v'_log10_upper = `v'_log10
		replace `v'_log10_upper = . if sign`v'==1

		gen `v'_sqrt_lower = `v'_sqrt
		replace `v'_sqrt_lower = . if sign`v'==-1
		order `v'_sqrt_lower, after(`v'_sqrt)
		gen `v'_sqrt_upper = `v'_sqrt
		replace `v'_sqrt_upper = . if sign`v'==1
		order `v'_sqrt_upper, after(`v'_sqrt_lower)
		
		gen `v'_invsqrt_lower = `v'_1invsqrt
		replace `v'_invsqrt_lower = . if sign`v'==-1
		order `v'_invsqrt_lower, after(`v'_1invsqrt)
		gen `v'_invsqrt_upper = `v'_1invsqrt
		replace `v'_invsqrt_upper = . if sign`v'==1
		order `v'_invsqrt_upper, after(`v'_invsqrt_lower)
		
		gen `v'_unt_lower = `v'
		replace `v'_unt_lower = . if sign`v'==-1
		order `v'_unt_lower, after(`v')
		gen `v'_unt_upper = `v'
		replace `v'_unt_upper = . if sign`v'==1
		order `v'_unt_upper, after(`v'_unt_lower)
		
		gen `v'_square_lower = `v'^2
		replace `v'_square_lower = . if sign`v'==-1
		order `v'_square_lower, after(`v')
		gen `v'_square_upper = `v'^2
		replace `v'_square_upper = . if sign`v'==1
		order `v'_square_upper, after(`v'_square_lower)
}

forvalues rxoi = 0(1)1 {
 gen time`rxoi' = time if rxoi==`rxoi'
 replace time`rxoi' = 0 if time`rxoi' >= .
 lab val time`rxoi' time
}
order time0 time1, after(time)

compress

cap postclose change2 
postfile change2 str100 v rxoi0_w4 rxoi0_w4_ll rxoi0_w4_ul rxoi1_w4 rxoi1_w4_ll rxoi1_w4_ul diff_w4 diff_w4_ll diff_w4_ul pval_w4 rxoi0_w12 rxoi0_w12_ll rxoi0_w12_ul rxoi1_w12 rxoi1_w12_ll rxoi1_w12_ul diff_w12 diff_w12_ll diff_w12_ul pval_w12 using $OutputDir\an_change_over_time\change2, replace 

foreach v in il4_log10 il12p70_log10 il10_log10 ip10_log10 mcp1_invsqrt mip1a_log10 il27_log10 il31_log10 il13_log10 il5_log10 gmcsf_log10 il7_log10 il8_log10 groa_log10 ifna_log10 ifng_log10 eotaxin_log10 il9_log10 il6_log10 il15_log10 il1ra_log10 il21_log10 il18_log10 sdf1a_log10 il1a_log10 il1b_log10 tnfbeta_log10 tnfa_log10 il2_log10 rantes_log10 mip1b_log10 il17a_log10 il22_log10 il23_log10 lbp_log2 crp_log10 cd14_log2 st2_log2 ddimer_log2 cd163_sqrt ifabp_log2 a1at_log2 mpo_log2 neo_log2 {

	*by rxoi 
	meintreg `v'_lower `v'_upper i.time0 i.time1 i.centre_orig bmcd4 if time<=4 || trialno:, pweight(pweights) cov(unstructured)
		
	margins 4.time0 4.time1 
	matrix res=r(table)
	lincom 4.time1-4.time0
	*assert round(r(p),0.0001) == round(`intp', 0.0001)
	post change2 ("`v'") (res["b", "4.time0"]) (res["ll", "4.time0"]) (res["ul", "4.time0"]) (res["b", "4.time1"]) (res["ll", "4.time1"]) (res["ul", "4.time1"]) (`r(estimate)') (`r(lb)') (`r(ub)') (`r(p)') (.) (.) (.) (.) (.) (.) (.) (.) (.) (.) 
}

*postclose change 
postclose change2 

*alternate parameterisation & marginsplot
foreach v in il4_log10 il12p70_log10 il10_log10 ip10_log10 mcp1_invsqrt mip1a_log10 il27_log10 il31_log10 il13_log10 il5_log10 gmcsf_log10 il7_log10 il8_log10 groa_log10 ifna_log10 ifng_log10 eotaxin_log10 il9_log10 il6_log10 il15_log10 il1ra_log10 il21_log10 il18_log10 sdf1a_log10 il1a_log10 il1b_log10 tnfbeta_log10 tnfa_log10 il2_log10 rantes_log10 mip1b_log10 il17a_log10 il22_log10 il23_log10 lbp_log2 crp_log10 cd14_log2 st2_log2 ddimer_log2 cd163_sqrt ifabp_log2 a1at_log2 mpo_log2 neo_log2 {
	meintreg `v'_lower `v'_upper 4.time 4.time#1.rxoi i.centre_orig bmcd4 if time<=4 || trialno:, pweight(pweights)
	margins time#rxoi
	marginsplot, title(`=strupper("`v'")') graphregion(color(white))
	graph save $PlotDir/an_change_over_time\`v', replace 
	graph export $PlotDir/an_change_over_time/`v'.png, replace
}

log close
