# Supplementary material for: Biomarkers of mortality in adults and adolescents with advanced HIV in sub-Saharan Africa
Source: Nat Commun. 2024 Jun 28;15:5492. doi: 10.1038/s41467-024-49317-7 (PMC11214617; doi:10.1038/s41467-024-49317-7)
Supplement: Supplementary file 4 — Supplementary Data 1 [file 41467_2024_49317_MOESM4_ESM.zip › clean progs for sharing/an_correlation2.do]

*Correlation plot excluding Kilifi and Eldoret, week 0 only
*R Connon
*Stata 16.1
*8 Sept 2021

cap log close 
log using $LogDir\an_correlation2.log, replace 
use $DataDir\crbiomarkers_baseline, clear

spearman cd14 cd163 crp ddimer eotaxin gmcsf groa ifabp ifna ifng il1a il1b il1ra il2 il4 il5 il6 il7 il8 il9 il10 il12p70 il13 il15 il17a il18 il21 il22 il23 il27 il31 ip10 lbp mcp1 mip1a mip1b rantes sdf1a st2 tnfa tnfbeta a1at mpo neo
matrix Correlation=r(Rho)

local matrows: rownames Correlation 
local matrows=upper("`matrows'")
matrix rownames Correlation = `matrows'
matrix colnames Correlation = `matrows'
colorpalette: coral ghostwhite cornflowerblue,ipolate(21)
heatplot Correlation, cuts(-1.05(0.1)1.05) xlabel(, labsize(tiny) angle(vertical)) ylabel(, labsize(tiny)) colors(blue white red, ipolate(21, position(0 0.5 1))) graphregion(color(white)) ramp()
graph export $PlotDir\an_correlation\spearman.png, replace
graph export $PlotDir\an_correlation\spearman.pdf, replace

putexcel set $OutputDir\figure_data, sheet("Supp Fig1", replace) modify 
putexcel A1 = matrix(Correlation), names

log close
