# Supplementary material for: Biomarkers of mortality in adults and adolescents with advanced HIV in sub-Saharan Africa
Source: Nat Commun. 2024 Jun 28;15:5492. doi: 10.1038/s41467-024-49317-7 (PMC11214617; doi:10.1038/s41467-024-49317-7)
Supplement: Supplementary file 4 — Supplementary Data 1 [file 41467_2024_49317_MOESM4_ESM.zip › clean progs for sharing/an_deaths_sum.do]

* Get additional descriptions of cause & timing of deaths (following paper comments)
* R Connon 
* Stata 17.0 
* 8 Sept 2022
* updated 24 Oct 2023 to do by week 

cap log close 
log using $LogDir\an_deaths_sum.log, replace 

use $DataDir\crbiomarkers_baseline, clear

*not using the "Potentially azithromycin-responsive" cause - recode as other if not in any other category
egen othercause=rowmin(status31 status32 status33 status34b status35)
replace status34b=1 if status34a==1 & othercause==2 
drop othercause status34a 

*censor at 24 weeks
replace status = 0 if stimemid > 168
foreach v in 1 2 3 4b 5 {
	replace status3`v' = 0 if stimemid > 168
}
replace stimemid = 168 if stimemid >= 168

lab var status31 "TB"
lab var status32 "CC"
lab var status33 "SBI"
lab var status34b "Other"
lab var status35 "Unknown"
groups status31 status32 status33 status34b status35 if status==1, order(high)

foreach cause of varlist status3* {
	tabstat stimemid if `cause'==1, stat(n p50 p25 p75)
}
tabstat stimemid if status==1, stat(n p50 p25 p75)

log close 
