# Supplementary material for: Biomarkers of mortality in adults and adolescents with advanced HIV in sub-Saharan Africa
Source: Nat Commun. 2024 Jun 28;15:5492. doi: 10.1038/s41467-024-49317-7 (PMC11214617; doi:10.1038/s41467-024-49317-7)
Supplement: Supplementary file 4 — Supplementary Data 1 [file 41467_2024_49317_MOESM4_ESM.zip › clean progs for sharing/an_pca.do]

*Principal components analysis
*R Connon 
*Stata 16.1
*14 Sept 2021

cap log close 
log using $LogDir\an_pca.log, replace 

use $DataDir\crbiomarkers_baseline, clear

*rescale to mean=0 sd=1 
foreach var in il4 il12p70 il10 ip10 mcp1 mip1a il27 il31 il13 il5 gmcsf il7 il8 groa ifna ifng eotaxin il9 il6 il15 il1ra il21 il18 sdf1a il1a il1b tnfbeta tnfa il2 rantes mip1b il17a il22 il23 cd14 crp lbp st2 ddimer cd163 ifabp bmcd4 log10rna2 {
		summ `var'
		gen double `var'_std = (`var'-r(mean))/r(sd)
}

foreach var in il4 il12p70 il10 ip10 mcp1 mip1a il27 il31 il13 il5 gmcsf il7 il8 groa ifna ifng eotaxin il9 il6 il15 il1ra il21 il18 sdf1a il1a il1b tnfbeta tnfa il2 rantes mip1b il17a il22 il23 cd14 crp lbp st2 ddimer cd163 ifabp {
		summ log10_`var'
		gen double log10_`var'_std = (log10_`var'-r(mean))/r(sd)
}

foreach var of varlist log10_*_std {
	local lab1 = subinstr("`var'", "log10_", "", 1)
	local lab = subinstr("`lab1'", "_std", "", 1)
	lab var `var' "`lab'"
}
pca log10_*_std bmcd4_std log10rna2_std
matrix evs=e(Ev)'
screeplot, graphregion(color(white))
graph save $PlotDir/an_clusters/pca_scree, replace
graph export $PlotDir/an_clusters/pca_scree.pdf, replace 

putexcel set $OutputDir\figure_data, modify sheet("Supp Fig2", replace)
putexcel A1 = matrix(evs), names

*8 components explain 78% of variation
preserve 
keep log10_*_std bmcd4_std log10rna2_std
rename log10_*_std *
rename bmcd4_std cd4 
rename log10rna2_std vl
pca *, components(8)

matrix Loadings=e(L)
local matrows: rownames Loadings 
local matrows=upper("`matrows'")
matrix rownames Loadings = `matrows'
colorpalette: coral ghostwhite cornflowerblue,ipolate(21)
heatplot Loadings, values(format("%9.2f") mlabsize(tiny)) colors(cornflowerblue white coral, ipolate(15, position(0 0.5 1))) cuts(-0.75 (0.1) 0.75) ysize(10) xsize(8) graphregion(color(white)) xlabel(, labsize(tiny)) ylabel(, labsize(tiny)) keylabels(all) 
graph save $PlotDir\pca_loadings, replace 
graph export $PlotDir\pca_loadings.png, replace 

putexcel set $OutputDir\figure_data, modify sheet("Supp Fig3", replace)
putexcel A1 = matrix(Loadings), names 

restore 

************************
*clustering on top PCs 
************************
pca log10_*_std bmcd4_std log10rna2_std, components(8)

predict pc1 pc2 pc3 pc4 pc5 pc6 pc7 pc8, score
set seed 15613971
cluster wardslinkage pc1-pc8 
cluster dendrogram, cutnumber(15)
cluster stop
cluster stop, rule(duda)

cluster gen pc_clusters=groups(4)
recode pc_clusters 2=1 1=4 4=2 3=3 
vioplot pc1 pc2 pc3 pc4 pc5 pc6 pc7 pc8, over(pc_clusters)

save $OutputDir\pc_clusters, replace 

***************************
* Box plots and summary  
***************************
use $OutputDir\pc_clusters, replace 
local bmlist "il4 il12p70 il10 ip10 mcp1 mip1a il27 il31 il13 il5 gmcsf il7 il8 groa ifna ifng eotaxin il9 il6 il15 il1ra il21 il18 sdf1a il1a il1b tnfbeta tnfa il2 rantes mip1b il17a il22 il23 cd14 crp lbp st2 ddimer cd163 ifabp"

foreach bm in `bmlist' {
	gen `bm'_50 = `bm'
	gen `bm'_25 = `bm'
	gen `bm'_75 = `bm'
}

foreach var of varlist crp_* lbp_* ddimer_* {
	replace `var'=`var'/1000000
}

foreach var of varlist cd14_* cd163_* {
	replace `var'=`var'/1000
}

cap postclose clusterbox 
postfile clusterbox str100 bm double pval using $OutputDir\clusterbox, replace 

foreach bm in `bmlist' {
	if inlist("`bm'", "cd14", "lbp", "st2", "ddimer", "cd163", "ifabp", "a1at", "mpo", "neo") {
		kwallis log2_`bm', by(pc_clusters)
		local p = chi2tail(r(df), r(chi2))
		post clusterbox ("`bm'") (`p')
	}
	else {
		kwallis log10_`bm', by(pc_clusters)
		local p = chi2tail(r(df), r(chi2))
		post clusterbox ("`bm'") (`p')
	}
}
postclose clusterbox 

use $OutputDir\clusterbox, clear 
keep if inlist(bm, "crp", "il23", "rantes", "il2", "il6") | inlist(bm, "ip10", "ifng", "il9", "cd14", "tnfa") | inlist(bm, "il18", "sdf1a", "eotaxin", "groa", "gmcsf", "il8")

export excel using $OutputDir\figure_data, sheet("Fig2 pvals", modify)  

log close 
