# Supplementary material for: Biomarkers of mortality in adults and adolescents with advanced HIV in sub-Saharan Africa
Source: Nat Commun. 2024 Jun 28;15:5492. doi: 10.1038/s41467-024-49317-7 (PMC11214617; doi:10.1038/s41467-024-49317-7)
Supplement: Supplementary file 4 — Supplementary Data 1 [file 41467_2024_49317_MOESM4_ESM.zip › clean progs for sharing/an_week4_desc_means.do]

*Descriptive stats of week 0 and 4 by rxoi
*Output to table including change over time statistics
*R Connon
*Stata 16.1
*6 Oct 2021 
*edited 27 July 2023 to show means and SEs as used in mixed models (log transformed and back transformed)

cap log close 
log using $LogDir\an_week4_desc_means.log, replace 

use $DataDir\crbiomarkers_change, clear
keep if time==0 | time==4

cap postclose week4means
postfile week4means str25 varname str10 group week mean sd n total using $OutputDir\an_change_over_time\week4means, replace

*Continuous variables
foreach var in il4_log10 il12p70_log10 il10_log10 ip10_log10 mcp1_invsqrt mip1a_log10 il27_log10 il31_log10 il13_log10 il5_log10 gmcsf_log10 il7_log10 il8_log10 groa_log10 ifna_log10 ifng_log10 eotaxin_log10 il9_log10 il6_log10 il15_log10 il1ra_log10 il21_log10 il18_log10 sdf1a_log10 il1a_log10 il1b_log10 tnfbeta_log10 tnfa_log10 il2_log10 rantes_log10 mip1b_log10 il17a_log10 il22_log10 il23_log10 lbp_log2 crp_log10 cd14_log2 st2_log2 ddimer_log2 cd163_sqrt ifabp_log2 a1at_log2 mpo_log2 neo_log2 {
	foreach week in 0 4 {
		tabstat `var' if time==`week', by(rxoi) statistics(mean sd) save
		mat std=r(Stat1)
		mat enh=r(Stat2)
		mat overall=r(StatTotal)
		
		foreach group in std enh overall {
			post week4means ("`var'") ("`group'") (`week') (`group'[1,1]) (`group'[2,1]) (.) (.)
		}
	}
}

postclose week4means

use $OutputDir\an_change_over_time\week4means, clear
gen v=varname 
merge m:1 v using $OutputDir\an_change_over_time\change2, keepusing(pval_w4)
split varname, parse("_")
replace varname = varname1 if !inlist(varname2, "orig", "bin2")
replace varname2 = "" if inlist(varname2, "orig", "bin2")
drop varname1 
rename varname2 trans 

* calculate mean-1SD and mean+1SD
gen lb = mean-sd 
gen ub = mean+sd 

gen copy=lb 
replace lb=ub if trans=="invsqrt" 
replace ub=copy if trans=="invsqrt"

* back transform 
assert inlist(trans, "log10", "log2", "sqrt", "invsqrt") 
foreach stat in mean lb ub {
	replace `stat'=10^`stat' if trans=="log10" 
	replace `stat'=2^`stat' if trans=="log2" 
	replace `stat'=`stat'^2 if trans=="sqrt" 
	replace `stat'=(1/`stat')^2 if trans=="invsqrt" 
}

gen scale=1 
replace scale=1/1000 if var=="cd14" | var=="cd163" | var=="ddimer" | var=="a1at" 
replace scale=1/1000000 if var=="crp" | var=="lbp"

foreach stat in mean lb ub {
    replace `stat' = `stat'*scale
}

gen format="%9.0f"
replace format="%9.1f" if inlist(varname, "ifna", "il7")
replace format="%9.2f" if inlist(varname, "il1a", "log10rna2")
gen mean_lb_ub = string(mean, format) + " (" + string(lb, format) + "-" + string(ub, format) + ")"
gen n_perc = string(n) + " (" + string(n/total*100, "%9.0f") + "%)"
gen string = mean_lb_ub if mean<. 
replace string = n_perc if n<. 
assert string!="" 

keep varname group week string pval 
reshape wide string, i(varname week pval) j(group) str 
reshape wide stringenh stringoverall stringstd, i(varname pval) j(week)
rename string* * 

order var varname overall0 enh0 std0 overall4 enh4 std4 pval 

gen order=. 
local i=1
foreach var in cd14 cd163 crp ddimer eotaxin gmcsf groa ifabp ifna ifng il10 il12p70 il13 il15 il17a il18 il1a il1b il1ra il2 il21 il22 il23 il27 il31 il4 il5 il6 il7 il8 il9 ip10 lbp mcp1 mip1a mip1b rantes sdf1a st2 tnfa tnfbeta a1at mpo neo {
	replace order=`i' if var=="`var'"
	local ++i
}
sort order 
replace var=upper(var)

gen pval_str = string(pval_w4, "%9.2fc")
replace pval_str = string(pval_w4, "%9.3fc") if pval_w4<0.005
replace pval_str = "<0.001" if pval_w4<0.001 

putdocx clear
putdocx begin
putdocx table change=data(var enh0 enh4 std0 std4 pval_str)

putdocx table change(1,.), addrows(1, before)
putdocx table change(1,1)=("Variable")
putdocx table change(1,2)=("Week0 Enhanced prophylaxis")
putdocx table change(1,3)=("Week4 Enhanced prophylaxis")
putdocx table change(1,4)=("Week0 Standard cotox")
putdocx table change(1,5)=("Week4 Standard cotox")
putdocx table change(1,6)=("p-value")
putdocx table change(1,.), bold halign(left) valign(center)

putdocx table change(.,.), font(arial, 12)
putdocx save $OutputDir/an_change_over_time\week0_4_change_means, replace

log close 
