# Supplementary material for: Biomarkers of mortality in adults and adolescents with advanced HIV in sub-Saharan Africa
Source: Nat Commun. 2024 Jun 28;15:5492. doi: 10.1038/s41467-024-49317-7 (PMC11214617; doi:10.1038/s41467-024-49317-7)
Supplement: Supplementary file 4 — Supplementary Data 1 [file 41467_2024_49317_MOESM4_ESM.zip › clean progs for sharing/boxplots.R]

# Box plots of biomarkers by cluster, with individual data points plotted 
# R Connon
# 1 Aug 2023 

# Load libraries 
library(haven)
library(tidyverse)
library(ggpubr)
library(rstatix)
library(broom)
library(stringr)
library(xlsx)


# Read in data (prepared in Stata in an_pca.do)
pc_clusters <- read_dta("output/pc_clusters.dta")

# drop missing clusters 
pc_clusters %>% 
  drop_na(, pc_clusters) ->
  pc_clusters

pc_clusters$cluster_lab <- paste("Group", pc_clusters$pc_clusters)

# list of biomarkers
bm <- list("log10_il4", "log10_il12p70", "log10_il10", "log10_ip10", "log10_mcp1", "log10_mip1a", "log10_il27", 
           "log10_il31", "log10_il13", "log10_il5", "log10_gmcsf", "log10_il7", "log10_il8", "log10_groa", 
           "log10_ifna", "log10_ifng", "log10_eotaxin", "log10_il9", "log10_il6", "log10_il15", "log10_il1ra", 
           "log10_il21", "log10_il18", "log10_sdf1a", "log10_il1a", "log10_il1b", "log10_tnfbeta", "log10_tnfa",
           "log10_il2", "log10_rantes", "log10_mip1b", "log10_il17a", "log10_il22", "log10_il23", "log2_cd14", 
           "log2_crp", "log2_lbp", "log2_st2", "log2_ddimer", "log2_cd163", "log2_ifabp")

# only select necessary columns and reshape to long
pc_clusters %>% 
  select("trialno", "log10_il4", "log10_il12p70", "log10_il10", "log10_ip10", "log10_mcp1", "log10_mip1a", "log10_il27", 
           "log10_il31", "log10_il13", "log10_il5", "log10_gmcsf", "log10_il7", "log10_il8", "log10_groa", 
           "log10_ifna", "log10_ifng", "log10_eotaxin", "log10_il9", "log10_il6", "log10_il15", "log10_il1ra", 
           "log10_il21", "log10_il18", "log10_sdf1a", "log10_il1a", "log10_il1b", "log10_tnfbeta", "log10_tnfa",
           "log10_il2", "log10_rantes", "log10_mip1b", "log10_il17a", "log10_il22", "log10_il23", "log2_cd14", 
           "log2_crp", "log2_lbp", "log2_st2", "log2_ddimer", "log2_cd163", "log2_ifabp", "cluster_lab") %>% 
  pivot_longer(!trialno & !cluster_lab, names_to="bm", values_to="val") -> pc_clusters_long  

# export to excel file 
write.xlsx(pc_clusters_long, file="./Output/figure_data.xlsx", 
           sheetName="Fig2", append=TRUE)
pc_clusters %>% select("log10rna2", "bmcd4", "enrolstage_bin", "age", "bmi", "status", "cluster_lab") -> cov_data 

write.xlsx(cov_data, file="./Output/figure_data.xlsx", sheetName="Fig3", append=TRUE)

# kruskal wallis test 
pc_clusters_long %>% 
  group_by(bm) %>% 
  do(tidy(kruskal.test(x=.$val, g=.$cluster_lab))) -> kw
kw$p.value<-format(kw$p.value, scientific=FALSE)

# plots 
for (b in unique(pc_clusters_long$bm)) {
  # set file name and labels 
  savefile <- paste("boxpoints_", b, ".png", sep="")
  bmlab <- str_split_1(b, "_")
  bmname <- toupper(bmlab[2])
  bmtrans <- ifelse(bmlab[1]=="log2", "(log 2)", ifelse(bmlab[1]=="log10", "(log 10)", ""))
  ylabel <- paste(bmname, bmtrans)
  
  # get pvalue from kw results table and format 
  kw %>% ungroup %>% 
    dplyr::filter(.$bm==b) %>% 
    drop_na() -> pval 
  pval <- as.numeric(pval[[1,"p.value"]])
  pval_str <- ifelse(pval<0.001, "p<0.001", ifelse(pval<0.005, toString(format(round(pval,3), nsmall=3)), 
                            toString(format(round(pval,2), nsmall=2))))
  pval_str <- ifelse(pval_str=="p<0.001", pval_str, paste("p=", pval_str, sep=""))
  plot_data <- subset(pc_clusters_long, pc_clusters_long$bm==b)
  plot_name <- paste(bmname, "plot", sep="_")
  assign (plot_name, 
    ggplot (data=plot_data, aes(x=cluster_lab, y=val)) + 
      geom_boxplot(outlier.shape=NA) +
      geom_jitter(color="black", size=.8, alpha=.5, width=0.3) +
      xlab(NULL) + 
      ylab(ylabel) + 
      labs(title=bmname, 
           subtitle=pval_str) +
      theme(plot.title = element_text(hjust=0.5, size=22), 
            plot.subtitle = element_text(hjust=0.5, size=14),
            axis.title = element_text(size=14),
            axis.text.x = element_text(size=14), 
            plot.margin = margin(15,25,15,25)))
  ggsave(path="plots/an_clusters", savefile)
}

ggarrange(CRP_plot, IL23_plot, RANTES_plot, IL2_plot, IL6_plot, IP10_plot, IFNG_plot, IL9_plot, CD14_plot, 
          TNFA_plot, IL18_plot, SDF1A_plot, EOTAXIN_plot, GROA_plot, GMCSF_plot, IL8_plot)
ggsave(path="plots/an_clusters", "boxplots.pdf", width=20, height=10)

# Plots for covariates 
# viral load
pval <- kruskal.test(x=pc_clusters$log10rna2, g=pc_clusters$cluster_lab)
pval <- as.numeric(pval[["p.value"]])
pval_str <- ifelse(pval<0.001, "p<0.001", ifelse(pval<0.005, toString(format(round(pval,3), nsmall=3)), 
                                                 toString(format(round(pval,2), nsmall=2))))
pval_str <- ifelse(pval_str=="p<0.001", pval_str, paste("p=", pval_str, sep=""))
viralload <- ggplot (data=pc_clusters, aes(x=cluster_lab, y=log10rna2)) + 
              geom_boxplot(outlier.shape = NA) +
              geom_jitter(color="black", size=.8, alpha=.5, width=0.3) +
              xlab(NULL) + 
              ylab("log 10") + 
              labs(title="Viral load", 
                   subtitle=pval_str) +
              theme(plot.title = element_text(hjust=0.5, size=22), 
                    plot.subtitle = element_text(hjust=0.5, size=14),
                    axis.title = element_text(size=14),
                    axis.text.x = element_text(size=14), 
                    plot.margin = margin(15,25,15,25))

# CD4
pval <- kruskal.test(x=pc_clusters$bmcd4, g=pc_clusters$cluster_lab)
pval <- as.numeric(pval[["p.value"]])
pval_str <- ifelse(pval<0.001, "p<0.001", ifelse(pval<0.005, toString(format(round(pval,3), nsmall=3)), 
                                                 toString(format(round(pval,2), nsmall=2))))
pval_str <- ifelse(pval_str=="p<0.001", pval_str, paste("p=", pval_str, sep=""))
ylabel <- expression("cells/mm"^"3")
bmcd4 <- ggplot (data=pc_clusters, aes(x=cluster_lab, y=bmcd4)) + 
  geom_boxplot(outlier.shape = NA) +
  geom_jitter(color="black", size=.8, alpha=.5, width=0.3) +
  xlab(NULL) + 
  ylab(ylabel) + 
  labs(title="CD4", 
       subtitle=pval_str) +
  theme(plot.title = element_text(hjust=0.5, size=22), 
        plot.subtitle = element_text(hjust=0.5, size=14),
        axis.title = element_text(size=14),
        axis.text.x = element_text(size=14), 
        plot.margin = margin(15,25,15,25))

# Age 
pval <- kruskal.test(x=pc_clusters$age, g=pc_clusters$cluster_lab)
pval <- as.numeric(pval[["p.value"]])
pval_str <- ifelse(pval<0.001, "p<0.001", ifelse(pval<0.005, toString(format(round(pval,3), nsmall=3)), 
                                                 toString(format(round(pval,2), nsmall=2))))
pval_str <- ifelse(pval_str=="p<0.001", pval_str, paste("p=", pval_str, sep=""))
ylabel <- expression("years")
age <- ggplot (data=pc_clusters, aes(x=cluster_lab, y=age)) + 
  geom_boxplot(outlier.shape = NA) +
  geom_jitter(color="black", size=.8, alpha=.5, width=0.3) +
  xlab(NULL) + 
  ylab(ylabel) + 
  labs(title="Age", 
       subtitle=pval_str) +
  theme(plot.title = element_text(hjust=0.5, size=22), 
        plot.subtitle = element_text(hjust=0.5, size=14),
        axis.title = element_text(size=14),
        axis.text.x = element_text(size=14), 
        plot.margin = margin(15,25,15,25))

# BMI 
pval <- kruskal.test(x=pc_clusters$bmi, g=pc_clusters$cluster_lab)
pval <- as.numeric(pval[["p.value"]])
pval_str <- ifelse(pval<0.001, "p<0.001", ifelse(pval<0.005, toString(format(round(pval,3), nsmall=3)), 
                                                 toString(format(round(pval,2), nsmall=2))))
pval_str <- ifelse(pval_str=="p<0.001", pval_str, paste("p=", pval_str, sep=""))
ylabel <- expression("BMI")
bmi <- ggplot (data=pc_clusters, aes(x=cluster_lab, y=bmi)) + 
  geom_boxplot(outlier.shape = NA) +
  geom_jitter(color="black", size=.8, alpha=.5, width=0.3) +
  xlab(NULL) + 
  ylab(ylabel) + 
  labs(title="BMI", 
       subtitle=pval_str) +
  theme(plot.title = element_text(hjust=0.5, size=22), 
        plot.subtitle = element_text(hjust=0.5, size=14),
        axis.title = element_text(size=14),
        axis.text.x = element_text(size=14), 
        plot.margin = margin(15,25,15,25))

# Stage at enrolment 
pval <- chisq.test(x=pc_clusters$enrolstage_bin, y=pc_clusters$cluster_lab)
pval <- as.numeric(pval[["p.value"]])
pval_str <- ifelse(pval<0.001, "p<0.001", ifelse(pval<0.005, toString(format(round(pval,3), nsmall=3)), 
                                                 toString(format(round(pval,2), nsmall=2))))
pval_str <- ifelse(pval_str=="p<0.001", pval_str, paste("p=", pval_str, sep=""))
ylabel <- expression("Stage")
enrolstage <- ggplot (data=pc_clusters, aes(x=cluster_lab, y=enrolstage_bin)) + 
  geom_boxplot(outlier.shape = NA) +
  geom_jitter(color="black", size=.8, alpha=.5, width=0.3) +
  xlab(NULL) + 
  ylab(ylabel) + 
  labs(title="Stage at enrolment", 
       subtitle=pval_str) +
  theme(plot.title = element_text(hjust=0.5, size=22), 
        plot.subtitle = element_text(hjust=0.5, size=14),
        axis.title = element_text(size=14),
        axis.text.x = element_text(size=14), 
        plot.margin = margin(15,25,15,25))


# Deaths by 24 weeks 
pval <- chisq.test(x=pc_clusters$status, y=pc_clusters$cluster_lab)
pval <- as.numeric(pval[["p.value"]])
pval_str <- ifelse(pval<0.001, "p<0.001", ifelse(pval<0.01, toString(format(round(pval,3), nsmall=3)), 
                                                 toString(format(round(pval,2), nsmall=2))))
pval_str <- ifelse(pval_str=="p<0.001", pval_str, paste("p=", pval_str, sep=""))
ylabel <- expression("Proportion died by 24 weeks")

pc_clusters %>% 
  count(cluster_lab, status) %>% 
  group_by(cluster_lab) %>% 
  mutate(pct = n/sum(n),
         se = sqrt((pct*(1-pct))/sum(n)), 
         lb = pct - 1.96*se, 
         ub = pct + 1.96*se) %>% 
  filter(status==1)-> plot_data

plot_data %>% 
  ggplot (aes(x=cluster_lab, y=pct)) + 
  geom_col(position="dodge", fill="gray60") +
  geom_errorbar(aes(x=cluster_lab, ymin=lb, ymax=ub), width=0.5) + 
  xlab(NULL) +
  coord_cartesian(ylim=c(0,1)) + 
  ylab(ylabel) +
  labs(title="Mortality", 
       subtitle=pval_str) +
  theme(plot.title = element_text(hjust=0.5, size=22), 
        plot.subtitle = element_text(hjust=0.5, size=14),
        axis.title = element_text(size=14),
        axis.text.x = element_text(size=14), 
        plot.margin = margin(15,25,15,25)) -> mortality 

ggarrange(viralload, bmcd4, age, bmi, enrolstage, mortality)
ggsave(path="plots/an_clusters", "boxplots_cov.pdf", width=20, height=10)
