# Supplementary material for: Biomarkers of mortality in adults and adolescents with advanced HIV in sub-Saharan Africa
Source: Nat Commun. 2024 Jun 28;15:5492. doi: 10.1038/s41467-024-49317-7 (PMC11214617; doi:10.1038/s41467-024-49317-7)
Supplement: Supplementary file 4 — Supplementary Data 1 [file 41467_2024_49317_MOESM4_ESM.zip › clean progs for sharing/crbiomarkers_change.do]

*Dataset containing week 0, 4 and 12 
*R Connon 
*Stata 16.1
*4 Oct 2021

use $DataDir\melisa3, clear
keep trialno centre_orig signil4 il4 signil12p70 il12p70 signil10 il10 signip10 ip10 signmcp1 mcp1 signmip1a mip1a signil27 il27 signil31 il31 signil13 il13 signil5 il5 signgmcsf gmcsf signil7 il7 signil8 il8 signgroa groa signifna ifna signifng ifng signeotaxin eotaxin signil9 il9 signil6 il6 signil15 il15 signil1ra il1ra signil21 il21 signil18 il18 signsdf1a sdf1a signil1a il1a signil1b il1b signtnfbeta tnfbeta signtnfa tnfa signil2 il2 signrantes rantes signmip1b mip1b signil17a il17a signil22 il22 signil23 il23 signcd14 cd14 signcrp crp signlbp lbp signst2 st2 signddimer ddimer signcd163 cd163 signifabp ifabp signa1at a1at signmpo mpo signneo neo time

*use screening value if week 0 not available 
sort trialno time
bysort trialno: gen flag=1 if time==0 & _n==2
foreach v in il4 il12p70 il10 ip10 mcp1 mip1a il27 il31 il13 il5 gmcsf il7 il8 groa ifna ifng eotaxin il9 il6 il15 il1ra il21 il18 sdf1a il1a il1b tnfbeta tnfa il2 rantes mip1b il17a il22 il23 cd14 crp lbp st2 ddimer cd163 ifabp a1at mpo neo {
	replace sign`v' = sign`v'[_n-1] if flag==1 & `v'==.
	replace `v' = `v'[_n-1] if flag==1 & `v'==.
}
bysort trialno: gen flag2=1 if time==-1 & (time[_n+1]==4 | trialno[_n+1]!=trialno[_n])
replace time=0 if flag2==1
drop flag flag2
drop if time==-1

gen centre_flag=(centre_orig==4 | centre_orig==5) 
lab def centreflag 0 "Excluding Kilifi and Eldoret" 1 "Kilifi and Eldoret"
lab val centre_flag centreflag

*make limits of detection the same across sites & time points
merge_limits_alltimes
drop *_old 

*truncate at 1 and 95 pctile
foreach v in il4 il12p70 il10 ip10 mcp1 mip1a il27 il31 il13 il5 gmcsf il7 il8 groa ifna ifng eotaxin il9 il6 il15 il1ra il21 il18 sdf1a il1a il1b tnfbeta tnfa il2 rantes mip1b il17a il22 il23 cd14 crp lbp st2 ddimer cd163 ifabp a1at mpo neo {
		 _pctile `v', p(1 95)
		replace `v'=r(r1) if `v'<r(r1) & `v'<. 
		replace `v'=r(r2) if `v'>r(r2) & `v'<. 
}

*log 10 transform
foreach v in il4 il12p70 il10 ip10 mcp1 mip1a il27 il31 il13 il5 gmcsf il7 il8 groa ifna ifng eotaxin il9 il6 il15 il1ra il21 il18 sdf1a il1a il1b tnfbeta tnfa il2 rantes mip1b il17a il22 il23 cd14 crp lbp st2 ddimer cd163 ifabp a1at mpo neo {
	gen `v'_log10 = log10(`v')
}

*log 2 transform
foreach v in il4 il12p70 il10 ip10 mcp1 mip1a il27 il31 il13 il5 gmcsf il7 il8 groa ifna ifng eotaxin il9 il6 il15 il1ra il21 il18 sdf1a il1a il1b tnfbeta tnfa il2 rantes mip1b il17a il22 il23 cd14 crp lbp st2 ddimer cd163 ifabp a1at mpo neo {
	gen `v'_log2 = ln(`v')/ln(2)
}

*inverse transform 
foreach v in il4 il12p70 il10 ip10 mcp1 mip1a il27 il31 il13 il5 gmcsf il7 il8 groa ifna ifng eotaxin il9 il6 il15 il1ra il21 il18 sdf1a il1a il1b tnfbeta tnfa il2 rantes mip1b il17a il22 il23 cd14 crp lbp st2 ddimer cd163 ifabp a1at mpo neo {
	gen `v'_inv = 1/`v'
	gen `v'_1inv = 1-`v'_inv
}

*iverse square root transform 
foreach v in il4 il12p70 il10 ip10 mcp1 mip1a il27 il31 il13 il5 gmcsf il7 il8 groa ifna ifng eotaxin il9 il6 il15 il1ra il21 il18 sdf1a il1a il1b tnfbeta tnfa il2 rantes mip1b il17a il22 il23 cd14 crp lbp st2 ddimer cd163 ifabp a1at mpo neo {
	gen `v'_invsqrt = `v'^-0.5
	gen `v'_1invsqrt = 1-`v'_invsqrt
}

*square root transform 
foreach v in il4 il12p70 il10 ip10 mcp1 mip1a il27 il31 il13 il5 gmcsf il7 il8 groa ifna ifng eotaxin il9 il6 il15 il1ra il21 il18 sdf1a il1a il1b tnfbeta tnfa il2 rantes mip1b il17a il22 il23 cd14 crp lbp st2 ddimer cd163 ifabp a1at mpo neo {
	gen `v'_sqrt=`v'^0.5
}

merge m:1 trialno using $DataDir\crbiomarkers_baseline, keepusing(bmcd4 age enrolstage bmi status status31 status32 status33 status34a status34b status35 enrolstage_bin centre_flag stimemid rxoi pweights log10rna2)

compress 
save $DataDir\crbiomarkers_change, replace 
