# Supplementary material for: Biomarkers of mortality in adults and adolescents with advanced HIV in sub-Saharan Africa
Source: Nat Commun. 2024 Jun 28;15:5492. doi: 10.1038/s41467-024-49317-7 (PMC11214617; doi:10.1038/s41467-024-49317-7)
Supplement: Supplementary file 4 — Supplementary Data 1 [file 41467_2024_49317_MOESM4_ESM.zip › clean progs for sharing/master.do]

**********
*Create analysis files
**********
do $ProgDir\crbiomarkers_baseline 		
do $ProgDir\crbiomarkers_change		

**********
*Analysis
**********

do $ProgDir\an_baseline_desc 			/* descriptive stats of baseline values */
do $ProgDir\an_deaths_sum				/* description of deaths */

do $ProgDir\an_correlation2				/* plot correlation */							
do $ProgDir\an_biomarker_mortality 		/* baseline associations of biomarkers & mortality */
do $ProgDir\an_biomarker_mortality2		/* build multivariable model for mortality, explore early/late */
do $ProgDir\an_biomarker_mortality3		/* multivariable model for mortality by cause of death */
do $ProgDir\an_biomarker_mortality5		/* best subsets regression for all cause model */
do $ProgDir\an_biomarker_mortality6		/* best subsets regression for cause specific models */

do $ProgDir\an_pca						/* principal components analysis & clusters based on PCA*/

do $ProgDir\an_change_over_time			/* analyse change in biomarkers from wk 0 to wk 4/12 */
do $ProgDir\an_week4_desc_means			/* create table with week 0 & 4 means (+/- 1 SD) by arm with p-value */
