# Supplementary material for: Biomarkers of mortality in adults and adolescents with advanced HIV in sub-Saharan Africa
Source: Nat Commun. 2024 Jun 28;15:5492. doi: 10.1038/s41467-024-49317-7 (PMC11214617; doi:10.1038/s41467-024-49317-7)
Supplement: Supplementary file 5 — Source Data [file 41467_2024_49317_MOESM5_ESM.xlsx]

## Sheet: baseline
trialno	time	signneo	signa1at	signmpo	a1at	mpo	neo	signifabp	ifabp	signst2	st2	signddimer	ddimer	signcd163	cd163	signeotaxin	eotaxin	signgmcsf	gmcsf	signgroa	groa	signifna	ifna	signifng	ifng	signil10	il10	signil12p70	il12p70	signil13	il13	signil15	il15	signil17a	il17a	signil18	il18	signil1a	il1a	signil1b	il1b	signil1ra	il1ra	signil2	il2	signil21	il21	signil22	il22
34004	0	=	=	=	166127	1128.92	1548.71	=	2309.95	0	20483.1	0	5.52979e+06	0	1.23379e+06	=	49.4674	<	14.3555	<	2.12402	=	12.4719	=	61.0788	<	1.97754	<	11.5479	<	5.41992	<	2.7832	=	2.19746	=	91.4673	<	0.708008	<	2.13623	<	34.1309	=	7.12728	=	161.216	=	70.8241
34005	0	=	=	=	93168.3	1140.1	38.0097	=	1828.68	0	7887.41	0	7.67844e+06	0	1526589	=	33.7472	<	14.3555	=	14.0305	=	0.68046	=	81.6223	<	1.97754	<	11.5479	<	5.41992	<	2.7832	=	4.62451	=	91.4673	<	0.708008	=	7.58494	<	34.1309	=	20.6122	=	193.104	=	135.235
34006	0	=	=	<	37402	769.903	58.0198	=	631.995	0	7065.9	0	3.77894e+06	0	736961	=	50.0646	<	14.3555	=	109.594	=	1.05246	=	136.626	<	1.97754	<	11.5479	<	5.41992	<	2.7832	=	2.19746	=	208.702	<	0.708008	=	7.58494	=	716.095	<	6.27441	=	406.332	=	105.188
34007	0	=	=	=	188058	10595.6	911.907	=	1706.45	0	5217.41	0	412210	0	683284	=	27.1141	<	14.3555	<	2.12402	<	0.524902	=	17.1093	<	1.97754	<	11.5479	<	5.41992	<	2.7832	=	2.19746	=	25.5206	<	0.708008	<	2.13623	<	34.1309	<	6.27441	=	208.914	=	103.204
34008	0	=	=	=	880718	3400.5	82.9082	=	1895.52	0	7408.81	0	5887922	0	866633	=	26.1646	<	14.3555	<	2.12402	<	0.524902	=	17.1093	<	1.97754	<	11.5479	<	5.41992	<	2.7832	<	1.87022	=	30.4783	<	0.708008	<	2.13623	<	34.1309	=	7.12728	=	145.884	=	65.9828
34010	0	=	=	=	182285	952.02	149.854	=	2966.95	0	5588.12	0	2.82473e+06	0	1933916	=	30.5958	<	14.3555	=	20.1438	<	0.524902	=	67.192	<	1.97754	<	11.5479	<	5.41992	<	2.7832	=	5.28369	=	93.064	<	0.708008	=	19.8365	<	34.1309	=	27.3539	=	226.141	=	135.235
34012	0	=	=	=	820228	15415.4	106.95	=	3390.31	0	16370.2	0	6.32497e+06	0	440201	=	59.5586	=	18.6565	=	28.3331	=	23.8081	=	334.576	=	8.35437	=	12.4425	=	7.05775	<	2.7832	=	7.51675	=	324.563	<	0.708008	=	26.6834	=	662.398	=	15.2425	=	209.665	=	131.2
34016	0	=	=	<	86662.6	769.903	563.476	=	1237.95	0	6626.07	0	10116923	0	717538	=	86.0531	=	22.0925	=	71.8014	=	6.67761	=	111.027	<	1.97754	<	11.5479	<	5.41992	=	4.92156	=	5.93238	=	130.112	=	0.782112	=	11.6616	<	34.1309	=	18.2718	=	893.391	=	690.818
34019	0	=	=	<	161071	769.903	1916.65	=	2904.29	0	12005.5	0	8.1736e+06	0	1.27542e+06	=	44.408	<	14.3555	<	2.12402	=	1.29874	=	94.8955	<	1.97754	<	11.5479	<	5.41992	<	2.7832	=	5.60925	=	135.564	<	0.708008	=	21.2031	<	34.1309	=	22.8251	=	131.991	=	62.1232
34020	0	=	=	=	535928	1014.43	1191.5	=	2473.41	0	10528.7	0	6.0831e+06	0	2.26855e+06	=	44.921	=	15.8224	=	22.0492	=	32.3079	=	157.045	=	8.59625	<	11.5479	<	5.41992	=	17.989	=	5.60925	=	185.56	<	0.708008	=	19.8365	=	1598.13	=	24.9348	=	150.495	=	102.212
34021	0	=	=	=	328687	6127.27	76.9388	=	3212.57	0	10598.4	0	6473541	0	541411	=	57.9439	<	14.3555	=	15.3291	=	1.54405	=	38.6322	<	1.97754	<	11.5479	<	5.41992	<	2.7832	=	5.60925	=	55.761	<	0.708008	=	11.6616	<	34.1309	=	18.7516	=	155.095	=	71.7945
34022	0	=	=	<	400088	769.903	260.6	=	5526.97	0	6549.41	0	4.07948e+06	0	1.03428e+06	=	76.3414	<	14.3555	=	11.7397	<	0.524902	=	29.0308	<	1.97754	<	11.5479	<	5.41992	<	2.7832	=	5.93238	=	45.7721	<	0.708008	=	18.4711	<	34.1309	=	22.3915	=	190.083	=	111.157
34023	0	=	=	=	310725	6038.5	282.885	=	1485.2	0	9138.68	0	7886667	0	1371226	=	26.8776	=	15.8224	<	2.12402	<	0.524902	=	62.9109	<	1.97754	<	11.5479	<	5.41992	=	16.3605	=	4.62451	=	73.7662	<	0.708008	=	17.1071	<	34.1309	=	22.8251	=	155.095	=	77.632
34025	0	=	=	=	878359	2283.85	161.48	=	1019.83	0	9059.1	0	485238	0	2.48857e+06	=	52.7275	<	14.3555	=	20.1438	<	0.524902	=	127.552	=	15.7221	<	11.5479	<	5.41992	=	39.7858	=	2.19746	=	123.081	<	0.708008	=	3.50374	<	34.1309	=	14.1635	=	187.816	=	99.2419
34026	0	=	=	=	191473	1611.39	2315.49	=	367.425	0	11780.9	0	610470	0	1.33299e+06	=	24.7217	=	29.3384	=	38.5253	<	0.524902	=	101.4	=	2.37291	<	11.5479	<	5.41992	<	2.7832	=	7.51675	=	113.269	<	0.708008	=	21.2031	<	34.1309	=	26.1583	=	180.243	=	97.2646
34027	0	=	=	=	272121	4204.04	1287.55	=	1014.4	0	8730.36	0	7500949	0	1.52829e+06	=	26.6405	=	15.8224	=	20.4621	=	1.4828	=	66.5799	=	2.58783	<	11.5479	<	5.41992	<	2.7832	=	4.2904	=	85.8633	<	0.708008	=	13.0216	<	34.1309	=	14.7081	=	196.122	=	91.3477
34034	0	=	=	<	191538	769.903	353.698	=	4901.25	0	13078.9	0	713436	0	1.5542e+06	=	31.9571	=	54.6777	=	15.0051	=	2.24566	=	230.733	=	8.59625	=	16.7712	=	14.9847	=	22.462	=	14.371	=	233.185	<	0.708008	=	77.1188	=	94.9293	=	57.6777	=	121.895	=	77.632
34037	0	=	=	=	758350	3311.5	922.071	=	2904.29	0	18019.8	0	610470	0	1.81269e+06	=	46.2472	<	14.3555	=	12.3968	=	6.7381	=	129.74	=	2.80447	<	11.5479	<	5.41992	<	2.7832	=	5.93238	=	149.515	<	0.708008	=	15.7442	<	34.1309	=	18.2718	=	133.54	=	71.7945
34041	0	=	=	=	255859	972.727	2354.12	=	755.13	0	17674.2	0	9732508	0	1630574	=	34.4116	<	14.3555	=	33.2985	=	1.14495	=	51.6399	<	1.97754	=	14.0923	<	5.41992	<	2.7832	<	1.87022	=	86.6654	<	0.708008	=	19.8365	<	34.1309	=	9.9806	=	199.137	=	88.3978
34042	0	=	=	=	211990	1819.9	69.6354	=	981.855	0	8391.93	0	1.60245e+06	0	515930	=	17.8904	=	56.9638	=	27.0838	<	0.524902	=	24.2617	=	5.74212	<	11.5479	<	5.41992	=	12.7051	=	14.9439	=	30.4783	<	0.708008	=	21.8869	<	34.1309	=	28.9086	=	242.54	=	157.583
34052	0	=	=	=	234265	6433.82	97.8431	=	2253.73	0	7253.73	0	8531976	0	889221	=	36.6008	=	32.5212	<	2.12402	=	0.618043	=	74.5499	=	3.24254	=	12.2786	=	6.25108	=	8.9182	=	8.44635	=	87.467	<	0.708008	=	29.4323	<	34.1309	=	29.6705	=	89.6375	=	64.0515
34053	0	=	=	<	472538	769.903	492.794	=	3978.85	0	11023.5	0	13650689	0	345515	=	62.6583	=	44.1566	=	69.441	=	8.29762	=	93.6582	=	12.4214	<	11.5479	<	5.41992	=	9.61907	=	10.5673	=	84.2576	<	0.708008	=	47.4499	<	34.1309	=	40.8077	=	281.769	=	190.532
34061	0	=	=	=	426288	20177.8	129.388	=	1773.08	0	8538.38	0	5.55463e+06	0	324668	=	56.2204	=	78.4972	=	89.6555	=	0.959797	=	102.02	=	4.81779	=	72.2577	=	15.5255	=	7.13553	=	10.1178	=	165.3	=	1.17764	=	60.0797	=	474.125	=	35.4555	=	295.013	=	264.318
34063	0	=	=	=	685086	22073.7	560.98	=	1210.61	0	6341.79	0	818589	0	945797	=	30.9377	<	14.3555	=	32.0617	=	4.5471	=	56.2013	<	1.97754	<	11.5479	<	5.41992	<	2.7832	=	3.6116	=	70.5178	<	0.708008	=	6.22597	<	34.1309	=	17.7855	=	193.104	=	89.3805
34065	0	=	=	=	437071	15925	111.837	=	3574.34	0	4234.95	0	7055558	0	1421083	=	41.5032	=	36.2672	=	28.3331	<	0.524902	=	36.8263	<	1.97754	<	11.5479	=	9.21592	<	2.7832	=	10.2679	=	90.6682	<	0.708008	=	37.7154	<	34.1309	=	36.1454	=	188.572	=	128.179
34068	0	=	=	=	352380	2286.54	2985.26	=	2473.41	0	23542.2	0	4.1305e+06	0	537833	=	63.2173	<	14.3555	=	29.2679	<	0.524902	=	157.99	<	1.97754	<	11.5479	<	5.41992	<	2.7832	=	2.91575	=	176.404	<	0.708008	=	7.58494	<	34.1309	=	14.7081	=	110.172	=	66.9496
34070	0	=	=	=	411990	12274.3	324.65	=	1634.38	0	6878.61	0	3605951	0	529159	=	47.3611	=	52.374	=	56.3657	=	4.74349	=	107.919	=	2.80447	=	13.1	=	6.25108	=	5.29765	=	11.1627	=	126.99	<	0.708008	=	51.6456	=	40.0759	=	36.1454	=	141.264	=	115.147
34071	0	=	=	=	98635.2	4220.92	1629.29	=	755.13	0	4971.54	0	925724	0	351409	=	192.227	=	374.947	>	857.555	=	32.3079	=	762.185	=	121.289	=	107.592	=	77.5598	=	137.777	=	94.1756	=	1096.47	>	24.4094	=	328.328	=	9095.38	=	114.953	=	1246.42	>	1856.96
34074	0	=	=	=	71682.7	6293.27	1374.75	=	557.445	0	5174.57	0	7625728	0	634121	=	38.3258	=	29.9798	=	9.0873	=	0.80489	=	60.4685	=	3.46378	<	11.5479	<	5.41992	=	4.92156	=	8.13803	=	67.2589	<	0.708008	=	36.331	=	40.0759	=	35.8013	=	116.435	=	127.173
34075	0	=	=	=	832250	3057.5	53.8384	=	998.13	0	10014.3	0	5989655	0	429490	=	43.5836	=	34.4036	=	91.3993	<	0.524902	=	81.0066	<	1.97754	<	11.5479	=	12.0535	<	2.7832	=	7.82819	=	82.6497	=	1.12794	=	28.0571	<	34.1309	=	22.3915	=	322.858	=	221.875
34076	0	=	=	=	371062	4253.5	118.112	=	9795.32	0	4971.54	0	3.49589e+06	0	1.57066e+06	=	57.6577	<	14.3555	=	70.0315	=	2.64062	=	41.3456	=	28.8415	<	11.5479	=	6.45404	<	2.7832	=	7.20364	=	74.5768	<	0.708008	=	28.0571	<	34.1309	=	34.0555	=	221.656	=	159.628
34080	0	=	=	=	926214	8496.12	336.857	=	514.995	0	9457.92	0	509949	0	2.39869e+06	=	42.1304	=	90.6893	=	66.4836	=	2.32169	=	140.388	=	6.44504	=	12.4425	<	5.41992	=	5.29765	=	12.3417	=	169.518	<	0.708008	=	47.4499	=	176.68	=	43.3579	=	278.821	=	198.848
34082	0	=	=	=	249262	3150	2547.36	=	2287.45	0	6265.47	0	610470	0	320992	=	49.4674	=	34.4036	=	20.1438	=	0.82041	=	18.3372	=	4.58923	<	11.5479	<	5.41992	<	2.7832	=	7.82819	=	26.1415	<	0.708008	=	26.6834	<	34.1309	=	28.1366	=	159.687	=	79.5834
34085	0	=	=	=	564226	2397.14	69.2	=	2130.27	0	6977.7	0	8650615	0	755410	=	26.4028	=	28.0477	=	49.1575	=	2.26087	=	115.385	<	1.97754	<	11.5479	=	8.44011	<	2.7832	=	22.9846	=	108.144	<	0.708008	=	13.0216	<	34.1309	=	18.7516	=	322.127	=	167.825
34086	0	=	=	<	83975	769.903	1742.43	=	2141.47	0	15508.9	0	412210	0	2.45499e+06	=	34.6322	=	88.5912	=	165.151	<	0.524902	=	278.025	=	4.58923	=	28.5867	=	6.95765	=	19.6002	=	17.0679	=	291.333	=	2.28392	=	93.6605	=	1224.68	=	55.7429	=	462.413	=	341.417
34088	0	=	=	<	424480	769.903	3189.21	=	631.995	0	60317.2	0	3.79755e+06	0	2.48857e+06	=	47.8649	=	159.027	=	248.647	=	2.30649	=	391.738	=	87.6931	=	59.0411	=	22.8832	=	37.419	=	26.8624	=	395.586	=	9.36796	=	173.289	=	6791.53	=	48.849	=	774.787	=	648.114
34096	0	=	=	=	144558	22073.7	788.775	=	8345	0	13785.1	0	364522	0	1.05714e+06	=	59.5586	=	20.0437	=	137.828	<	0.524902	=	81.3144	<	1.97754	<	11.5479	<	5.41992	<	2.7832	=	7.98331	=	100.623	<	0.708008	=	30.809	<	34.1309	=	42.7273	=	214.167	=	85.4537
34097	0	=	=	<	336094	769.903	87.5	=	987.27	0	12803.1	0	6.38547e+06	0	564493	=	16.2761	=	29.3384	=	42.493	<	0.524902	=	32.6223	<	1.97754	<	11.5479	<	5.41992	<	2.7832	=	7.98331	=	53.6911	<	0.708008	=	17.1071	<	34.1309	=	24.1021	=	236.585	=	121.15
34101	0	=	=	=	735565	3594.23	315.612	=	1684.26	0	32317.7	0	4.94173e+06	0	1.74279e+06	=	54.1906	=	360.839	=	272.357	=	12.2881	=	381.509	=	70.2896	=	81.7559	=	77.5598	=	137.777	=	28.5768	=	296.886	=	15.1867	=	168.71	=	863.579	=	57.4031	=	1020.2	=	927.742
34103	0	<	=	<	149716	769.903	33.125	=	4521.52	0	6321.6	0	5.92352e+06	0	2223380	=	24.7162	<	14.3555	<	2.12402	<	0.524902	=	24.2055	<	1.97754	<	11.5479	<	5.41992	<	2.7832	=	6.67933	=	25.5206	<	0.708008	=	18.5884	<	34.1309	=	26.5226	=	126.162	=	31.8922
34104	0	=	=	=	804044	3144.12	89.65	=	1886.91	0	11653.8	0	792108	0	856121	=	76.6325	<	14.3555	=	15.276	<	0.524902	=	139.78	<	1.97754	<	11.5479	<	5.41992	<	2.7832	=	8.31845	=	167.501	<	0.708008	=	4.05628	<	34.1309	=	10.1783	=	125.188	=	56.5925
34105	0	=	=	=	1.06658e+06	22073.7	577.079	=	1440.95	0	59674.8	0	5668713	0	469526	=	25.1976	<	14.3555	<	2.12402	=	3.4059	=	170.624	<	1.97754	<	11.5479	<	5.41992	<	2.7832	=	5.22307	=	199.909	<	0.708008	=	17.7179	<	34.1309	=	19.696	=	150.144	=	74.9229
34108	0	<	=	<	51090.7	769.903	33.125	=	1862.88	0	7552.99	0	8628985	0	2.48857e+06	=	30.5685	=	54.549	=	22.8166	=	2.63712	=	169.815	=	8.99972	=	14.342	=	9.06984	=	23.6468	=	18.4118	=	218.207	<	0.708008	=	66.6011	=	593.896	=	54.3861	=	136.797	=	105.285
34109	0	=	=	=	745328	8988.38	71.65	=	1971.02	0	24730.8	0	8494183	0	437535	=	29.8837	<	14.3555	=	26.1571	<	0.524902	=	64.3308	<	1.97754	<	11.5479	<	5.41992	<	2.7832	=	6.19995	=	57.5587	<	0.708008	=	22.0465	<	34.1309	=	20.7304	=	152.035	=	93.1603
34111	0	=	=	=	84665.8	1532.67	42.3196	=	1434.9	0	9680.86	0	2.49732e+06	0	998638	=	50.5951	<	14.3555	=	46.7646	<	0.524902	=	54.9388	=	5.0371	<	11.5479	=	7.56387	<	2.7832	=	4.21682	=	43.9652	<	0.708008	=	15.0887	<	34.1309	=	14.084	=	235.778	=	189.909
34114	0	=	=	<	376811	769.903	1411.3	=	1265.13	0	9712.94	0	9351332	0	2.27687e+06	=	14.9462	=	21.7238	=	21.4146	<	0.524902	=	96.2169	<	1.97754	<	11.5479	<	5.41992	<	2.7832	=	9.90866	=	116.263	<	0.708008	=	35.641	<	34.1309	=	30.0833	=	296.466	=	186.886
34115	0	<	=	<	184081	769.903	33.125	=	2594.8	0	15296.1	0	7.16013e+06	0	543245	=	53.9293	=	100.825	=	152.372	<	0.524902	=	112.751	<	1.97754	=	57.8518	=	19.4824	<	2.7832	=	21.2314	=	109.48	<	0.708008	=	57.4125	<	34.1309	=	23.7058	=	362.875	=	395.757
34116	0							=	3363.73	0	26907.3	0	3125840	0	2.48857e+06	=	43.5271	=	70.6777	=	45.7686	<	0.524902	=	191.607	=	14.1173	=	20.4305	=	8.17401	=	28.2186	=	21.8279	=	200.828	<	0.708008	=	90.9082	=	715.808	=	59.2899	=	114.392	=	135.531
34118	0	=	=	<	136497	769.903	141.19	=	2217.04	0	8369.66	0	1.71999e+06	0	2.2898e+06	=	47.9034	=	46.8771	=	25.5058	<	0.524902	=	154.421	=	4.5936	=	13.0496	=	5.81983	=	45.2348	=	17.3888	=	153.908	<	0.708008	=	77.4764	=	1149.14	=	73.0622	=	131.013	=	117.392
34119	0	=	=	=	174762	1850.48	49.9048	=	2684.76	0	17651.6	0	9775909	0	1.23617e+06	=	32.2624	=	17.9596	=	24.1789	<	0.524902	=	71.1082	<	1.97754	=	11.7622	<	5.41992	<	2.7832	=	9.45863	=	59.1061	<	0.708008	=	37.324	<	34.1309	=	30.0833	=	131.98	=	74.9229
34120	0	=	=	=	313591	3440.2	1345.14	=	1070.05	0	9297.7	0	4.09142e+06	0	2.03209e+06	=	56.6326	=	59.781	=	97.4144	<	0.524902	=	89.5619	=	13.0544	=	13.4799	=	6.7844	=	9.50812	=	19.6279	=	105.586	<	0.708008	=	70.7809	=	792.964	=	53.7178	=	166.103	=	180.843
34125	0	=	=	=	843325	3604.37	105.781	=	1325.85	0	7128.1	0	3673235	0	1.12936e+06	=	21.2678	<	14.3555	<	2.12402	=	2.51757	=	62.6299	<	1.97754	<	11.5479	<	5.41992	<	2.7832	<	1.87022	=	56.5248	<	0.708008	<	2.13623	<	34.1309	<	6.27441	=	99.3943	=	22.4931
34126	0	=	=	=	72575.8	11689.9	39.3814	=	2037.06	0	3610.83	0	8116929	0	944785	=	19.4851	<	14.3555	=	44.7627	<	0.524902	=	41.524	<	1.97754	<	11.5479	<	5.41992	<	2.7832	=	3.17144	=	37.0216	<	0.708008	=	13.3181	<	34.1309	=	19.1695	=	190.971	=	144.594
34127	0	=	=	<	117610	769.903	2385	=	3858.84	0	9873.67	0	3.5041e+06	0	1.28874e+06	=	22.0191	=	16.0131	<	2.12402	<	0.524902	=	43.7047	<	1.97754	<	11.5479	<	5.41992	<	2.7832	=	9.45863	=	52.892	<	0.708008	=	32.2668	<	34.1309	=	30.944	=	72.437	=	35.004
34130	0	<	=	<	73555.8	769.903	33.125	=	1700.44	0	8525.56	0	6860800	0	894119	=	79.5277	=	29.7309	=	73.495	=	0.678203	=	34.4927	<	1.97754	<	11.5479	<	5.41992	<	2.7832	=	7.15344	=	37.5599	<	0.708008	=	28.8792	<	34.1309	=	27.4319	=	174.453	=	138.552
34135	0	=	=	<	156755	769.903	2498.03	=	2229.04	0	18090.9	0	871920	0	503200	=	69.1202	=	21.7238	=	28.6904	=	32.3079	=	181.933	=	14.1173	<	11.5479	=	6.46671	=	41.1294	=	7.62273	=	180.529	<	0.708008	=	33.9553	=	754.732	=	36.7011	=	161.436	=	121.929
34137	0	=	=	<	79087.5	769.903	1235.98	=	1766.66	0	19026.5	0	5.09279e+06	0	958160	=	37.5281	=	42.142	=	25.5058	=	3.79024	=	272.997	<	1.97754	=	13.9107	=	6.626	<	2.7832	=	13.8354	=	251.7	<	0.708008	=	52.4006	=	175.572	=	46.8164	=	61.6386	=	90.1255
34140	0	=	=	<	64873.7	769.903	139.141	=	7446.69	0	9265.91	0	2.65597e+06	0	257809	=	38.3854	=	23.5523	=	70.1945	=	2.70789	=	86.2243	<	1.97754	<	11.5479	<	5.41992	<	2.7832	=	11.2406	=	96.7737	<	0.708008	=	35.641	<	34.1309	=	31.3704	=	87.1252	=	93.1603
34141	0	=	=	=	507055	2645.19	3189.21	=	3647.19	0	60341.4	0	13650689	0	2.48857e+06	=	66.9326	<	14.3555	=	48.7291	=	32.3079	=	127.528	<	1.97754	<	11.5479	<	5.41992	<	2.7832	=	7.62273	=	156.26	<	0.708008	=	27.1792	=	2901.63	=	28.3279	=	107.436	=	93.1603
34142	0	=	=	=	496905	20049	51.7961	=	3743.88	0	5749.86	0	3.91523e+06	0	699118	=	24.9572	<	14.3555	=	22.8166	<	0.524902	=	80.7849	<	1.97754	<	11.5479	<	5.41992	<	2.7832	=	8.08758	=	83.9073	<	0.708008	=	25.4743	<	34.1309	=	26.5226	=	132.946	=	87.089
34143	0	=	=	=	186198	3966.67	2943.56	=	3399.87	0	30949	0	9100325	0	515609	=	61.3737	=	50.7446	=	16.9084	=	2.37117	=	175.474	=	15.6589	=	20.8686	=	9.65565	=	71.8408	=	17.1831	=	193.469	<	0.708008	=	90.9082	=	792.964	=	80.8015	<	7.6416	=	50.4523
34145	0	=	=	=	245438	12478.5	141.378	=	9795.32	0	10310.5	0	7256762	0	1.68669e+06	=	51.6803	=	57.5514	=	39.5695	<	0.524902	=	178.704	=	7.68732	=	20.8686	=	10.6616	=	49.2631	=	18.8185	=	220.029	<	0.708008	=	95.1194	=	975.971	=	59.6104	=	87.1252	=	111.34
34146	0	=	=	=	528775	832.5	54.4	=	916.605	0	14399.6	0	925724	0	2270422	=	23.0099	<	14.3555	=	23.5025	<	0.524902	=	139.78	<	1.97754	<	11.5479	<	5.41992	<	2.7832	=	6.67933	=	160.015	<	0.708008	=	23.7637	<	34.1309	=	22.2404	=	72.437	=	38.1073
34148	0	=	=	<	149650	769.903	3058.01	=	2037.06	0	5073.04	0	2284827	0	2.395e+06	=	60.0568	=	21.7238	=	79.5295	=	3.44924	=	122.612	<	1.97754	<	11.5479	=	9.36382	=	3.33141	=	4.7241	=	103.634	<	0.708008	=	30.5749	<	34.1309	=	23.7058	=	85.0535	=	56.5925
34151	0	=	=	<	1.06658e+06	769.903	296	=	9327.36	0	8222.09	0	9514809	0	720212	=	119.526	=	27.1209	=	11.7206	<	0.524902	=	268.599	=	10.2273	=	12.1908	=	6.94192	=	23.1798	=	9.45863	=	333.373	<	0.708008	=	42.361	<	34.1309	=	43.5621	=	57.2324	=	59.6562
34155	0	=	=	<	86128.6	769.903	172.048	=	1204.31	0	10180.6	0	4186108	0	1.58301e+06	=	18.1837	<	14.3555	=	19.9674	<	0.524902	=	121.792	<	1.97754	<	11.5479	=	10.5193	<	2.7832	=	6.19995	=	114.329	<	0.708008	=	18.5884	<	34.1309	=	16.4313	=	63.822	=	38.1073
34156	0	=	=	=	86995.2	1092.79	53.3495	=	6819.21	0	20237.6	0	713436	0	1297647	=	27.0988	=	53.0344	=	74.7173	<	0.524902	=	283.79	=	3.04645	=	22.1854	=	9.94545	=	10.6242	=	16.7706	=	274.1	<	0.708008	=	64.9299	<	34.1309	=	45.7431	=	76.6801	=	114.367
34157	0	=	=	=	38181.8	2944.95	55.9804	=	1724.52	0	21918	0	6.81932e+06	0	1.29255e+06	=	33.932	=	60.5202	=	37.4047	<	0.524902	=	248.597	=	5.45822	=	16.5062	=	8.77363	=	52.0418	=	20.0306	=	209.991	<	0.708008	=	92.5918	=	1315.6	=	75.6796	=	76.6801	=	87.089
34158	0	=	=	<	138245	769.903	3189.21	=	2840.76	0	12675.2	0	7576238	0	2.48857e+06	=	90.4128	=	59.0399	=	82.2842	<	0.524902	=	86.2243	=	3.61141	=	21.3072	=	13.8289	<	2.7832	=	13.8354	=	93.3265	<	0.708008	=	40.6838	<	34.1309	=	19.696	=	190.971	=	183.864
34161	0	=	=	=	785061	11069.9	1810.3	=	1161.66	0	15135.3	0	4587986	0	629947	=	20.7628	=	28.8667	=	26.8009	<	0.524902	=	54.9388	=	3.61141	<	11.5479	=	6.14529	<	2.7832	=	10.7994	=	71.8622	<	0.708008	=	37.324	<	34.1309	=	34.2867	=	86.0904	=	93.1603
34162	0	=	=	=	72054.5	1933.17	154.712	=	8174.04	0	10375.5	0	661665	0	734365	=	57.9709	=	37.288	=	28.0672	<	0.524902	=	157.667	=	18.1196	<	11.5479	=	7.56387	<	2.7832	=	9.90866	=	172.164	<	0.708008	=	33.9553	<	34.1309	=	26.5226	=	68.1521	=	90.1255
34163	0	=	=	<	270288	769.903	35.9375	=	6704.84	0	3733.38	0	5.07671e+06	0	64256.8	=	76.0145	<	14.3555	=	40.6319	<	0.524902	=	62.6299	<	1.97754	<	11.5479	<	5.41992	<	2.7832	=	6.67933	=	89.8672	<	0.708008	=	13.3181	<	34.1309	=	14.084	=	97.3675	=	74.9229
34165	0	=	=	<	299452	769.903	2388.55	=	2007.04	0	5130.12	0	2872135	0	640212	=	77.7766	=	21.7238	=	58.982	=	4.68732	=	65.1803	=	4.5936	<	11.5479	=	7.87033	<	2.7832	=	7.62273	=	81.9118	<	0.708008	=	33.9553	=	792.964	=	40.9549	=	111.42	=	102.256
34172	0	=	=	=	520505	22073.7	75.098	=	2474.88	0	7492.02	0	7872761	0	1.48067e+06	=	27.8022	=	74.9331	=	61.6442	<	0.524902	=	67.7246	=	22.0832	=	15.6391	=	14.627	=	16.9018	=	22.8165	=	104.61	<	0.708008	=	74.1273	=	75.8038	=	45.0213	=	332.005	=	381.879
34175	0	=	=	=	66959.1	2555.29	138.619	=	1100.62	0	5684.48	0	6.49597e+06	0	1050284	=	12.9661	=	33.9749	=	36.3006	<	0.524902	=	26.0131	<	1.97754	<	11.5479	<	5.41992	<	2.7832	=	13.6222	=	29.4005	<	0.708008	=	54.0715	<	34.1309	=	39.0469	=	76.6801	=	74.9229
34178	0	=	=	<	436800	769.903	102.277	=	1252.98	0	7767.15	0	1.4355e+06	0	2.48857e+06	=	22.0191	=	111.288	=	74.3108	<	0.524902	=	89.1451	=	16.904	=	17.3752	=	27.5806	=	11.1729	=	16.3565	=	191.164	<	0.708008	=	65.7654	=	361.809	=	46.4599	=	305.829	=	289.991
34180	0	=	=	<	374187	769.903	120.455	=	718.29	0	16681.6	0	4.72782e+06	0	1.09118e+06	=	18.9675	=	107.39	=	83.0646	<	0.524902	=	167.388	=	42.7602	=	13.0496	=	16.1946	=	15.8949	=	24.7742	=	181.456	<	0.708008	=	82.5062	=	460.877	=	37.4902	=	245.456	=	248.949
34188	0	=	=	=	123725	840.909	1013.83	=	9795.32	0	8408.58	0	13650689	0	825195	=	24.2321	=	67.8098	=	51.6121	<	0.524902	=	78.6873	=	28.0175	=	17.8104	=	13.5606	=	10.6242	=	20.2315	=	200.369	<	0.708008	=	84.1846	=	412.748	=	54.7189	=	299.875	=	484.291
34189	0	=	=	=	103618	1624.04	2040.38	=	1611.59	0	14168.2	0	9483704	0	1.02172e+06	=	43.6903	=	80.92	=	88.2019	<	0.524902	=	314.182	=	14.5618	=	24.291	=	10.8745	=	28.6874	=	23.6546	=	304.169	<	0.708008	=	118.174	=	1448	=	63.4805	=	424.664	=	344.918
34192	0	<	=	<	264154	769.903	33.125	=	1176.34	0	22270.7	0	3338897	0	933873	=	55.8735	=	25.7054	=	80.0355	<	0.524902	=	39.5818	=	10.2511	<	11.5479	<	5.41992	<	2.7832	=	10.1234	=	50.688	<	0.708008	=	30.3966	=	225.6	=	26.4021	=	138.879	=	106.771
34194	0	=	=	=	116214	1043.69	230.825	=	1568.59	0	30026.7	0	10173736	0	2.05263e+06	=	42.2727	=	60.6254	=	14.135	=	6.07287	=	223.89	=	14.8022	=	18.3813	=	5.918	=	27.7169	=	16.4823	=	277.097	=	1.30182	=	74.0227	=	961.727	=	46.9603	=	302.978	=	515.793
34195	0	=	=	=	162017	863.861	958.35	=	1671.33	0	10568.8	0	4.60356e+06	0	1.25536e+06	=	39.6976	=	22.1971	=	60.051	<	0.524902	=	136.496	=	6.44961	<	11.5479	<	5.41992	<	2.7832	=	9.7117	=	158.458	<	0.708008	=	26.627	<	34.1309	=	21.9635	=	267.098	=	202.477
34197	0	=	=	=	170837	1874.27	795.539	=	4003.42	0	20576.1	0	5.60839e+06	0	1.33281e+06	=	119.393	=	20.4064	=	154.121	=	1.11546	=	75.9464	<	1.97754	<	11.5479	=	5.918	<	2.7832	=	6.32706	=	83.6716	<	0.708008	=	21.0608	<	34.1309	=	24.6542	=	190.21	=	154.406
34202	0	<	=	=	416953	9443.23	33.125	=	5179.24	0	15942.4	0	9407425	0	552481	=	20.1646	<	14.3555	=	19.9603	=	4.022	=	148.449	<	1.97754	<	11.5479	<	5.41992	<	2.7832	=	4.55184	=	171.363	<	0.708008	=	10.341	<	34.1309	=	12.1337	=	152.649	=	114.678
34205	0	=	=	<	420036	769.903	1481.34	=	3310.81	0	1545.28	0	271881	0	1040.3	=	51.3736	=	20.4064	=	17.5375	<	0.524902	=	476.84	=	2.22741	=	13.8931	=	6.17245	<	2.7832	=	8.46291	=	550.309	<	0.708008	=	28.5063	<	34.1309	=	22.8703	=	200.714	=	154.406
34206	0	=	=	=	1.06658e+06	6030.81	39.9048	=	2457.84	0	10859.3	0	7.96244e+06	0	1.80589e+06	=	30.1681	=	43.801	=	110.524	<	0.524902	=	144.456	=	2.69215	=	13.0943	<	5.41992	<	2.7832	=	11.3467	=	125.539	<	0.708008	=	39.9941	<	34.1309	=	27.2638	=	244.45	=	242.843
34207	0	<	=	=	549613	1810.82	33.125	=	948.54	0	8346.36	0	4.39408e+06	0	841532	=	22.6692	=	46.1549	=	46.5485	<	0.524902	=	70.4722	=	4.79872	=	12.697	<	5.41992	=	27.7169	=	13.3504	=	76.01	<	0.708008	=	59.7873	=	288.884	=	40.9663	=	117.785	=	134.502
34208	0	=	=	=	1.06658e+06	5102.06	48.0412	=	1016.28	0	5258.02	0	1.54414e+06	0	1040.3	=	29.5164	=	62.111	=	35.0816	<	0.524902	=	115.446	=	9.29762	=	18.7965	=	10.1456	<	2.7832	=	16.4823	=	137.973	<	0.708008	=	84.3519	=	1143.73	=	36.3035	=	149.912	=	287.555
34209	0	=	=	=	544832	9291.35	89.6354	=	4621.15	0	14066.2	0	6.00837e+06	0	2.06569e+06	=	61.4401	=	18.5874	=	54.8903	<	0.524902	=	95.5427	<	1.97754	=	17.1424	<	5.41992	<	2.7832	=	11.7507	=	113.075	<	0.708008	=	24.7591	<	34.1309	=	20.1169	=	195.474	=	267.192
34215	0	<	=	=	81464.6	4815.15	33.125	=	2237.41	0	850.814	0	925724	0	5391.66	=	26.5439	=	53.0959	=	60.6159	<	0.524902	=	65.8646	=	12.6421	=	15.5074	=	8.42718	=	26.7241	=	18.7827	=	81.4844	<	0.708008	=	67.8878	=	915.047	=	43.9922	=	144.413	=	138.477
34217	0	=	=	<	233429	769.903	78.9175	=	227.37	0	426.215	0	585099	0	1040.3	=	22.4567	=	67.9933	=	61.741	<	0.524902	=	65.8646	=	5.50513	=	21.1001	=	18.2145	=	46.7436	=	21.9837	=	76.5579	<	0.708008	=	107.488	=	1405.45	=	53.4552	=	245.717	=	242.843
34218	0	<	=	=	799116	2053.54	33.125	=	4306.98	0	12418.1	0	2775378	0	938423	=	26.1491	=	25.7054	=	46.5485	<	0.524902	=	32.3894	<	1.97754	<	11.5479	<	5.41992	<	2.7832	=	8.04166	=	40.6999	<	0.708008	=	22.9035	<	34.1309	=	23.767	=	21.6063	<	13.5254
34223	0	=	=	=	257655	2580.93	1942.12	=	1516.62	0	16674	0	5888509	0	1.89072e+06	=	45.0877	=	50.032	=	53.7235	=	17.5144	=	60.0349	=	9.29762	=	17.5542	=	12.2006	=	29.6375	=	17.2533	=	80.3903	<	0.708008	=	54.774	=	462.506	=	37.8757	=	184.923	=	134.502
34226	0	=	=	<	73592.2	769.903	410.495	>	9795.32	0	30124.2	0	8423452	0	878017	=	31.7244	=	51.568	=	40.9383	=	31.3796	=	635.635	=	13.6013	=	19.4215	=	10.8745	=	23.5849	=	14.9266	=	485.705	<	0.708008	=	61.8035	=	5261.98	=	37.8757	=	138.879	=	114.678
34227	0	<	=	=	78301	1816.99	33.125	=	2788.52	0	7738.98	0	3.7027e+06	0	653213	=	19.1437	<	14.3555	<	2.12402	<	0.524902	=	29.2287	<	1.97754	<	11.5479	<	5.41992	<	2.7832	=	5.88979	=	38.4726	<	0.708008	=	12.0798	<	34.1309	=	14.2429	<	7.6416	<	13.5254
34230	0	=	=	<	969862	769.903	1821.97	=	4890.94	0	426.215	0	3.46875e+06	0	1040.3	=	28.0965	=	39.0238	=	107.695	<	0.524902	=	207.428	=	37.9307	<	11.5479	=	12.5601	<	2.7832	=	10.5331	=	247.303	<	0.708008	=	36.1275	<	34.1309	=	22.8703	=	402.435	=	261.096
34233	0							=	1781	0	9810.8	0	8420024	0	800463	=	21.5973	=	39.0238	=	22.2962	<	0.524902	=	29.2287	=	6.21323	=	14.6976	=	7.43226	<	2.7832	=	14.1412	=	34.0079	<	0.708008	=	43.8941	=	81.2443	=	32.2845	=	62.504	=	83.1357
34236	0	=	=	=	949987	15391.2	175.096	=	4821.96	0	14145.5	0	2.38981e+06	0	1.28047e+06	=	67.2559	=	273.871	>	857.555	=	5.04974	=	266.858	=	61.2361	=	75.3434	=	26.448	=	128.445	=	64.5422	=	255.823	=	20.4691	=	328.328	=	5998.65	=	114.953	=	1246.42	=	1856.96
34243	0	=	=	=	877753	2242.42	37.2115	=	8739.6	0	16033.7	0	6.78723e+06	0	1.89629e+06	=	17.0184	=	50.032	=	17.5375	=	7.97134	=	98.1225	=	10.7284	=	14.2947	=	7.68198	=	7.5161	=	17.8287	=	83.6716	<	0.708008	=	61.8035	=	434.809	=	38.2658	=	27.1793	=	59.6427
34246	0	=	=	<	222250	769.903	160.3	=	1054.47	0	44658.9	0	5.68851e+06	0	351572	=	17.1398	<	14.3555	=	32.3822	<	0.524902	=	26.0928	<	1.97754	<	11.5479	=	5.66263	<	2.7832	=	4.09541	=	28.4062	<	0.708008	<	2.13623	<	34.1309	=	8.75031	=	141.65	=	36.3238
34247	0	=	=	<	839779	769.903	73.0303	=	5465.53	0	17580.2	0	4.52114e+06	0	805519	=	34.996	=	20.4064	=	14.135	=	2.15218	=	60.0349	<	1.97754	<	11.5479	<	5.41992	<	2.7832	=	7.19072	=	67.2303	<	0.708008	=	19.232	<	34.1309	=	15.2643	=	71.8987	=	51.8481
34254	0	=	=	=	333977	815.152	286.095	=	2735.25	0	7089.32	0	3.23586e+06	0	2.48857e+06	=	12.0656	<	14.3555	<	2.12402	<	0.524902	=	17.1093	<	1.97754	<	11.5479	<	5.41992	<	2.7832	=	3.63257	=	25.5206	<	0.708008	<	2.13623	<	34.1309	=	9.91386	=	96.0447	<	13.5254
34255	0	=	=	<	181452	769.903	48.4314	=	2340.31	0	13579.7	0	5722826	0	1.8102e+06	=	12.0656	<	14.3555	<	2.12402	<	0.524902	=	35.5729	<	1.97754	<	11.5479	<	5.41992	<	2.7832	=	6.32706	=	37.3577	<	0.708008	=	10.341	<	34.1309	=	16.2665	<	7.6416	<	13.5254
34257	0	=	=	=	139531	3676.92	1634.26	=	641.805	0	12755.9	0	4.43256e+06	0	1.03982e+06	=	23.9245	<	14.3555	<	2.12402	<	0.524902	=	45.2442	<	1.97754	<	11.5479	<	5.41992	<	2.7832	=	3.16227	=	77.1056	<	0.708008	=	6.94186	<	34.1309	=	8.75031	<	7.6416	<	13.5254
34265	0	=	=	=	583950	9898.5	109.848	=	3609.46	0	633.592	0	765753	0	1040.3	=	20.0524	=	50.032	=	41.5728	<	0.524902	=	354.018	=	11.2063	=	18.3813	=	13.7527	<	2.7832	=	13.7465	=	395.66	<	0.708008	=	34.2076	=	157.629	=	24.6542	=	187.57	=	178.39
34266	0							=	2363.91	0	45592.2	0	6.47967e+06	0	852170	=	12.0656	<	14.3555	<	2.12402	<	0.524902	=	36.3722	<	1.97754	<	11.5479	<	5.41992	<	2.7832	=	5.88979	=	59.5249	<	0.708008	=	12.0798	<	34.1309	=	16.2665	<	7.6416	<	13.5254
34267	0	=	=	=	247584	5775.96	88.2323	=	2348.19	0	15372.3	0	7.95609e+06	0	919893	=	17.7403	=	56.1289	=	17.5375	<	0.524902	=	65.0293	=	11.6845	=	20.049	=	9.6573	<	2.7832	=	16.0952	=	77.1056	<	0.708008	=	57.7772	=	288.884	=	37.4844	=	221.467	=	170.384
34269	0	=	=	=	865050	820.297	178.529	=	9332.84	0	633.592	0	661665	0	2602.48	=	12.8749	=	14.8482	=	15.8642	<	0.524902	=	41.5976	<	1.97754	<	11.5479	<	5.41992	<	2.7832	=	8.04166	=	49.5808	<	0.708008	=	19.232	<	34.1309	=	15.2643	=	226.605	=	166.385
34270	0	<	=	<	420000	769.903	33.125	=	2558.73	0	10289.9	0	706719	0	418293	=	19.1437	<	14.3555	=	42.2044	<	0.524902	=	17.1093	<	1.97754	<	11.5479	<	5.41992	<	2.7832	=	5.44846	=	25.5206	<	0.708008	=	8.62705	<	34.1309	=	11.0397	=	138.879	=	47.9584
34273	0	=	=	=	187058	2891.92	633.434	=	3925.18	0	426.215	0	227135	0	1040.3	=	43.2986	<	14.3555	=	75.8564	<	0.524902	=	82.2993	<	1.97754	<	11.5479	<	5.41992	<	2.7832	<	1.87022	=	76.01	<	0.708008	<	2.13623	<	34.1309	<	6.27441	=	56.1085	<	13.5254
34274	0	=	=	=	1.00581e+06	2504.55	53.9175	=	3288.77	0	15304	0	3.23586e+06	0	1498812	=	23.8211	=	29.1308	=	21.5262	=	2.23509	=	28.4423	=	8.34611	<	11.5479	<	5.41992	<	2.7832	=	10.1234	=	36.2419	<	0.708008	=	39.9941	=	348.978	=	31.0513	=	13.7529	=	28.6003
34275	0	=	=	=	1.05172e+06	3020.41	104.286	=	1063.96	0	426.215	0	3.79755e+06	0	1040.3	=	19.8271	=	62.8515	=	107.695	<	0.524902	=	150.226	=	7.63385	=	16.7318	=	13.8715	=	16.1418	=	13.3504	=	143.37	<	0.708008	=	67.8878	=	961.727	=	37.8757	=	236.828	=	214.558
34277	0	=	=	<	132525	769.903	3048.5	=	3566.04	0	12148.2	0	4.5771e+06	0	2.1369e+06	=	41.6357	=	48.4878	=	197.361	=	3.84377	=	102.433	=	21.8053	=	12.3012	=	8.42718	<	2.7832	=	23.2846	=	124.997	<	0.708008	=	43.8941	=	348.978	=	28.9644	=	330.973	=	271.259
34282	0	=	=	=	142799	818.75	50.4639	=	9795.32	0	12305.6	0	2.49546e+06	0	2.48857e+06	=	39.6159	=	53.0959	=	57.7748	<	0.524902	=	114.575	=	13.6013	=	15.9143	=	6.17245	<	2.7832	=	17.6372	=	130.407	<	0.708008	=	64.8391	=	747.04	=	43.6173	=	321.278	=	275.329
34288	0	<	=	=	1.06658e+06	1521.43	33.125	=	9326.24	0	8147.4	0	4.51819e+06	0	485513	=	24.7443	=	27.4276	=	61.741	<	0.524902	=	48.9124	=	4.0942	<	11.5479	=	7.43226	<	2.7832	=	15.7068	=	54.5585	<	0.708008	=	39.9941	<	34.1309	=	26.4021	=	497.247	=	316.173
34293	0	<	=	=	892157	16237.7	33.125	=	1258.91	0	4694.36	0	9109313	0	1.81984e+06	=	17.9779	=	49.261	=	42.2044	<	0.524902	=	55.0709	=	11.2063	=	17.1424	=	11.3582	<	2.7832	=	20.6732	=	71.6235	<	0.708008	=	67.8878	=	621.559	=	35.5102	=	764.853	=	643.546
34295	0	<	<	=	15837.4	816.5	33.125	=	7664.13	0	9023.98	0	227135	0	1.89005e+06	=	31.2705	=	37.4088	=	35.0816	<	0.524902	=	101.57	=	6.44961	<	11.5479	=	5.66263	<	2.7832	=	11.7507	=	113.075	<	0.708008	=	41.9401	<	34.1309	=	33.9082	=	117.785	=	87.0656
34297	0	=	=	=	236703	885.294	118.476	=	1402.51	0	1075.94	0	3.59976e+06	0	2.48857e+06	=	41.4758	=	27.4276	=	25.2995	<	0.524902	=	132.969	<	1.97754	<	11.5479	<	5.41992	<	2.7832	=	15.7068	=	141.212	<	0.708008	=	36.1275	<	34.1309	=	30.6372	=	133.309	=	150.419
34298	0	=	=	=	106089	865.842	1131.15	=	9795.32	0	8689.66	0	2.96685e+06	0	1.78707e+06	=	88.4373	=	146.365	=	183.481	=	5.94373	=	396.98	=	101.227	=	36.1789	=	28.2345	=	41.7944	=	42.1359	=	459.663	=	4.31373	=	124.175	=	351.777	=	40.6912	=	439.261	=	545.703
34299	0	=	=	=	1.06658e+06	22073.7	331.061	=	1044.54	0	70697.7	0	9084458	0	1.00694e+06	=	32.4375	=	40.5732	=	67.0184	<	0.524902	=	303.453	=	7.41238	=	13.3168	=	5.98287	=	16.1005	=	15.5189	=	373.762	<	0.708008	=	49.5592	=	660.491	=	33.7595	=	279.513	=	248.024
34305	0	=	=	=	383182	3720.71	222.772	>	9795.32	0	11158.3	0	7812035	0	223738	=	14.7588	=	27.0053	=	30.979	<	0.524902	=	636.156	=	2.48151	=	17.5353	=	13.1478	<	2.7832	=	12.7618	=	619.742	<	0.708008	=	34.6738	<	34.1309	=	21.3897	=	291.367	=	224.341
34307	0	=	=	=	428517	912.745	98.5644	=	1825.34	0	21860.5	0	13650689	0	1.42811e+06	=	181.165	=	31.7996	=	103.82	<	0.524902	=	113.384	=	9.55469	=	13.0976	<	5.41992	=	4.43038	=	14.1487	=	116.17	<	0.708008	=	49.5592	=	135.617	=	31.4522	=	209.864	=	191.392
34309	0	=	=	=	100714	2347.14	1185	=	2181.21	0	10437.3	0	6.87194e+06	0	212380	=	21.5087	=	41.2421	=	221.193	<	0.524902	=	222.409	=	7.94953	=	13.9761	=	9.58409	=	4.03786	=	16.1984	=	186.594	<	0.708008	=	57.0226	=	94.3644	=	33.7595	=	233.309	=	255.992
34311	0	=	=	<	861912	769.903	81.3725	=	3131	0	13079.5	0	2.7173e+06	0	317144	=	22.3313	<	14.3555	=	7.61611	<	0.524902	=	43.236	=	10.6207	<	11.5479	<	5.41992	<	2.7832	=	6.98954	=	43.0347	<	0.708008	=	17.7551	<	34.1309	=	16.5958	=	232.33	=	140.668
34320	0	=	=	=	481869	2278.28	584.554	=	4185.82	0	14009	0	5071377	0	684347	=	32.7345	=	38.5617	=	38.2726	<	0.524902	=	307.246	=	7.41238	=	15.747	<	5.41992	=	4.03786	=	15.2916	=	268.384	<	0.708008	=	55.1543	<	34.1309	=	32.2287	=	208.889	=	179.942
34327	0	=	=	=	906495	1046.57	204.417	=	1130.65	0	31303.9	0	13650689	0	562632	=	26.9608	=	24.9324	=	36.8324	<	0.524902	=	216.033	=	3.323	=	13.0976	=	19.2074	<	2.7832	=	15.5189	=	196.185	<	0.708008	=	46.7662	<	34.1309	=	32.2287	=	183.62	=	146.198
34328	0	=	=	=	725841	1662.5	660.198	=	1888.21	0	12802.5	0	1.18349e+06	0	715047	=	17.7832	<	14.3555	<	2.12402	=	3.10928	=	102.059	<	1.97754	<	11.5479	<	5.41992	<	2.7832	=	9.92836	=	92.4525	<	0.708008	=	25.3313	<	34.1309	=	16.5958	=	610.443	=	552.461
34330	0	=	<	=	15837.4	1633.98	46.9118	=	842.895	0	42099.1	0	13650689	0	1.06826e+06	=	24.1142	=	38.5617	=	15.421	<	0.524902	=	236.257	=	6.87391	=	13.5362	<	5.41992	=	5.59806	=	17.7705	=	234.637	<	0.708008	=	62.6396	=	979.269	=	37.4717	=	236.247	=	122.447
34335	0	=	=	=	639060	4949.52	52.0103	=	8698.92	0	12695	0	3.71644e+06	0	354358	=	27.2722	=	30.4354	=	13.7532	<	0.524902	=	510.929	=	2.19762	=	12.6602	=	5.46383	<	2.7832	=	15.5189	=	428.543	<	0.708008	=	55.1543	<	34.1309	=	27.4452	=	608.387	=	643.954
34336	0	=	=	=	237339	2622.28	143.838	=	1762.26	0	10153.5	0	5.99101e+06	0	768370	=	21.8387	=	43.9101	=	39.7043	<	0.524902	=	157.538	=	8.48555	=	14.4171	=	17.5288	=	6.36954	=	17.7705	=	150.71	<	0.708008	=	64.5163	=	46.4655	=	36.0052	=	740.88	=	561.496
34339	0	=	=	=	251806	22073.7	1776.19	=	241.905	0	60234.3	0	6280508	0	592991	=	24.1142	=	20.748	=	25.7127	<	0.524902	=	70.9163	<	1.97754	<	11.5479	<	5.41992	<	2.7832	=	11.5918	=	64.1347	<	0.708008	=	40.2555	=	351.777	=	26.6157	=	694.102	=	627.76
34341	0	=	=	=	392095	9205.71	1722.11	=	3501.21	0	23592	0	13650689	0	865917	=	35.9582	=	54.4745	=	41.1281	=	1.01537	=	411.359	=	9.55469	=	20.2478	=	7.61805	=	13.1503	=	23.4734	=	285.29	<	0.708008	=	89.1588	=	568.442	=	45.846	=	134.485	=	174.253
34345	0	=	=	=	446019	22073.7	181.942	=	2452.25	0	16503.4	0	3.03725e+06	0	750573	=	25.3895	=	31.1181	=	29.4896	<	0.524902	=	152.312	=	6.33394	=	12.2241	<	5.41992	<	2.7832	=	14.1487	=	120.924	<	0.708008	=	58.8928	<	34.1309	=	31.4522	=	274.58	=	230.23
34351	0	=	=	=	899495	6583.84	409.55	=	3106.98	0	14289.7	0	5.11219e+06	0	747207	=	29.7317	=	41.2421	=	12.0533	<	0.524902	=	108.231	<	1.97754	=	14.4171	=	5.81002	=	5.21034	=	16.4241	=	87.721	<	0.708008	=	58.8928	=	46.4655	=	33.7595	=	46.9382	=	48.6376
34353	0							=	1004.55	0	14790.9	0	4.26529e+06	0	525569	=	81.0549	=	210.368	=	253.114	<	0.524902	=	90.7814	<	1.97754	<	11.5479	=	11.5392	=	41.0947	=	20.427	=	84.1752	=	1.37327	=	72.048	=	177.716	=	32.9977	=	665.103	=	1018.87
34357	0	=	=	=	1.00071e+06	5798.48	85.8333	=	3304.59	0	9337.18	0	4.11401e+06	0	532731	=	27.8923	=	31.7996	=	39.7043	=	2.18894	=	182.197	=	3.04396	<	11.5479	<	5.41992	<	2.7832	=	16.4241	=	148.323	<	0.708008	=	49.5592	<	34.1309	=	32.2287	=	206.941	=	202.938
34359	0	=	=	=	127137	903	838.738	=	629.115	0	15897.2	0	2.83488e+06	0	969733	=	22.4949	=	37.2165	=	61.0526	<	0.524902	=	72.4381	=	4.70234	<	11.5479	<	5.41992	<	2.7832	=	14.1487	=	85.3568	<	0.708008	=	36.5352	<	34.1309	=	24.9241	=	179.745	=	149.9
34360	0	=	=	=	496556	2387.24	356.2	=	8968.68	0	10467.2	0	4481127	0	371313	=	26.3352	=	27.0053	=	10.3152	=	0.654455	=	251.22	=	3.04396	=	11.7892	<	5.41992	<	2.7832	=	12.2954	=	202.184	<	0.708008	=	43.9752	<	34.1309	=	29.8756	=	82.2974	=	51.8645
34361	0	<	<	=	15837.4	7887.86	33.125	=	1157.03	0	29160.8	0	4.19394e+06	0	1.81463e+06	=	44.4086	<	14.3555	<	2.12402	<	0.524902	=	97.9527	<	1.97754	<	11.5479	<	5.41992	<	2.7832	=	8.96249	=	103.114	<	0.708008	=	25.3313	<	34.1309	=	21.3897	=	35.9482	=	15.2699
34362	0	=	=	<	23909.3	769.903	144.608	=	1957.14	0	7698.61	0	8195252	0	331286	=	20.175	=	29.0669	=	20.272	<	0.524902	=	66.8636	=	3.87755	=	12.2241	<	5.41992	=	13.5208	=	12.5289	=	61.7835	<	0.708008	=	43.9752	<	34.1309	=	29.8756	=	82.2974	=	75.0985
34364	0	=	=	<	168488	769.903	2727.3	=	4670.46	0	10587	0	4.87517e+06	0	347531	=	48.481	=	23.5436	=	57.6993	<	0.524902	=	110.807	=	3.04396	<	11.5479	<	5.41992	=	8.65795	=	10.8827	=	167.438	=	3.0725	=	36.5352	=	94.3644	=	24.9241	=	189.439	=	138.831
34365	0	=	=	=	340071	8002.38	1371.75	=	3082.97	0	10377.5	0	3.52048e+06	0	610674	=	74.1139	=	38.5617	=	69.6432	<	0.524902	=	96.927	=	6.87391	=	16.639	<	5.41992	=	7.89899	=	17.099	=	103.114	<	0.708008	=	66.3954	=	642.01	=	45.846	=	289.39	=	312.748
34369	0	<	=	=	798375	5885	33.125	=	151.455	0	16423.4	0	11773930	0	1.26896e+06	=	31.2424	=	41.2421	=	61.7198	<	0.524902	=	190.629	=	5.24848	=	13.9761	<	5.41992	=	7.89899	=	14.6072	=	193.187	<	0.708008	=	58.8928	=	441.229	=	34.8896	=	78.5433	=	81.9203
34373	0							=	1157.03	0	20965	0	5.6834e+06	0	566652	=	34.7949	=	37.2165	=	33.9253	<	0.524902	=	201.194	=	3.04396	=	15.3026	<	5.41992	=	18.295	=	15.9723	=	274.419	<	0.708008	=	55.1543	=	246.41	=	31.4522	=	99.2674	=	99.2838
34374	0	=	=	=	644388	4857.14	386.869	=	1800.14	0	9989.62	0	3.28063e+06	0	833750	=	24.1142	=	79.6724	=	126.219	<	0.524902	=	73.961	=	9.02056	=	22.5337	=	16.1837	=	5.59806	=	18.6612	=	62.959	<	0.708008	=	62.6396	<	34.1309	=	36.7414	=	475.666	=	611.643
34376	0	=	=	=	361412	12427	1257.98	=	774.615	0	8396.95	0	5.01193e+06	0	587134	=	19.1595	=	20.748	=	20.272	<	0.524902	=	87.7142	<	1.97754	<	11.5479	<	5.41992	<	2.7832	=	11.356	=	75.912	<	0.708008	=	38.3956	<	34.1309	=	23.1844	=	59.8792	=	58.3922
34377	0	=	=	=	76351	4771.21	63.5577	=	3334.44	0	15358.2	0	2.8545e+06	0	395852	=	48.8835	=	59.0492	=	107.5	=	0.73308	=	247.475	=	13.806	=	21.6167	=	5.81002	=	19.3872	=	24.7638	=	208.788	<	0.708008	=	117.277	=	559.288	=	59.8419	=	207.915	=	234.168
34378	0	=	=	=	696301	978.571	199.461	=	2501.23	0	20161.6	0	4108099	0	662698	=	22.3313	=	37.2165	=	36.8324	<	0.524902	=	165.39	=	5.79223	=	11.7892	<	5.41992	<	2.7832	=	16.8744	=	122.114	<	0.708008	=	51.4228	<	34.1309	=	29.8756	=	41.4299	=	55.1164
34382	0	=	=	=	87232.1	3244.9	2047.09	=	2501.23	0	14728.1	0	4.43593e+06	0	571689	=	33.6215	=	38.5617	=	43.9532	=	6.40043	=	462.017	=	5.79223	=	16.1925	=	6.84495	=	4.82115	=	15.0639	=	362.827	<	0.708008	=	57.0226	<	34.1309	=	32.9977	=	65.4584	=	88.8146
34384	0	=	=	=				=	2884.15	0	11490.8	0	5.43016e+06	0	570177	=	13.4663	=	16.5019	<	2.12402	<	0.524902	=	69.3956	<	1.97754	<	11.5479	<	5.41992	<	2.7832	=	7.98356	=	58.2597	<	0.708008	=	21.5612	<	34.1309	=	17.5964	=	61.7369	=	39.1186
34385	0	=	=	<	112041	769.903		=	3340.41	0	13527.5	0	4.82575e+06	0	975645	=	25.7058	=	35.8679	=	27.9884	<	0.524902	=	289.933	=	4.15332	=	13.9761	<	5.41992	<	2.7832	=	13.6883	=	235.239	<	0.708008	=	51.4228	=	110.748	=	29.8756	=	59.8792	=	71.7161
34386	0							=	849.69	0	11369.8	0	6.04907e+06	0	368486	=	17.7832	=	27.6937	=	35.3835	<	0.524902	=	218.157	=	13.5411	<	11.5479	=	11.963	=	21.9239	=	21.739	=	157.875	<	0.708008	=	38.3956	<	34.1309	=	24.9241	=	339.002	=	339.651
34391	0	=	=	=	967438	7651	100.781	=	2243.07	0	9248.59	0	2.47181e+06	0	453177	=	20.8446	=	39.9035	=	29.4896	<	0.524902	=	104.115	=	6.33394	=	14.4171	<	5.41992	=	3.24677	=	15.9723	=	82.4033	<	0.708008	=	69.2188	<	34.1309	=	35.6349	=	28.687	=	45.4367
34392	0	=	=	=	573500	4634.29	488.835	=	2908.32	0	9263.35	0	3.09367e+06	0	362833	=	45.2304	=	55.7842	=	69.6432	<	0.524902	=	107.202	=	14.6003	=	18.4356	=	7.01696	=	3.24677	=	19.9874	=	90.0862	<	0.708008	=	72.048	=	263.796	=	38.1963	=	71.0553	=	135.167
34397	0	=	=	=	254223	22073.7	60.9314	=	622.11	0	13388.2	0	2.40223e+06	0	1.08529e+06	=	30.6404	=	60.3515	=	41.1281	<	0.524902	=	123.719	=	15.3941	=	20.7032	=	6.50053	=	10.9159	=	23.0413	=	107.858	<	0.708008	=	87.2454	=	229.103	=	47.8444	=	45.0993	=	95.7776
34403	0	=	=	=	492308	3365.38	1491.95	=	691.86	0	5752.14	0	7017238	0	672284	=	44.6829	=	30.4354	=	46.0536	<	0.524902	=	73.4533	=	14.3356	=	13.5362	=	7.36062	<	2.7832	=	13.6883	=	77.0915	<	0.708008	=	53.2877	=	78.1648	=	24.9241	=	127.791	=	195.23
34409	0	=	=	=	515226	4480.95	1064.56	=	2193.6	0	7351.64	0	4.581e+06	0	491060	=	44.9569	=	55.7842	=	46.7504	<	0.524902	=	122.166	=	37.1112	=	19.3398	=	7.18885	<	2.7832	=	20.2073	=	159.07	<	0.708008	=	83.4281	=	211.881	=	38.9156	=	41.4299	=	99.2838
34410	0	=	=	=	173786	4833.17	185.459	=	1196.46	0	5582.73	0	9425673	0	693792	=	34.7949	<	14.3555	=	8.53018	<	0.524902	=	46.2329	<	1.97754	<	11.5479	<	5.41992	<	2.7832	=	5.97767	=	52.3947	<	0.708008	=	17.7551	<	34.1309	=	12.3018	<	7.6416	<	13.5254
34411	0	=	=	=	1.06658e+06	7576.56	2832.19	=	8957.45	0	9396.29	0	12160018	0	328459	=	60.1048	=	55.7842	=	45.3552	<	0.524902	=	772.789	=	8.48555	=	43.9481	=	9.24305	<	2.7832	=	19.5465	=	666.604	<	0.708008	=	85.3352	=	1285.75	=	45.1723	=	84.1769	=	120.643
34412	0	=	=	<	30367.6	769.903	440.68	=	2230.71	0	8572.46	0	768368	0	569421	=	46.0484	=	37.2165	<	2.12402	<	0.524902	=	209.667	=	16.1875	=	24.3779	=	6.84495	=	29.0959	=	20.427	=	223.809	<	0.708008	=	83.4281	=	459.27	=	52.3867	<	7.6416	=	20.9708
34421	0	=	=	=	340456	4285.42	330.385	=	2459.33	0	13311.6	0	3.81929e+06	0	534180	=	105.906	=	17.3269	=	59.4271	=	20.7041	=	220.134	=	12.8962	=	12.6656	<	5.41992	<	2.7832	=	4.25526	=	207.471	<	0.708008	=	20.9094	=	372.266	=	12.0819	<	7.6416	=	71.7311
34422	0	=	=	=	1.06658e+06	10363.9	1859.06	=	2057.1	0	16579.1	0	13650689	0	250540	=	56.0241	=	62.2556	=	144.779	<	0.524902	=	602.761	=	47.3173	=	25.8855	<	5.41992	=	17.6695	=	20.5054	=	720.657	=	2.69368	=	117.139	=	502.408	=	50.3118	=	184.672	=	179.574
34423	0	=	=	<	106052	769.903	127.01	=	9795.32	0	8145.08	0	3.55296e+06	0	822058	=	126.702	=	55.5583	=	120.199	<	0.524902	=	171.478	=	15.3445	=	16.8523	=	6.20634	<	2.7832	=	12.6551	=	124.017	=	2.69368	=	47.4966	=	526.06	<	6.27441	=	166.451	=	272.507
34426	0	=	=	=	912375	2440.5	71.1429	=	5739.75	0	9076.83	0	13073114	0	352352	=	80.2398	=	31.1682	=	79.6621	<	0.524902	=	65.1613	=	17.1795	=	20.2585	=	6.20634	<	2.7832	=	18.9623	=	59.8481	<	0.708008	=	59.7718	=	537.886	=	22.0351	=	118.842	=	83.3932
34430	0	=	=	=	260252	22073.7	204.439	=	959.25	0	20259.7	0	8068448	0	292935	=	60.2085	=	54.2155	=	407.24	=	4.29078	=	213.595	=	5.50394	<	11.5479	<	5.41992	<	2.7832	=	14.2555	=	157.055	=	5.70253	=	235.322	=	419.61	=	29.9259	=	371.758	=	1308.6
34431	0	=	=	=	802439	4131.37	1183.98	=	1490.89	0	4405.82	0	2684921	0	701967	=	73.0868	=	39.3564	=	226.299	=	1.20472	=	256.369	=	19.0141	=	16.8523	=	7.35425	<	2.7832	=	18.1864	=	234.072	<	0.708008	=	31.892	=	514.234	=	22.0351	=	471.712	=	1219.07
34432	0	=	=	=	287626	996.97	1775.9	=	1327.7	0	8376.3	0	6697118	0	582294	=	59.6153	=	25.6663	=	47.6858	<	0.524902	=	214.683	<	1.97754	=	11.8391	<	5.41992	=	137.777	=	5.14103	=	209.591	<	0.708008	=	14.0411	=	86.1359	=	28.0684	=	51.9994	=	33.9148
34433	0	=	=	=	750657	2280.3	1157.01	=	1370.23	0	8292.09	0	2.30013e+06	0	423895	=	36.2807	<	14.3555	=	85.7947	=	9.91871	=	137.464	<	1.97754	<	11.5479	<	5.41992	=	5.70791	=	4.25526	=	128.118	<	0.708008	=	7.67106	=	110.281	=	28.0684	=	88.75	=	68.8682
34434	0	=	=	=	629231	12587.5	606.582	=	3252.88	0	9852.82	0	3.02248e+06	0	14872.6	=	29.5921	=	82.203	=	94.5921	<	0.524902	=	165.061	=	22.0725	=	25.449	=	5.86259	=	48.857	=	19.7353	=	119.925	<	0.708008	=	117.139	=	37.3683	=	62.1368	=	54.4198	=	71.7311
34435	0	=	=	=	437235	2877.27	80.3684	=	1783.36	0	9248.21	0	7.08346e+06	0	182163	=	378.358	=	374.947	>	857.555	=	32.3079	=	989.123	=	121.289	=	107.592	=	77.5598	=	137.777	=	94.1756	=	1096.47	=	24.4094	=	328.328	=	9095.38	=	114.953	=	1246.42	>	1856.96
34439	0	=	=	=	260685	3614.9	1733.92	=	3237.4	0	14388.7	0	13491294	0	951127	=	79.8229	=	80.8791	=	148.322	=	2.04963	=	267.436	=	25.1334	=	25.449	<	5.41992	=	4.19334	=	21.2728	=	132.228	=	9.2544	=	112.526	=	2413.38	=	58.3319	=	232.017	=	624.562
34440	0	=	=	<	374400	769.903	82.9474	=	2187.87	0	10641.1	0	5.0881e+06	0	469080	=	27.375	=	20.1203	=	59.4271	=	3.50462	=	59.1339	=	6.74574	<	11.5479	<	5.41992	<	2.7832	=	7.71992	=	79.5643	<	0.708008	=	7.67106	<	34.1309	=	17.457	=	99.2146	=	54.8972
34441	0	<	=	=	624617	6942.35	33.125	=	1044.36	0	22818.9	0	11286038	0	670110	=	28.4911	=	36.6347	=	33.8415	<	0.524902	=	989.123	=	6.74574	=	28.0769	=	8.73565	<	2.7832	=	14.2555	=	1096.47	<	0.708008	=	43.5071	=	762.766	=	35.1658	=	27.6649	=	24.2045
34442	0	<	=	=	178216	2048.54	33.125	=	2764.79	0	10773.7	0	2.99481e+06	0	1.16087e+06	=	63.7394	=	108.54	=	145.964	=	2.34243	=	79.3466	=	37.421	=	37.8753	=	6.43566	=	53.3191	=	36.1833	=	69.6603	<	0.708008	=	204.585	=	413.693	=	114.953	=	92.2993	=	235.869
34445	0	<	=	=	798612	2067	33.125	=	1122.3	0	7935.87	0	2.5442e+06	0	326619	=	22.3287	=	55.5583	=	59.4271	<	0.524902	=	277.431	=	21.4607	=	16.0083	<	5.41992	=	25.0981	=	12.252	=	266.263	<	0.708008	=	61.859	=	128.324	=	53.7274	<	7.6416	=	54.8972
34449	0	=	=	=	370595	6047.62	2153.89	=	902.4	0	26139.6	0	13650689	0	208935	=	41.6214	=	55.5583	=	64.811	=	1.3875	=	212.506	=	14.7327	=	13.496	=	6.89471	<	2.7832	=	13.4576	=	211.712	<	0.708008	=	51.539	=	1227.28	=	28.0684	=	118.842	=	152.616
34450	0	=	=	=	584388	6959.5	517.704	=	1683.22	0	7478.92	0	3.25033e+06	0	428662	=	61.98	=	90.1314	=	136.381	<	0.524902	=	126.946	=	11.6705	=	31.6116	=	6.43566	=	29.5511	=	29.5627	=	140.472	<	0.708008	=	145.407	=	478.755	=	93.5052	=	77.6436	=	165.989
34452	0							=	5438.31	0	8799.63	0	2.77071e+06	0	516211	=	64.0316	=	58.2405	=	179.042	=	5.36731	=	97.8061	=	26.3587	=	20.2585	<	5.41992	=	36.2302	=	18.1864	=	97.5921	<	0.708008	=	103.389	=	455.1	=	85.6654	=	186.056	=	214.408
34456	0	=	=	=	407282	5891.75	2115.36	=	1905.46	0	8460.67	0	12066931	0	782502	=	104.188	=	374.947	>	857.555	=	21.1566	=	987.876	=	121.289	=	107.592	=	41.9684	=	137.777	=	94.1756	=	899.3	=	24.4094	=	328.328	=	1588.76	=	114.953	=	1246.42	=	1856.96
34458	0	=	=	=	202798	3293.81	3118.33	=	1898.27	0	7026.51	0	13650689	0	557058	=	24.7048	=	31.1682	=	18.6048	=	4.18484	=	299.752	<	1.97754	<	11.5479	<	5.41992	<	2.7832	=	7.71992	=	233.004	<	0.708008	=	15.7176	<	34.1309	=	22.0351	=	56.7686	<	13.5254
34459	0	=	=	<	253601	769.903	90	=	1391.5	0	12254.8	0	2.20884e+06	0	478161	=	77.0313	=	58.2405	=	248.215	<	0.524902	=	188.673	=	12.8962	=	19.4027	<	5.41992	=	38.4572	=	18.1864	=	114.824	<	0.708008	=	78.9364	=	206.066	=	63.3793	=	276.609	=	537.426
34460	0	=	=	=	212767	2036.89	45.4902	=	1426.98	0	7478.92	0	1.51384e+06	0	321979	=	47.556	=	90.1314	=	97.4335	=	10.8665	=	234.355	=	32.4961	=	36.9747	=	7.35425	=	87.6637	=	28.8191	=	197.948	<	0.708008	=	189.49	=	206.066	=	77.4686	=	118.842	=	193.362
34464	0	<	=	<	59162.5	769.903	33.125	=	909.51	0	5261.82	0	7.09614e+06	0	354839	=	50.833	=	199.26	=	163.347	=	3.86902	=	148.037	=	59.7817	=	80.0291	=	11.2779	=	119.261	=	58.2606	=	119.925	=	4.94575	=	328.328	=	970.571	=	114.953	=	134.288	=	384.302
34465	0	=	=	<	134926	769.903	53.9216	=	2938.52	0	9098.22	0	4.6752e+06	0	401444	=	46.7667	=	50.1796	=	79.6621	<	0.524902	=	188.673	=	14.1207	=	15.1674	<	5.41992	<	2.7832	=	16.6248	=	138.408	<	0.708008	=	57.6959	<	34.1309	=	46.0482	=	65.5971	=	66.0275
34467	0	=	=	=	401926	2632.65	1378.66
34469	0	<	=	=	436820	1240.78	33.125	=	7546.86	0	8019.44	0	983608	0	1.11197e+06	=	68.3773	=	47.4826	=	148.322	<	0.524902	=	133.25	=	5.50394	=	22.8424	<	5.41992	<	2.7832	=	22.7998	=	119.925	<	0.708008	=	35.7008	<	34.1309	=	36.821	=	157.872	=	221.517
34470	0	=	=	<	82577.3	769.903	191.173	=	1093.96	0	5360.19	0	5386008	0	116823	=	109.064	=	25.6663	=	129.017	<	0.524902	=	477.632	=	6.74574	=	13.496	<	5.41992	<	2.7832	=	6.87119	=	423.006	<	0.708008	=	28.1528	=	324.88	=	34.3226	=	99.2146	=	71.7311
34473	0	=	=	=	148952	3787.62	97.4762	=	2195.16	0	8124.12	0	7413394	0	532175	=	28.1208	=	44.7799	=	55.6768	=	2.63987	=	110.235	=	9.2141	=	15.1674	<	5.41992	<	2.7832	=	20.5054	=	73.6115	<	0.708008	=	55.6316	<	34.1309	=	40.7981	=	69.7446	=	66.0275
34474	0	=	=	=	231643	2360.48	188.447	=	2158.74	0	9377.14	0	4665827	0	581950	=	38.3098	=	82.203	=	97.4335	=	20.7041	=	102.974	=	23.9087	=	25.8855	=	5.74808	=	50.344	=	25.0727	=	83.5493	<	0.708008	=	121.782	=	336.731	=	71.7644	<	7.6416	=	71.7311
34478	0	=	=	=	45925	22073.7	2111.97	=	1356.04	0	9831.1	0	3.75419e+06	0	584356	=	48.0278	=	28.4221	=	22.1724	=	6.63942	=	177.912	=	6.74574	=	11.8391	<	5.41992	=	54.8072	=	10.2165	=	173.755	<	0.708008	=	31.892	=	194.142	=	47.4913	=	51.9994	=	38.9816
34479	0	=	=	=	366655	3100.95	89.4	=	5447.34	0	4175.3	0	1.20305e+06	0	307761	=	106.96	=	105.917	=	264.779	=	2.04963	=	290.805	=	51.0454	=	36.5251	=	12.3212	=	56.2958	=	41.975	=	283.541	<	0.708008	=	164.766	=	384.105	=	78.5849	=	199.777	=	420.528
34489	0	=	=	=	751071	2380	3189.21
34495	0	=	=	<	30315.7	769.903	321.905	=	2630.03	0	5995.11	0	6551652	0	472319	=	52.3735	=	111.16	=	152.999	<	0.524902	=	158.662	=	46.0767	=	36.076	=	10.3521	=	137.777	=	35.8186	=	138.408	=	0.923966	=	230.15	=	336.731	=	102.036	=	197.049	=	310.164
34498	0	=	=	=	546250	2500	981.429	=	5438.31	0	8906.06	0	3.54059e+06	0	910497	=	110.637	=	31.1682	=	97.4335	=	4.8253	=	421.653	=	12.8962	=	14.33	<	5.41992	=	19.8996	=	10.6265	=	312.861	<	0.708008	=	47.4966	=	431.441	=	51.6919	=	69.7446	=	66.0275
34501	0	<	=	=	700000	7130.58	33.125	=	7018.24	0	7231.59	0	5304415	0	693481	=	98.7397	=	116.395	=	161.067	=	1.85724	=	155.469	=	25.1334	=	46.0604	=	6.20634	=	70.4593	=	31.7835	=	130.172	=	1.49229	=	189.49	=	573.366	=	114.953	=	183.286	=	279.959
34503	0	<	=	=	875574	5526.53	33.125	=	1999.22	0	3888.86	0	2.43731e+06	0	371973	=	47.7134	=	58.2405	=	88.7763	<	0.524902	=	57.1324	=	4.25398	=	18.5496	<	5.41992	=	5.70791	=	14.2555	=	75.5924	<	0.708008	=	47.4966	<	34.1309	=	41.569	=	69.7446	=	101.47
34504	0	=	=	=	85306.1	6679.08	53.5204	>	9795.32	0	4909.57	0	2.83511e+06	0	312395	=	270.046	=	60.9183	=	136.381	<	0.524902	=	989.123	=	31.267	=	33.3914	=	5.97714	=	31.0353	=	15.0492	=	1096.47	<	0.708008	=	89.9222	=	265.553	=	49.6145	=	177.717	=	155.939
34506	0	=	=	=	924116	2119.19	70.049	=	959.25	0	5736.05	0	12105701	0	2.48857e+06	=	60.5047	=	98.0353	=	159.923	=	0.55377	=	145.918	=	41.1246	=	28.0769	=	5.97714	=	32.5195	=	26.952	=	103.653	<	0.708008	=	117.139	=	336.731	=	71.7644	=	157.872	=	243.112
34513	0	=	=	=	79381	3414.76	1740.53	=	1476.69	0	7644.56	0	10211462	0	88971.7	=	58.275	=	25.6663	=	85.7947	=	5.47657	=	165.061	=	6.74574	=	23.7088	<	5.41992	<	2.7832	=	6.01216	=	121.97	<	0.708008	=	14.0411	=	49.6435	=	22.0351	=	59.0543	=	52.1762
34514	0	=	=	=	207624	6045.05	773.814	=	9795.32	0	3059.08	0	1.13171e+06	0	198796	=	64.0316	=	59.5799	=	69.9528	<	0.524902	=	265.22	=	4.25398	=	17.6994	<	5.41992	=	74.1937	=	18.9623	=	157.055	<	0.708008	=	89.9222	=	940.83	=	81.8892	=	118.842	=	107.64
34515	0	=	=	<	165000	769.903	61.6667	=	3518.46	0	2965.71	0	1.65809e+06	0	254265	=	65.4875	=	68.927	=	197.598	=	3.34985	=	158.662	=	9.2141	=	15.1674	<	5.41992	<	2.7832	=	22.7998	=	165.391	<	0.708008	=	81.1154	=	170.258	=	47.4913	=	131.251	=	193.362
34516	0	<	=	<	206032	769.903	33.125	=	2644.95	0	5261.82	0	4803312	0	580234	=	141.211	=	52.8714	=	143.591	<	0.524902	=	468.248	=	15.3445	=	30.7247	=	8.96626	=	69.7128	=	23.5597	=	436.371	=	3.13061	=	103.389	=	413.693	=	82.9764	=	214.658	=	325.497
34524	0	=	=	=	617356	22073.7	1182.92	=	2923.59	0	7196.77	0	13650689	0	1.39944e+06	=	55.361	=	197.755	=	299.613	=	18.8311	=	208.948	=	54.634	=	76.0681	=	23.7782	=	116.989	=	53.2408	=	176.076	=	12.3333	=	274.099	=	4333.36	=	114.953	=	474.019	=	715.894
34527	0							=	1111.71	0	53671.5	0	13650689	0	264791	=	16.6518	=	20.5238	=	59.7597	<	0.524902	=	224.106	=	5.08743	=	13.1609	<	5.41992	<	2.7832	=	7.29738	=	245.859	<	0.708008	=	35.4601	=	5523.3	=	25.3434	=	81.5759	=	48.9214
34528	0	=	=	=	180681	5182.18	355.777	=	1111.71	0	12750.5	0	13285724	0	909552	=	12.0656	=	25.8176	<	2.12402	=	0.66614	=	25.3986	=	7.94346	<	11.5479	<	5.41992	<	2.7832	=	8.82936	=	28.7344	<	0.708008	=	37.1919	<	34.1309	=	26.2148	=	76.3627	=	69.9436
34530	0	=	=	=	122312	3125	3189.21	=	1312.51	0	11150.7	0	13650689	0	99447.6	=	27.3239	=	32.5087	=	36.588	=	7.29392	=	141.253	=	6.33016	<	11.5479	<	5.41992	<	2.7832	=	8.64001	=	149.975	<	0.708008	=	39.7816	<	34.1309	=	30.3342	=	78.104	=	110.087
34531	0	=	=	=	322710	1693.07	79.7475	=	5629.5	0	8817.07	0	10511797	0	1.07882e+06	=	97.5549	=	103.633	=	95.4914	=	2.15321	=	182.127	=	17.1725	=	30.2503	=	10.3264	=	25.8067	=	15.3559	=	244.426	=	1.56835	=	117.029	=	891.335	=	58.3759	=	150.685	=	235.414
34533	0	<	=	=	203032	5606.93	33.125	=	1251.84	0	10121.9	0	5361318	0	1253606	=	61.924	=	24.9542	=	57.8657	<	0.524902	=	124.365	<	1.97754	=	19.3213	=	10.8022	<	2.7832	=	10.6944	=	137.116	<	0.708008	=	68.0781	<	34.1309	=	27.9067	=	32.9175	=	47.5632
34534	0	=	=	=	431212	4737.88	640.644	=	2056.77	0	15081.3	0	5385447	0	709295	=	45.4719	=	95.9926	=	71.0146	=	6.8984	=	115.03	=	20.1764	=	39.204	=	9.8378	=	47.7388	=	25.4724	=	147.716	=	2.74069	=	131.403	=	1285.08	=	66.294	=	153.99	=	253.155
34536	0	=	=	=	92250	1309.5	1935.92	=	1704.18	0	13710.8	0	9853985	0	737582	=	27.8678	=	97.2746	=	121.206	=	4.96892	=	108.891	=	14.9052	=	28.1328	=	13.8673	=	13.8117	=	27.7455	=	140.912	=	2.80771	=	154.254	=	766.364	=	41.1	=	306.788	=	298.111
34537	0	=	=	=	428927	2974.24	226.237	=	4103.7	0	23968.2	0	13251624	0	535835	=	36.7256	=	41.9973	=	8.05386	=	1.18106	=	98.6188	=	9.91407	=	20.0844	<	5.41992	=	16.2196	=	11.7916	=	85.5561	<	0.708008	=	76.6898	=	183.485	=	48.654	=	69.3582	=	90.1918
34538	0	=	=	=	189550	1331.5	1904.16	=	640.725	0	15806.7	0	6310949	0	1214640	=	83.9748	<	14.3555	=	90.6455	<	0.524902	=	116.782	=	4.23599	<	11.5479	<	5.41992	<	2.7832	=	4.07705	=	111.33	<	0.708008	=	23.1235	<	34.1309	=	21.6516	=	36.7186	=	51.6179
34540	0	=	=	=	479293	2937.88	87.3469	=	1318.57	0	11845.5	0	7597480	0	444092	=	44.2459	=	16.8116	=	4.13988	<	0.524902	=	103.615	<	1.97754	<	11.5479	<	5.41992	<	2.7832	=	7.68424	=	116.386	<	0.708008	=	37.1919	<	34.1309	=	27.0688	<	7.6416	=	15.7448
34545	0	=	=	=	48350	1689.5	48.2673	=	747.465	0	21219.2	0	12846938	0	177151	=	16.954	<	14.3555	=	11.7878	=	7.01306	=	47.1275	<	1.97754	<	11.5479	<	5.41992	<	2.7832	=	2.33406	=	52.2048	<	0.708008	=	9.70876	<	34.1309	=	12.6076	=	67.5965	=	19.317
34546	0	=	=	=	801263	1727.27	696.683	=	2888.04	0	20899.9	0	11678640	0	1.28094e+06	=	20.595	=	62.5234	=	18.9545	<	0.524902	=	102.734	=	12.2353	=	23.0754	=	5.48069	=	11.3979	=	16.5754	=	101.126	<	0.708008	=	85.349	=	319.173	=	54.4856	=	47.8617	=	72.5048
34548	0	=	=	=	625694	10628.8	3189.21	=	1013.7	0	23756.2	0	12965752	0	610267	=	22.3164	=	16.8116	=	11.0512	<	0.524902	=	82.0212	=	6.33016	<	11.5479	<	5.41992	=	9.24627	=	6.51488	=	91.1856	<	0.708008	=	33.7231	<	34.1309	=	32.2712	=	56.9221	=	48.9214
34550	0	=	=	=	261399	1712.87	900.446	=	3350.15	0	8156.76	0	4023366	0	855536	=	25.3096	=	22.3204	=	31.2712	<	0.524902	=	23.1094	=	3.35774	<	11.5479	<	5.41992	<	2.7832	=	5.71911	=	38.0191	<	0.708008	=	28.4705	<	34.1309	=	27.0688	=	49.6879	=	59.5725
34551	0	=	=	=	151088	1565.5	80.3883	=	397.44	0	5512.14	0	5397516	0	743089	=	12.0656	<	14.3555	<	2.12402	<	0.524902	=	31.9558	<	1.97754	<	11.5479	<	5.41992	<	2.7832	=	2.33406	=	25.5206	<	0.708008	=	7.50907	<	34.1309	=	11.178	=	21.1283	<	13.5254
34552	0	=	=	=	111422	2673.04	273.85	=	672.225	0	6583.74	0	5.28298e+06	0	843139	=	12.0656	<	14.3555	<	2.12402	<	0.524902	=	31.9558	<	1.97754	<	11.5479	<	5.41992	<	2.7832	=	2.33406	=	25.8609	<	0.708008	=	7.50907	<	34.1309	=	12.6076	=	42.3333	<	13.5254
34556	0	=	=	=	164502	14023.8	2104.42	=	2003.12	0	20986.8	0	7.17784e+06	0	2.48857e+06	=	39.2659	=	157.957	=	116.46	<	0.524902	=	284.633	=	29.8756	=	50.5965	=	12.9241	=	44.8421	=	38.1563	=	314.725	=	2.19779	=	260.837	=	1632.53	=	68.8275	=	300.333	=	354.638
34559	0	=	=	=	1.06658e+06	3164.36	894.192	=	1257.92	0	10861.2	0	9438361	0	1.78378e+06	=	49.3495	=	146.251	=	47.6613	=	3.52436	=	278.495	=	18.301	=	47.9361	=	40.2358	=	53.2621	=	38.1563	=	248.367	<	0.708008	=	124.192	=	356.532	=	42.4105	=	140.744	=	122.436
34565	0	=	=	=	368288	2048	631.765	=	1330.69	0	14430.3	0	6.87909e+06	0	318095	=	44.6554	<	14.3555	=	9.56371	=	5.19419	=	66.2995	<	1.97754	<	11.5479	<	5.41992	<	2.7832	=	4.49501	=	94.3814	<	0.708008	=	30.2295	<	34.1309	=	30.3342	=	55.1234	=	54.2901
44007	0	<	=	<	183776	769.903	33.125	=	1796.55	0	34426	0	963064	0	375464	=	153.406	=	374.947	=	554.753	=	8.67337	=	334.949	=	114.328	=	71.8127	=	38.5461	=	50.5478	=	94.1756	=	468.762	=	24.4094	=	328.328	=	6009.64	=	102.763	=	1246.42	=	1561.88
44008	0	=	=	=	217269	1011.65	886.146	=	1911.75	0	112838	0	3520880	0	967334	=	35.7459	=	109.025	=	143.152	=	3.67722	=	345.774	=	36.7191	=	31.3972	=	30.173	=	32.0406	=	30.778	=	327.785	=	3.57284	=	130.505	=	1962.17	=	71.9497	=	619.855	=	476.985
44009	0	=	=	=	198169	2516.16	2741.86	=	1663.81	0	18180	0	347596	0	214362	=	80.1962	=	120.123	=	253.988	=	3.33872	=	265.227	=	17.481	=	70.6017	=	8.39679	=	38.901	=	23.8081	=	238.186	=	5.34607	=	177.372	=	1570.75	=	58.9357	=	437.912	=	446.782
44010	0	=	=	=	871703	1024.02	109.5	=	510.525	0	112838	0	892948	0	773920	=	23.7785	=	80.1706	=	61.5431	<	0.524902	=	120.416	=	21.9564	=	19.5414	=	14.6211	=	20.2816	=	18.637	=	168.06	<	0.708008	=	76.7835	=	6406.26	=	37.7781	=	132.613	=	178.051
44011	0	=	=	<	539102	769.903	361.716	=	3977.51	0	39460	0	3999620	0	1717640	=	78.0512	=	246.107	=	217.834	=	3.09736	=	465.152	=	67.2268	=	76.0643	=	45.4811	=	59.7774	=	48.2111	=	510.379	=	8.20265	=	227.955	=	1528.08	=	38.9566	=	697.162	=	663.453
44013	0	=	=	<	788417	769.903	318.163	=	3188.53	0	39836	0	4738812	0	623876	=	60.4402	=	179.791	=	238.771	=	7.63604	=	373.453	=	80.5147	=	51.4635	=	40.3311	=	78.3004	=	51.8445	=	425.629	=	10.8961	=	211.85	=	2276.07	=	71.5376	=	1246.42	=	1176
44016	0	=	=	<	318829	769.903	167.828	=	4551.35	0	14212	0	406186	0	745324	=	55.0623	=	227.672	=	170.877	=	4.98871	=	227.947	=	39.589	=	59.1826	=	47.5862	=	60.2135	=	48.4393	=	292.118	=	4.90171	=	241.472	=	1209.95	=	75.6023	=	625.374	=	586.909
44017	0							=	471.165	0	112838	0	3643126	0	1090000	=	85.7367	=	265.065	=	267.044	=	3.62882	=	408.394	=	63.9962	=	88.9367	=	40.9651	=	105.588	=	68.8489	=	545.172	=	8.65065	=	328.328	=	9095.38	=	97.2377	=	912.955	=	1120.94
44018	0	=	=	=	68726.2	840	1597.29	=	6872.9	0	25116	0	4051736	0	330564	=	152.574	=	374.947	=	563.66	=	14.7762	=	807.541	=	121.289	=	107.592	=	77.5598	=	137.777	=	68.1992	=	1041.7	=	24.4094	=	328.328	=	9095.38	=	114.953	=	1246.42	=	1830.03
44021	0	=	=	<	182277	769.903	189.714	=	3940.74	0	13332	0	1105644	0	655468	=	40.1508	=	143.509	=	122.311	=	1.75312	=	231.556	=	44.1982	=	28.8308	=	24.2925	=	15.4153	=	24.3153	=	240.966	=	8.74029	=	95.8943	=	756.068	=	40.1144	=	1032.23	=	694.797
44022	0	=	=	=	512706	22073.7	954.048	=	6881.48	0	112838	0	2263184	0	914354	=	37.5643	=	125.595	=	109.452	=	1.94429	=	199.049	=	82.2946	=	36.2794	=	39.6952	=	39.8071	=	31.7531	=	262.456	=	3.57284	=	161.643	=	2085.72	=	78.7701	=	393.858	=	338.97
44023	0	=	=	<	246068	769.903	400			0	111492	0	1249812	0	327214	=	75.5568	=	116.447	=	144.627	=	2.85637	=	294.074	=	74.2998	=	33.4022	=	27.6051	=	16.3985	=	32.7237	=	322.311	=	3.66121	=	151.218	=	2914.38	=	42.3733	=	453.06	=	434.736
44024	0	=	=	<	578677	769.903	2367.81	=	1756.77	0	21754	0	1835266	0	869406	=	126.416	=	374.947	=	798.29	=	17.2615	=	989.123	=	121.289	=	107.592	=	77.5598	=	124.917	=	82.7146	=	1071.86	=	24.4094	=	328.328	=	9095.38	=	65.6227	=	1246.42	=	1856.96
44027	0	=	=	<	52933.7	769.903	242.163	=	3251.96	0	20444	0	1865232	0	811508	=	45.7709	=	177.25	=	231.12	=	4.57488	=	212.901	=	45.0648	=	43.8268	=	29.3668	=	11.9261	=	37.989	=	259.689	=	5.8801	=	106.112	=	415.099	=	50.7932	=	777.314	=	603.369
44029	0	=	=	<	420267	769.903	281.082	=	5582.08	0	17222	0	723866	0	941494	=	67.4217	=	374.947	>	857.555	=	15.687	=	499.059	=	80.5147	=	107.592	=	64.7593	=	137.777	=	94.1756	=	464.726	=	24.4094	=	328.328	=	4455.84	=	114.953	=	1246.42	=	1856.96
44031	0	=	=	<	442112	769.903	303.65	=	1275.56	0	30616	0	2221430	0	719350	=	33.0753	=	115.525	=	80.7886	<	0.524902	=	136.208	=	26.4668	=	20.9356	=	24.5718	=	14.4264	=	20.7286	=	165.226	=	3.66121	=	115.076	=	597.074	=	49.7867	=	669.544	=	481.022
44033	0	=	=	<	300907	769.903	810.048	=	2764.02	0	13424	0	984470	0	777140	=	43.0819	=	160.988	=	59.9092	=	3.19386	=	280.853	=	64.8765	=	27.1272	=	37.905	=	19.3177	=	23.8081	=	361.9	=	2.95529	=	174.743	=	756.068	=	37.1807	=	572.955	=	444.773
44035	0	=	=	<	50182.3	769.903	830.619	=	1634.55	0	106736	0	1802730	0	1119300	=	59.0189	=	196.554	=	176.644	=	26.1303	=	410.806	=	121.289	=	53.5339	=	44.1099	=	39.8071	=	43.1458	=	352.364	=	9.00932	=	180.005	=	3200.87	=	70.7095	=	1246.42	=	869.591
44036	0	=	=	<	119962	769.903	3189.21	=	2980.05	0	39220	0	1940378	0	1608534	=	105.47	=	62.5299	=	50.2337	=	32.3079	=	446.262	=	31.4454	=	25.9878	=	10.8524	=	8.84565	=	28.5886	=	477.719	<	0.708008	=	84.9069	=	1083.54	=	65.0592	<	7.6416	=	93.3475
44041	0							=	2570.76	0	36156	0	3109756	0	1311256	=	161.252	=	178.482	=	222.313	=	12.1107	=	305.633	=	104.487	=	107.592	=	43.3437	=	137.777	=	78.2854	=	359.403	=	7.14194	=	328.328	=	2292.38	=	60.0048	=	267.631	=	323.943
44042	0	=	=	=	174762	13528.5	139.25	=	3294.26	0	28602	0	1195140	0	896322	=	171.676	=	32.6118	=	129.303	=	19.329	=	244.362	=	8.50473	=	33.3788	=	20.2015	=	34.789	=	30.9968	=	270.099	<	0.708008	=	99.2207	=	1322.08	=	30.409	=	224.113	=	184.169
44044	0	=	=	<	467051	769.903	3189.21	=	1180.81	0	78224	0	2061594	0	1245380	=	90.2966	=	161.515	=	188.642	<	0.524902	=	480.913	=	45.7557	=	19.6946	=	15.0946	=	6.42699	=	16.044	=	413.642	=	19.9079	=	24.1024	<	34.1309	=	31.6881	=	663.589	=	1856.96
44046	0	=	=	<	30293.4	769.903	98.5644	=	151.455	0	34384	0	2729148	0	486162
44048	0	=	=	<	154331	769.903	2669.48	=	3446.07	0	21746	0	1804218	0	882090	=	107.072	<	14.3555	=	43.554	=	13.5728	=	239.555	=	28.2221	<	11.5479	=	8.77223	<	2.7832	=	8.55797	=	189.649	=	9.4023	<	2.13623	<	34.1309	=	9.5639	=	453.731	=	635.091
44049	0	=	=	=	1.06658e+06	10401.5	474.01	=	1745.69	0	36220	0	1598200	0	2096460	=	116.831	=	74.8681	=	519.362	<	0.524902	=	225.818	=	89.2083	=	36.3253	=	24.1665	<	2.7832	=	45.5516	=	317.306	=	24.4094	=	93.0711	=	1440.98	=	84.9794	=	1246.42	>	1856.96
44050	0	=	=	=	350129	9150.52	74.3204	=	9130.75	0	112838	0	634118	0	778440	=	95.6681	=	15.428	=	103.647	=	20.2071	=	397.12	=	8.50473	<	11.5479	<	5.41992	<	2.7832	=	9.97031	=	290.624	<	0.708008	=	19.9283	=	1364.84	=	26.3408	=	149.196	=	116.872
44051	0	=	=	<	176262	769.903	51.3333	=	2220.34	0	3072	0	227135	0	743966	=	66.0283	=	48.0438	=	67.0199	<	0.524902	=	82.6676	=	21.5497	=	16.0826	<	5.41992	=	23.9674	=	29.1932	=	144.574	<	0.708008	=	60.6069	=	704.209	=	40.9618	=	221.873	=	231.801
44052	0	=	=	<	462634	769.903	360.258	=	2926.27	0	60850	0	4705824	0	1698888	=	71.6185	=	147.584	=	130.452	<	0.524902	=	203.81	=	8.50473	=	63.6602	=	77.5598	<	2.7832	=	21.811	=	166.478	<	0.708008	=	53.552	<	34.1309	=	26.3408	=	359.882	=	353.873
44053	0	=	=	<	82474.8	769.903	3189.21	=	1856.04	0	15694	0	1019332	0	639238	=	82.7231	=	164.145	=	857.555	=	13.9645	=	175.478	=	26.5864	=	37.39	=	30.1573	=	27.975	=	29.796	=	1096.47	=	8.53963	=	58.5906	=	634.11	=	51.0027	=	1246.42	=	1856.96
44056	0	=	=	<	96071.4	769.903	166.202	>	9795.32	0	29462	0	2071052	0	599626	=	86.1942	=	48.0438	=	61.9316	<	0.524902	=	190.707	=	6.53925	<	11.5479	=	7.47076	<	2.7832	=	14.7263	=	168.146	<	0.708008	=	34.3547	<	34.1309	=	35.3432	=	262.065	=	165.739
44057	0	=	=	=	1.06658e+06	22073.7	555.245	=	1601.58	0	79512	0	2201154	0	957250	=	158.471	<	14.3555	=	120.064	=	9.48737	=	171.311	=	10.2911	<	11.5479	=	13.8855	<	2.7832	=	8.55797	=	242.257	<	0.708008	=	24.1024	=	6846.3	=	27.0463	=	208.403	=	162.037
44058	0	=	=	<	225600	769.903	302.466	=	954.765	0	20144	0	234448	0	773502	=	82.0229	<	14.3555	=	20.8283	<	0.524902	=	236.808	=	11.1395	<	11.5479	=	7.47076	<	2.7832	=	7.83999	=	233.446	<	0.708008	=	13.5153	<	34.1309	=	26.3408	=	118.669	=	93.3475
44059	0	=	=	<	477659	769.903	1851.58	=	4099.48	0	16566	0	1541254	0	243608	=	210.138	=	71.823	=	531.297	=	5.22955	=	144.014	=	12.3702	<	11.5479	<	5.41992	<	2.7832	=	13.3922	=	158.103	=	1.10853	=	24.1024	<	34.1309	=	32.9349	=	458.224	=	361.399
44062	0	=	=	<	130944	769.903	2280.21	=	5009.64	0	13164	0	3502702	0	625244	=	100.284	=	37.8921	=	120.064	=	18.5072	=	282.175	=	18.0397	=	14.2021	=	5.43775	=	5.16574	=	17.3472	=	307.907	<	0.708008	=	56.5749	=	748.586	=	61.2896	=	109.06	=	120.711
44065	0	=	=	<	119651	769.903	3189.21	=	4844.6	0	112838	0	1421008	0	384764	=	104.504	=	133.417	=	131.599	=	12.894	=	170.616	=	35.874	=	12.2511	=	11.6767	<	2.7832	=	20.2325	=	227.822	<	0.708008	=	70.7034	=	220.36	=	26.3408	=	295.424	=	237.293
44066	0							=	673.6	0	112838	0	3944404	0	644874
44068	0	=	=	=	462075	2300	3189.21	=	954.765	0	112838	0	982460	0	1089920	=	146.309	=	264.766	=	629.971	=	7.24021	=	989.123	=	48.191	=	48.4162	=	37.4669	=	86.9105	=	68.1675	=	1096.47	=	11.0243	=	186.067	=	3095.14	=	98.8404	=	1246.42	=	1705.78
44079	0	=	=	=	706406	13047.4	1376.65	=	490.86	0	112838	0	2869610	0	1398464	=	133.785	=	156.896	=	282.041	=	4.22176	=	483.093	=	23.5913	=	76.2636	=	28.1996	=	33.829	=	36.0329	=	540.216	=	4.45929	=	79.823	=	999.981	=	50.0533	=	444.752	=	536.488
44080	0	=	=	=	712275	22073.7	140.24	=	1784.9	0	21580	0	1335180	0	870900	=	90.974	<	14.3555	=	20.8283	<	0.524902	=	451.29	=	21.5497	<	11.5479	<	5.41992	<	2.7832	=	6.37549	=	439.908	<	0.708008	=	13.5153	=	2084.62	=	16.511	=	57.9847	=	16.0514
44095	0	=	=	<	267800	769.903	3189.21	=	3611	0	66800	0	4352948	0	1002146	=	289.094	=	374.947	=	857.555	=	11.2741	=	989.123	=	99.9832	=	107.592	=	76.1223	=	110.629	=	94.1756	=	868.519	=	24.4094	=	328.328	=	2659.98	=	114.953	=	1246.42	=	1856.96
44097	0	=	=	<	73658.9	769.903	911	=	9795.32	0	28604	0	1795390	0	504988	=	103.536	=	123.822	=	144.131	=	5.80085	=	745.908	=	24.9314	=	17.9097	=	13.8855	=	3.8547	=	22.4379	=	849.448	<	0.708008	=	66.6611	=	441.78	=	43.0798	=	325.419	=	372.725
44098	0	=	=	<	393964	769.903	257.573	=	4844.6	0	14774	0	2009938	0	561600	=	96.9946	=	52.9576	=	91.6898	=	12.4763	=	108.135	=	25.5959	<	11.5479	=	10.6849	=	21.9254	=	26.7643	=	108.083	<	0.708008	=	62.6239	=	658.019	=	50.0533	=	159.58	=	180.492
44099	0	=	=	=	1.06658e+06	1261.34	250.722	=	1424.49	0	11480	0	756780	0	842520	=	98.9726	=	19.491	=	73.2993	<	0.524902	=	142.602	=	107.494	<	11.5479	=	6.68711	<	2.7832	=	26.1524	=	113.402	=	1.7621	=	24.1024	<	34.1309	=	29.0943	=	312.088	=	488.624
44100	0	<	=	<	1.06658e+06	769.903	33.125	=	1770.56	0	11760	0	1120300	0	333620	=	71.2507	=	21.4565	<	2.12402	<	0.524902	=	176.172	=	6.53925	<	11.5479	<	5.41992	<	2.7832	=	12.7184	=	136.027	<	0.708008	=	19.9283	<	34.1309	=	27.7399	<	7.6416	<	13.5254
44101	0	=	=	=	1.06658e+06	795.146	397.549	=	4533.02	0	21256	0	1433458	0	581524	=	131.41	=	40.4763	=	96.4982	=	8.77178	=	309.781	=	14.3346	=	12.9106	=	7.85084	<	2.7832	=	20.5495	=	405.909	<	0.708008	=	38.4135	=	84.2517	=	40.9618	=	313.199	=	331.4
44102	0	=	=	<	26556.4	769.903	686.143	=	3281.07	0	15694	0	1106224	0	725892	=	118.378	=	23.3858	=	98.8892	<	0.524902	=	160.161	=	6.53925	<	11.5479	=	21.8129	<	2.7832	=	12.0397	=	209.239	<	0.708008	=	46.4965	<	34.1309	=	35.3432	=	224.113	=	206.177
44103	0	=	=	=	79405.9	2040.1	1113.47	=	3281.07	0	17602	0	4297000	0	958392	=	109.302	=	60.9556	=	499.932	=	0.577763	=	242.302	=	6.53925	=	13.5606	=	11.3496	<	2.7832	=	19.2774	=	266.93	<	0.708008	=	52.5444	=	502.843	=	36.5094	=	242.002	=	206.177
44105	0	=	=	=	418405	1357.14	604.133	=	4313.17	0	26476	0	452058	0	1416352	=	147.454	=	150.921	=	325.283	=	0.902134	=	344.493	=	65.0364	=	34.1853	=	21.5469	=	12.2971	=	41.5502	=	362.51	=	5.86386	=	120.944	=	1209.08	=	46.1446	=	438.024	=	581.191
44106	0	=	=	<	70712.5	769.903	3189.21	=	2920.14	0	37374	0	280862	0	1470340	=	59.094	=	73.3486	=	154.279	=	6.52731	=	488.184	=	28.8715	=	25.4282	=	14.9453	=	43.7256	=	30.3972	=	411.323	<	0.708008	=	93.0711	=	981.033	=	69.9106	=	146.878	=	200.682
44108	0	=	<	<	15837.4	769.903	167.5	=	9018.01	0	26152	0	405910	0	1078236	=	93.6663	=	28.9946	<	2.12402	<	0.524902	=	108.135	=	14.3346	<	11.5479	=	7.08313	<	2.7832	=	15.716	=	100.924	<	0.708008	=	34.3547	<	34.1309	=	37.6527	<	7.6416	=	40.5132
44110	0	=	=	<	76238	769.903	1771.99	=	2632.12	0	22914	0	344642	0	946768	=	125.105	=	224.169	=	857.555	=	5.68758	=	354.261	=	76.3772	=	59.7978	=	77.5598	=	41.4034	=	47.2517	=	481.576	=	10.6589	=	149.378	=	1137.92	=	83.5352	=	1246.42	=	1856.96
44111	0	=	=	=	204648	1000.97	161.919	=	3806.42	0	84942	0	1348550	0	1130760	=	132.896	<	14.3555	<	2.12402	<	0.524902	=	153.862	<	1.97754	<	11.5479	<	5.41992	<	2.7832	=	6.37549	=	130.86	<	0.708008	=	9.05671	=	634.11	=	21.8061	<	7.6416	<	13.5254
44112	0	=	=	=	223762	5066.34	2156.52	=	1119.38	0	15732	0	3678182	0	495470	=	129.619	=	27.1518	=	67.0199	=	11.3788	=	163.652	<	1.97754	<	11.5479	<	5.41992	<	2.7832	=	9.97031	=	173.138	<	0.708008	=	22.0228	<	34.1309	=	32.9349	=	156.127	=	158.329
44113	0	=	=	<	264939	769.903	585.567	>	9795.32	0	54642	0	2743730	0	2257460	=	378.358	=	27.1518	=	40.8383	<	0.524902	=	989.123	=	25.5959	=	34.1853	=	16.5624	<	2.7832	=	12.7184	=	1094.82	<	0.708008	=	62.6239	=	330.449	=	18.3919	=	113.88	=	124.532
44114	0	=	=	<	186804	769.903	222.45	=	1358.19	0	29646	0	2849418	0	2342160	=	207.857	=	158.879	=	133.889	=	12.2674	=	522.603	=	97.8846	=	66.4902	=	24.5523	=	68.251	=	68.705	=	466.147	=	3.3919	=	288.288	=	3062.69	=	55.6067	=	317.642	=	385.994
44116	0	=	=	<	135993	769.903	284.04	=	5134.18	0	27880	0	1364524	0	1082788	=	178.682	=	41.3304	=	26.7696	=	2.82779	=	357.756	=	15.0962	=	43.1947	=	20.7428	=	37.6454	=	55.0809	=	397.398	<	0.708008	=	155.78	=	1364.84	=	36.5094	=	63.4541	=	68.4662
44118	0	=	=	<	575698	769.903	204.278	=	1645.29	0	11770	0	2994518	0	1214206	=	113.088	=	49.6923	=	108.373	=	8.58542	=	121.93	=	14.3346	=	20.8651	=	17.1377	<	2.7832	=	15.3871	=	82.6201	<	0.708008	=	46.4965	=	84.2517	=	37.6527	=	125.799	=	147.158
44120	0	=	=	<	390625	769.903	345.097	=	1930.31	0	75090	0	9815536	0	645326	=	138.49	=	25.2831	=	32.5093	=	9.96208	=	375.277	=	40.5392	<	11.5479	=	8.59096	<	2.7832	=	10.6661	=	545.621	<	0.708008	=	24.1024	=	307.582	=	24.1447	=	386.611	=	135.902
44121	0	=	=	<	432680	769.903	594.369	=	6044.81	0	27922	0	1146966	0	690680	=	118.069	=	27.1518	=	113.07	=	8.79838	=	111.06	=	15.8465	<	11.5479	=	6.28173	<	2.7832	=	15.0572	=	108.083	<	0.708008	=	37.4003	=	282.438	=	38.7749	=	289.869	=	286.882
44122	0							=	1554.75	0	13580	0	338720	0	612400	=	141.984	=	54.5752	=	77.0279	=	21.5715	=	240.928	=	30.163	=	19.6946	=	12.6396	=	29.9455	=	16.6973	=	329.029	<	0.708008	=	48.5132	=	621.921	=	34.1525	=	268.743	=	173.125
44124	0	=	=	<	144179	769.903	3189.21	=	2022.99	0	20330	0	1270344	0	739732	=	92.9958	=	57.7827	=	86.844	=	1.91713	=	227.879	=	24.2633	=	39.7742	=	16.8508	=	10.0159	=	23.0625	=	263.758	<	0.708008	=	64.6419	=	571.349	=	43.0798	=	199.393	=	187.844
44125	0	=	=	=	358664	1056.37	2132.29	=	2368.03	0	18328	0	1015366	0	521838	=	102.888	<	14.3555	<	2.12402	<	0.524902	=	486.728	=	13.56	<	11.5479	<	5.41992	<	2.7832	=	7.83999	=	518.605	<	0.708008	=	15.68	=	282.438	=	23.3827	=	49.5086	=	169.435
44126	0	=	=	=	100900	924	1449.59	=	5744.23	0	112838	0	931638	0	992560
44129	0	=	=	<	720758	769.903	400.052	=	2871.17	0	8616	0	3238370	0	697366
44131	0	=	=	<	237366	769.903	371.602	=	1898.9	0	16840	0	1285580	0	743380
44136	0	=	=	<	496801	769.903	192.379	=	3751.46	0	29914	0	1073924	0	1296164
44138	0	<	<	<	15837.4	769.903	33.125	=	1011.87	0	46208	0	2117452	0	1980840
44139	0	=	=	=	925829	3961.39	225.316	=	1539.31	0	39182	0	636564	0	462472
54001	0							=	3466.39	0	12302	0	227135	0	341914	=	236.157	=	111.282	=	138.454	=	18.2428	=	181.717	=	30.8053	=	20.2816	=	10.347	=	11.1655	=	23.6848	=	202.733	<	0.708008	=	54.5596	=	544.77	=	56.5015	=	150.354	=	202.514
54007	0							=	1602.59	0	13716	0	418334	0	1133434
54018	0							=	4477.52	0	24348	0	998474	0	900102	=	25.3171	=	26.6253	=	55.7276	=	0.631585	=	197.23	=	3.67856	=	12.6422	<	5.41992	<	2.7832	=	9.91236	=	203.795	<	0.708008	=	52.6543	<	34.1309	=	35.6201	=	87.3544	=	72.5512
54024	0							=	4065.84	0	40548	0	1522320	0	2.48857e+06	=	79.8381	=	66.9323	=	114.659	<	0.524902	=	832.697	=	30.4709	=	30.4605	=	17.6653	=	17.7376	=	21.8133	=	882.912	<	0.708008	=	109.746	=	5785.09	=	53.09	=	157.946	=	168.662
54030	0							=	1426.22	0	62522	0	1967570	0	1862736	=	65.9414	=	100.558	=	125.021	<	0.524902	=	202.487	=	24.825	=	14.2715	<	5.41992	<	2.7832	=	16.0284	=	212.982	=	0.751532	=	93.9762	=	9095.38	=	51.312	=	271.345	=	271.289
54031	0							=	9795.32	0	28100	0	1729080	0	632864	=	47.1507	=	68.6632	=	90.8226	<	0.524902	=	989.123	=	15.0895	=	31.6011	=	12.0613	=	25.0284	=	22.0491	=	1032.49	<	0.708008	=	125.516	=	921.064	=	63.9851	=	134.349	=	180.066
54056	0							=	4602.35	0	112838	0	833520	0	1659540	=	38.3033	<	14.3555	=	27.4745	=	14.2429	=	17.7357	<	1.97754	<	11.5479	<	5.41992	<	2.7832	=	7.75828	=	25.5206	<	0.708008	=	21.8894	<	34.1309	=	27.4661	=	108.203	=	80.3842
54057	0							=	1927.92	0	55300	0	3922560	0	1424920	=	22.444	=	80.6172	=	93.8011	<	0.524902	=	203.655	=	21.4137	=	31.0305	=	13.9571	=	8.30793	=	22.7543	=	223.446	<	0.708008	=	96.2317	=	304.764	=	51.312	=	178.967	=	180.066
54060	0							=	2982.69	0	7442	0	982138	0	575172	=	213.594	=	58.1773	=	137.14	=	0.684072	=	200.151	=	26.5233	=	19.7717	=	11.4218	<	2.7832	=	13.0233	=	307.334	<	0.708008	=	84.9348	=	390.048	=	56.5566	=	200.027	=	191.463
54061	0							=	2145.35	0	17378	0	1557744	0	1148646	=	66.258	=	62.5765	=	89.3228	<	0.524902	=	239.187	=	15.6693	=	26.4904	=	8.5528	<	2.7832	=	17.9861	=	203.795	<	0.708008	=	73.561	<	34.1309	=	53.09	=	340.319	=	278.911
54068	0							=	590.425	0	58958	0	1073312	0	1248124	=	44.5446	=	134.213	=	164.324	<	0.524902	=	516.627	=	121.289	=	43.4375	=	20.0882	=	14.7574	=	25.5445	=	540.374	=	1.38107	=	132.288	=	740.492	=	48.1198	=	349.623	=	382.466
54084	0							=	5056.88	0	24398	0	227135	0	1230804	=	34.4323	=	93.9793	=	64.1657	<	0.524902	=	170.879	=	13.3425	=	13.9992	=	11.806	=	8.30793	=	13.2773	=	181.355	<	0.708008	=	75.8447	=	91.6538	=	45.7698	=	205.298	=	195.262
54085	0							=	497.215	0	27812	0	2282652	0	391768	=	27.3188	=	70.3879	=	67.4504	<	0.524902	=	102.143	=	14.5085	=	25.3626	=	8.8179	=	20.6091	=	23.4563	=	82.7669	<	0.708008	=	125.516	=	661.658	=	60.7413	=	184.229	=	170.563
54089	0							=	4039.06	0	28314	0	1003618	0	997558	=	99.4677	=	110.316	=	207.067	=	3.22487	=	415.992	=	83.3556	=	53.7289	=	27.7648	=	35.4095	=	37.1913	=	414.176	=	24.4094	=	179.013	=	2365.57	=	46.7172	=	872.23	=	1383.02
54090	0							=	1221.47	0	17610	0	2244754	0	371954	=	146.153	=	53.321	=	94.8623	<	0.524902	=	258.013	=	11.9477	=	14.0193	=	16.1569	=	29.7253	=	14.3393	=	367.343	=	1.46543	=	51.2581	=	415.099	=	48.2544	=	231.553	=	253.698
54097	0							=	2192.79	0	7316	0	1799984	0	458146	=	55.7871	=	42.2759	=	88.6404	<	0.524902	=	153.17	=	4.90339	=	14.8416	=	6.22859	<	2.7832	=	8.06634	=	186.421	<	0.708008	=	43.5355	<	34.1309	=	35.3532	=	227.429	=	174.041
54102	0							=	1145.47	0	71722	0	4075992	0	572886	=	218.562	=	264.28	=	466.37	=	2.76008	=	915.624	=	99.2932	=	13.7458	=	9.09098	=	23.1497	=	94.1756	=	1096.47	=	24.4094	=	219.887	=	3432.91	=	44.5639	=	1246.42	=	1856.96
54108	0							=	1804.5	0	14140	0	4663940	0	381340	=	58.3048	=	110.89	=	275.252	=	2.47159	=	276.646	=	45.932	=	27.6944	=	26.9217	=	25.0438	=	25.325	=	307.919	=	4.36936	=	120.21	=	1413.53	=	59.3944	=	393.858	=	376.766
54111	0							=	937.12	0	91842	0	3098132	0	786800	=	87.3483	=	139.964	=	99.4968	=	0.661616	=	271.237	=	30.438	=	22.6153	=	29.2321	=	30.6533	=	35.6103	=	331.888	=	2.25213	=	177.372	=	6490.08	=	38.9566	=	217.808	=	206.017
54121	0							=	9795.32	0	112838	0	817624	0	506986	=	103.067	=	230.898	=	323.271	=	19.4835	=	721.79	=	56.6814	=	63.9714	=	37.133	=	84.2418	=	54.9923	=	889.364	=	20.2183	=	250.985	=	3979.84	=	90.8204	=	793.909	=	867.423
54132	0							=	9795.32	0	27032	0	398520	0	1205018	=	95.6072	=	109.958	=	159.274	<	0.524902	=	842.577	=	44.1982	=	33.4022	=	22.6027	=	25.986	=	23.2992	=	1011.52	=	2.51545	=	112.513	=	693.072	=	50.7932	=	281.047	=	263.611
54138	0							=	848.28	0	17994	0	322248	0	473798	=	51.3993	=	116.447	=	88.6404	<	0.524902	=	130.139	=	12.4974	=	19.2632	=	12.0881	=	36.1711	=	21.2464	=	148.165	=	1.03117	=	94.6187	=	398.067	=	30.1756	=	241.176	=	229.884
54152	0							=	1849.53	0	9346	0	726554	0	757346	=	43.0819	=	132.818	=	210.803	=	7.43893	=	279.651	=	39.589	=	45.5815	=	30.307	=	14.4264	=	18.637	=	320.257	=	4.94612	=	88.245	=	202.43	=	42.3733	=	454.438	=	468.918
54166	0							=	783.91	0	38338	0	1878608	0	222102	=	179.217	=	130.689	=	265.08	=	5.51679	=	354.261	=	54.842	=	32.0291	=	30.1573	=	36.6971	=	41.8377	=	544.848	=	24.4094	=	95.1184	=	1615.48	=	65.0592	=	1246.42	=	1856.96
54168	0							=	1297.15	0	15076	0	271522	0	306360	=	68.1092	=	28.1574	=	32.8728	<	0.524902	=	274.843	=	5.97164	<	11.5479	=	8.74541	<	2.7832	=	8.66133	=	327.101	<	0.708008	=	29.1671	<	34.1309	=	28.7973	=	121.623	=	90.2037
54177	0							=	1482.46	0	53824	0	1881958	0	1875802	=	124.37	=	88.0452	=	114.768	=	10.013	=	434.939	=	48.8276	=	37.4343	=	28.9621	=	29.2603	=	29.5524	=	609.173	=	1.37839	=	126.639	=	1091.57	=	36.5776	=	470.966	=	384.74
54191	0							=	5557.04	0	8212	0	1547298	0	566186	=	55.9679	=	91.9289	=	79.2075	<	0.524902	=	658.295	=	6.50837	=	20.3773	=	15.5464	<	2.7832	=	10.9848	=	826.842	<	0.708008	=	58.9383	<	34.1309	=	41.2529	=	223.306	=	182.057
54194	0							=	837.115	0	68680	0	2213082	0	700506	=	45.0069	=	46.7572	=	59.9092	=	5.62323	=	156.8	=	14.7048	=	12.6541	=	8.04494	=	4.05193	=	14.3393	=	186.421	<	0.708008	=	61.4922	=	1209.95	=	44.5639	=	127.118	=	125.465
54195	0							=	1504.17	0	32840	0	1190640	0	1102260	=	153.683	=	374.947	=	754.986	=	24.1519	=	989.123	=	121.289	=	107.592	=	77.5598	=	137.777	=	94.1756	=	1096.47	=	24.4094	=	328.328	=	6585.77	=	94.0576	=	1246.42	=	1856.96
64001	0							=	6233.71	0	19296.9	0	6.89588e+06	0	1.15879e+06	=	84.0699	=	32.2495	=	43.4109	=	1.53449	=	33.5324	<	1.97754	=	20.9828	=	12.8496	<	2.7832	=	12.0065	=	72.8155	<	0.708008	=	23.5559	<	34.1309	=	32.9586	=	73.3094	=	76.0278
64003	0							=	1578.92	0	8265.04	0	3674144	0	644507	=	58.9285	=	15.2888	<	2.12402	<	0.524902	=	65.6607	<	1.97754	<	11.5479	<	5.41992	<	2.7832	=	8.75553	=	56.0898	<	0.708008	=	13.623	<	34.1309	=	29.1714	<	7.6416	<	13.5254
64010	0							=	2005.08	0	38165.4	0	5366303	0	2.48857e+06	=	277.313	=	208.266	=	731.903	=	0.678144	=	723.527	=	20.6756	=	21.7057	=	43.741	=	58.4938	=	62.3763	=	598.886	=	8.15038	=	191.765	=	1596.93	=	33.4154	=	1246.42	=	1856.96
64011	0							=	685.71	0	39329.1	0	13383791	0	375319	=	106.831	=	36.5756	=	33.7785	<	0.524902	=	152.776	<	1.97754	=	11.7941	=	5.60075	<	2.7832	=	15.1346	=	172.407	<	0.708008	=	21.9853	=	668.746	=	33.4154	=	42.6308	=	40.2191
64012	0							=	680.055	0	67595.5	0	8022528	0	2.48857e+06	=	59.752	=	27.8206	=	55.2461	<	0.524902	=	238.411	=	2.71362	<	11.5479	=	12.4064	<	2.7832	=	17.571	=	305.027	<	0.708008	=	23.5559	=	1069.89	=	25.6228	=	84.4208	=	89.1145
64014	0							=	589.44	0	112838	0	11172260	0	2.21022e+06	=	233.31	=	20.1427	=	36.2028	<	0.524902	=	189.346	=	13.4399	<	11.5479	<	5.41992	<	2.7832	=	10.7234	=	156.653	<	0.708008	=	28.3461	=	4078.72	=	30.621	=	20.2425	=	36.9519
64017	0							=	691.365	0	112838	0	9731796	0	2.21841e+06	=	104.125	=	66.2465	=	123.468	<	0.524902	=	635.611	=	14.8749	=	20.262	=	12.8496	<	2.7832	=	25.1957	=	555.669	<	0.708008	=	73.4078	=	9095.38	=	57.6292	=	113.597	=	144.006
64019	0							=	378.51	0	30095.3	0	13650689	0	1.00282e+06	=	78.5237	=	21.714	=	5.84951	<	0.524902	=	329.018	=	27.5503	=	17.0456	<	5.41992	<	2.7832	=	12.0065	=	292.121	<	0.708008	=	25.14	=	373.788	=	36.9599	=	10.9356	=	17.0285
64020	0							=	967.53	0	15540.7	0	5318176	0	563839	=	65.4134	=	15.2888	=	66.905	<	0.524902	=	98.29	<	1.97754	<	11.5479	=	13.7303	<	2.7832	=	41.7115	=	78.9353	<	0.708008	=	18.8871	<	34.1309	=	28.6794	=	97.8395	=	102.276
64021	0							=	1752.68	0	11472.5	0	3.34502e+06	0	1.08514e+06	=	122.287	=	36.5756	=	31.3419	<	0.524902	=	124.679	=	9.17712	<	11.5479	=	6.41392	<	2.7832	=	19.3666	=	120.659	<	0.708008	=	43.3102	<	34.1309	=	42.7766	=	48.0532	=	62.9968
64022	0							=	4322.9	0	56947.4	0	11963164	0	2.39894e+06	=	299.609	=	248.309	=	618.286	=	21.6615	=	638.1	=	115.685	=	74.4949	=	58.5139	=	107.015	=	94.1756	=	721.922	=	17.0289	=	314	=	7789.67	=	86.1329	=	782.22	=	1219.72
64023	0							=	725.28	0	38181.8	0	10142476	0	1413984	=	220.821	=	57.7724	=	119.023	<	0.524902	=	347.684	=	9.64735	=	12.4856	=	15.7596	<	2.7832	=	24.0468	=	337.39	<	0.708008	=	36.5599	<	34.1309	=	35.211	=	137.412	=	185.046
64024	0							=	1887.26	0	50952.4	0	12966812	0	2.48857e+06	=	181.204	=	63.6598	=	73.8308	<	0.524902	=	989.123	=	28.0454	=	15.6311	=	10.4618	<	2.7832	=	21.1388	=	1096.47	<	0.708008	=	34.8962	=	9095.38	=	36.9599	=	67.7806	=	66.2507
64027	0							=	447.18	0	30063.4	0	8856942	0	1.72579e+06	=	170.412	=	80.1904	=	82.9957	<	0.524902	=	164.676	=	23.854	=	18.8269	=	17.7579	=	16.1046	=	26.9052	=	213.619	=	3.67813	=	60.767	=	1102.93	=	45.9268	=	177.501	=	586.246
64028	0							=	583.77	0	37920	0	10802022	0	2.18975e+06	=	104.125	=	24.7999	=	5.84951	<	0.524902	=	680.622	=	7.30593	<	11.5479	=	5.76458	<	2.7832	=	12.6406	=	825.807	<	0.708008	=	21.2052	<	34.1309	=	34.3194	=	100.084	=	89.1145
64032	0							=	809.91	0	15450.7	0	5.45701e+06	0	375595	=	95.8573	=	24.7999	=	32.5618	=	11.4647	=	50.5939	=	4.99187	<	11.5479	=	5.76458	<	2.7832	=	13.8956	=	50.0509	<	0.708008	=	21.9853	<	34.1309	=	26.1458	=	34.0196	=	17.0285
64033	0							=	719.625	0	18686	0	6.44725e+06	0	2.06242e+06	=	85.5276	=	26.3178	=	52.8946	=	7.35805	=	175.122	=	4.99187	<	11.5479	=	7.68773	<	2.7832	=	10.7234	=	140.959	<	0.708008	=	14.3614	<	34.1309	=	24.5583	=	27.6225	=	30.3888
64035	0							=	3138.76	0	21882.2	0	9655118	0	812183	=	114.154	=	26.3178	=	5.84951	=	4.89842	=	69.2643	=	4.07555	=	107.592	<	5.41992	<	2.7832	=	16.9667	=	78.9353	<	0.708008	=	25.14	<	34.1309	=	40.3361	<	7.6416	=	23.764
64036	0							=	1281.85	0	56110.9	0	11022828	0	2.00543e+06	=	130.238	=	32.2495	=	69.2189	<	0.524902	=	529.787	=	4.99187	=	12.8325	=	7.68773	<	2.7832	=	13.2702	=	704.27	<	0.708008	=	33.2425	<	34.1309	=	42.7766	=	109.085	=	112.204
64037	0							=	984.39	0	112838	0	8.20739e+06	0	2.48857e+06	=	118.082	=	49.08	=	69.2189	<	0.524902	=	281.169	=	121.289	=	19.5433	=	13.7303	<	2.7832	=	28.0362	=	368.258	=	11.8805	=	44.1641	=	626.4	=	40.3361	=	407.991	=	1246.58
64040	0							=	1870.43	0	40200.1	0	10334087	0	2.48857e+06	=	110.846	=	53.122	=	87.5512	<	0.524902	=	267.377	=	7.7722	<	11.5479	=	12.7021	<	2.7832	=	27.4715	=	378.029	<	0.708008	=	58.9877	=	1231.77	=	65.7265	=	68.8848	=	92.3973
64048	0							=	922.53	0	8847.66	0	1.88598e+06	0	1.57479e+06	=	169.263	=	298.068	=	530.672	=	1.76362	=	413.638	=	77.019	=	89.5496	=	65.665	=	137.777	=	94.1756	=	369.886	=	12.0535	=	328.328	=	5427.08	=	67.033	=	613.178	=	882.681
64049	0							=	2156.7	0	13574	0	3.09235e+06	0	1944231	=	58.1009	<	14.3555	<	2.12402	<	0.524902	=	73.5964	<	1.97754	<	11.5479	<	5.41992	<	2.7832	=	6.02488	=	75.8731	<	0.708008	=	7.23417	<	34.1309	=	21.1931	<	7.6416	<	13.5254
64050	0							=	2765.07	0	7671.9	0	2238152	0	1055534	=	96.5554	=	86.3911	=	122.358	<	0.524902	=	93.9153	=	11.5371	<	11.5479	=	14.6042	<	2.7832	=	27.4715	=	91.2271	<	0.708008	=	64.3461	=	626.4	=	33.4154	=	75.5261	=	112.204
64051	0							=	7842.04	0	16653.5	0	4895596	0	690362	=	210.761	=	41.5142	=	71.5275	=	2.11292	=	211.16	=	12.0116	=	14.5768	=	13.144	<	2.7832	=	20.5505	=	186.633	<	0.708008	=	39.9166	=	340.957	=	34.3194	=	98.9616	=	107.234
64052	0							=	1450.02	0	18792.8	0	9466745	0	370630	=	143.237	=	16.933	=	3.04539	=	14.645	=	101.21	<	1.97754	<	11.5479	<	5.41992	<	2.7832	=	10.7234	=	79.7016	<	0.708008	=	10.0111	<	34.1309	=	23.4673	<	7.6416	=	13.5902
64053	0							=	9795.32	0	88571.4	0	5303188	0	1959556	=	253.635	=	282.307	=	633.585	=	5.36113	=	954.622	=	121.289	=	96.1467	=	73.0128	=	135.944	=	94.1756	=	984.457	=	10.8451	=	328.328	=	5239.44	=	99.8468	=	622.923	=	1045.3
64057	0							=	1954.57	0	12394.4	0	10112675	0	917732	=	358.966	<	14.3555	=	670.356	<	0.524902	=	365.646	<	1.97754	<	11.5479	<	5.41992	<	2.7832	=	24.6222	=	340.633	=	8.70341	=	9.30647	=	6263.38	=	30.621	=	258.829	=	471.997
64058	0							=	5264.76	0	112838	0	4680735	0	1.01982e+06	=	115.14	=	49.08	=	80.7114	<	0.524902	=	696.561	=	14.8749	=	14.2266	=	10.7637	<	2.7832	=	15.7487	=	399.239	<	0.708008	=	38.2335	=	373.788	=	43.5747	=	75.5261	=	102.276
64059	0							=	3133.09	0	19266.3	0	5825848	0	2.3052e+06	=	342.373	=	374.947	=	857.555	=	18.5264	=	848.52	=	121.289	=	107.592	=	77.5598	=	137.777	=	94.1756	=	925.387	=	24.3557	=	328.328	=	9095.38	=	114.953	=	1180.77	=	1856.96
64060	0							=	1769.49	0	18838.5	0	3424747	0	1.13352e+06	=	174.414	=	57.1121	=	76.1291	<	0.524902	=	129.099	=	14.3959	<	11.5479	=	10.7637	<	2.7832	=	22.0169	=	126.892	<	0.708008	=	42.4584	=	215.22	=	42.3748	=	74.4174	=	108.889
64061	0							=	1679.79	0	13307.8	0	2566014	0	1.45115e+06	=	142.322	=	44.2908	=	73.8308	=	2.94983	=	109.989	=	6.37668	=	13.18	=	7.68773	=	6.22596	=	20.5505	=	125.333	<	0.708008	=	46.7385	=	559.322	=	49.7223	=	40.4702	=	72.7658
64063	0							=	742.215	0	45117.2	0	12933224	0	2.01315e+06	=	204.861	=	115.232	=	438.768	=	3.19378	=	819.12	=	121.289	=	21.7057	=	29.7047	=	17.6233	=	28.0362	=	960.456	=	5.87325	=	82.6216	=	9095.38	=	38.6669	=	1236.19	=	849.342
64069	0							=	532.65	0	21109.5	0	9618260	0	753230	=	97.2518	=	21.714	=	21.4477	<	0.524902	=	69.2643	=	3.16572	<	11.5479	<	5.41992	<	2.7832	=	12.6406	=	85.0729	<	0.708008	=	23.5559	<	34.1309	=	34.3194	<	7.6416	=	20.4146
64071	0							=	1534.08	0	11545.5	0	1.68968e+06	0	1.11855e+06	=	88.777	=	33.7021	=	3.04539	<	0.524902	=	62.0631	=	6.84074	<	11.5479	=	10.1587	=	3.68698	=	17.2692	=	75.8731	<	0.708008	=	25.14	<	34.1309	=	31.5671	=	32.9494	=	179.86
64075	0							=	1831.17	0	13811.1	0	3.76827e+06	0	486023	=	141.405	=	238.396	=	336.745	=	5.02651	=	405.735	=	111.804	=	75.528	=	60.2757	=	129.698	=	94.1756	=	451.658	=	12.0535	=	328.328	=	4640.34	=	108.898	=	459.521	=	699.78
64076	0							=	1169.69	0	11501.7	0	12163719	0	1.84027e+06	=	228.395	=	36.5756	=	41.0182	<	0.524902	=	75.0422	=	4.53296	<	11.5479	=	10.7637	=	10.824	=	18.1723	=	78.1694	<	0.708008	=	36.5599	<	34.1309	=	32.4983	=	17.1134	=	22.0932
64081	0							=	2331	0	105789	0	9934769	0	2.48857e+06	=	77.7741	<	14.3555	<	2.12402	<	0.524902	=	211.16	<	1.97754	<	11.5479	<	5.41992	<	2.7832	=	8.08593	=	206.462	<	0.708008	=	7.23417	=	2614.47	=	20.0021	<	7.6416	<	13.5254
64083	0							=	1085.51	0	15510.7	0	1.99809e+06	0	1.54757e+06	=	88.0585	=	61.7081	=	62.26	<	0.524902	=	121.735	=	18.2475	=	14.9276	=	12.2583	=	8.58231	=	28.0362	=	115.992	<	0.708008	=	67.0479	=	626.4	=	38.2438	=	31.8808	=	95.685
64084	0							=	1842.39	0	29616.5	0	7.2999e+06	0	881556	=	159.381	=	81.4368	=	107.859	=	3.07156	=	176.617	=	25.5753	=	18.4695	=	15.1832	=	37.5777	=	36.8751	=	199.315	<	0.708008	=	82.6216	=	1582.16	=	61.0608	=	62.2717	=	159.278
64085	0							=	1248.21	0	54697.1	0	4266355	0	1.99355e+06	=	166.377	=	67.5334	=	98.8697	<	0.524902	=	101.21	=	20.1887	=	14.2266	=	13.144	=	7.42138	=	22.3084	=	127.672	<	0.708008	=	63.4488	=	862.019	=	44.3655	=	116.987	=	190.247
64086	0							=	1214.56	0	19511.1	0	7101321	0	387374	=	43.3149	=	18.5499	=	21.4477	<	0.524902	=	80.8342	=	3.61975	<	11.5479	<	5.41992	<	2.7832	=	12.0065	=	77.4037	<	0.708008	=	15.8524	<	34.1309	=	27.6814	<	7.6416	<	13.5254
64087	0							=	933.795	0	13989.2	0	9290105	0	1.75197e+06	=	230.21	=	194.842	=	314.902	=	13.6419	=	264.318	=	69.5876	=	58.4309	=	33.5626	=	84.9192	=	94.1756	=	280.847	=	4.99794	=	236.456	=	3413.45	=	92.5104	=	336.587	=	558.703
64091	0							=	1581.82	0	6910.3	0	1.88133e+06	0	703240	=	378.358	=	24.7173	=	857.555	<	0.524902	=	129.395	=	11.3936	=	14.5908	<	5.41992	<	2.7832	=	8.22216	=	142.419	=	24.4094	=	9.17663	<	34.1309	=	24.4506	=	90.934	=	196.031
64092	0							=	1064.66	0	9211.57	0	403644	0	454030	=	291.079	<	14.3555	=	463.356	<	0.524902	=	50.1814	<	1.97754	<	11.5479	<	5.41992	<	2.7832	=	5.90186	=	61.7408	<	0.708008	=	3.6207	<	34.1309	=	18.4916	=	35.6694	=	47.9453
64093	0							=	820.725	0	69459	0	7.31562e+06	0	482224	=	345.74	<	14.3555	=	335.769	<	0.524902	=	548.014	=	3.47142	<	11.5479	=	8.29128	<	2.7832	=	5.29847	=	583.958	<	0.708008	=	7.8667	=	1134.03	=	17.9757	=	32.6702	=	27.4439
64096	0							=	1251.92	0	12729.9	0	4.11869e+06	0	510290	=	378.358	<	14.3555	=	138.052	=	32.3079	=	184.273	=	9.01685	<	11.5479	<	5.41992	<	2.7832	=	9.06202	=	158.545	<	0.708008	=	10.4774	=	515.939	=	26.856	=	31.1629	=	31.9189
64099	0							=	1662.92	0	8233.74	0	1.44764e+06	0	646454	=	372.824	<	14.3555	=	387.423	<	0.524902	=	63.8119	=	2.90014	<	11.5479	<	5.41992	<	2.7832	=	4.05315	=	72.4569	<	0.708008	=	3.21548	<	34.1309	=	25.1174	=	29.6498	=	50.8137
64102	0							=	331.29	0	12157.1	0	10498841	0	350271	=	185.667	<	14.3555	=	376.915	<	0.524902	=	94.9526	<	1.97754	<	11.5479	<	5.41992	<	2.7832	=	5.75205	=	84.5548	<	0.708008	=	4.41689	<	34.1309	=	20.9733	=	17.2908	=	22.1368
64108	0							=	1641.26	0	9060.3	0	6.23368e+06	0	895748	=	378.358	=	27.974	=	857.555	<	0.524902	=	133.302	=	27.1669	<	11.5479	=	6.28567	<	2.7832	=	14.3808	=	100.15	<	0.708008	=	11.9566	=	77.1364	=	26.856	=	44.5587	=	69.2483
64109	0							=	5143.11	0	7867.87	0	4669730	0	550494	=	370.547	<	14.3555	=	55.7342	<	0.524902	=	31.9719	<	1.97754	<	11.5479	<	5.41992	<	2.7832	=	5.60157	=	50.2579	<	0.708008	=	4.02089	<	34.1309	=	19.5028	=	15.7043	<	13.5254
64113	0							=	652.56	0	112838	0	11744541	0	1.30609e+06	=	378.358	=	39.8601	=	857.555	=	32.3079	=	823.436	=	47.0405	=	16.6157	=	26.5267	=	137.777	=	30.1259	=	886.721	=	24.4094	=	23.3889	=	9095.38	=	36.2006	=	79.7215	=	219.961
64114	0							=	3777.81	0	15740.1	0	2.87271e+06	0	793443	=	232.852	=	22.2051	=	857.555	<	0.524902	=	212.555	=	14.0878	<	11.5479	=	8.29128	<	2.7832	=	8.50369	=	176.736	<	0.708008	=	8.80347	<	34.1309	=	26.4265	=	46.0265	=	69.9517
64115	0							=	2175.5	0	14357.4	0	7.52899e+06	0	222670	=	181.855	<	14.3555	=	138.052	<	0.524902	=	89.1121	=	2.33264	<	11.5479	<	5.41992	<	2.7832	=	6.19954	=	76.732	<	0.708008	=	6.35252	<	34.1309	=	23.3195	<	7.6416	<	13.5254
64116	0							=	2881.83	0	18373.8	0	4369994	0	137212	=	378.358	=	23.0498	>	857.555	<	0.524902	=	82.6243	=	2.05057	=	35.4153	=	12.8181	<	2.7832	=	31.699	=	73.8826	=	24.4094	=	17.8465	<	34.1309	=	27.7056	=	305.888	=	332.251
64118	0							=	1986.24	0	59000.2	0	13650689	0	2396402	=	378.358	=	16.0386	=	857.555	=	32.3079	=	606.341	=	33.1803	<	11.5479	=	27.8312	<	2.7832	=	27.8535	=	382.42	=	24.4094	=	11.2178	=	9095.38	=	10.3413	=	95.1132	=	131.913
64119	0							=	2069.48	0	3271.67	0	1.93813e+06	0	479332	=	259.477	<	14.3555	<	2.12402	<	0.524902	=	48.8825	<	1.97754	<	11.5479	<	5.41992	<	2.7832	=	4.37002	=	58.8756	<	0.708008	=	3.21548	<	34.1309	=	14.1262	<	7.6416	=	19.826
64120	0							=	7752.06	0	6923.13	0	8.02266e+06	0	1.07592e+06	=	224.807	<	14.3555	=	33.8063	<	0.524902	=	56.0247	=	5.49358	<	11.5479	<	5.41992	<	2.7832	=	2.73655	=	56.0068	<	0.708008	=	2.385	<	34.1309	=	14.7061	<	7.6416	<	13.5254
64122	0							=	5230.65	0	7532.31	0	771736	0	825430	=	378.358	=	15.113	=	857.555	<	0.524902	=	81.3268	=	2.61587	<	11.5479	=	5.87203	<	2.7832	=	9.61448	=	69.6034	<	0.708008	=	5.97003	<	34.1309	=	20.4889	=	53.3155	=	73.4645
64124	0							>	9795.32	0	9704.41	0	3133825	0	690911	=	378.358	<	14.3555	=	169.986	=	32.3079	=	700.986	=	6.3687	<	11.5479	=	6.49071	=	15.276	=	8.78362	=	761.796	<	0.708008	=	12.5099	=	1134.03	=	27.9161	<	7.6416	<	13.5254
64126	0							=	2349.78	0	29059.8	0	5627693	0	1769282	=	343.508	<	14.3555	=	366.495	>	32.3079	=	126.141	=	5.05775	<	11.5479	<	5.41992	<	2.7832	=	10.1615	=	82.4231	<	0.708008	=	6.92301	=	9095.38	=	25.1174	=	8.37844	=	21.3693
64127	0							=	5018.43	0	10733.2	0	5.6625e+06	0	505437	=	378.358	<	14.3555	<	2.12402	=	32.3079	=	83.9217	<	1.97754	<	11.5479	<	5.41992	<	2.7832	=	2.39135	=	117.802	<	0.708008	<	2.13623	<	34.1309	=	13.534	<	7.6416	<	13.5254
64129	0							=	6245.01	0	19362.6	0	1607340	0	1.13118e+06	=	361.474	=	35.9429	=	857.555	=	32.3079	=	124.515	=	13.6375	=	12.2798	=	13.1823	=	137.777	=	16.9084	=	121.325	<	0.708008	=	28.2394	=	9095.38	=	36.7583	=	28.1309	=	60.7784
64132	0							=	886.08	0	6724.85	0	2.77992e+06	0	2.48857e+06	=	282.562	<	14.3555	=	38.9751	<	0.524902	=	81.9755	=	2.61587	<	11.5479	<	5.41992	<	2.7832	=	4.99236	=	84.5548	<	0.708008	=	4.80934	<	34.1309	=	20.9733	<	7.6416	=	19.826
64139	0							=	972.36	0	13581.9	0	821745	0	90630.1	=	232.852	<	14.3555	=	376.915	<	0.524902	=	41.7343	=	6.95441	<	11.5479	<	5.41992	<	2.7832	=	7.36722	=	26.3327	<	0.708008	=	8.24213	<	34.1309	=	19.0005	=	16.4991	=	28.9422
64140	0							=	2097.31	0	70084.1	0	10026238	0	1.61383e+06	=	378.358	=	18.7419	=	857.555	=	10.4497	=	122.889	=	8.72114	<	11.5479	=	24.7184	=	137.777	=	14.6369	=	159.245	<	0.708008	=	20.612	=	5189.55	=	40.7403	=	48.2217	=	87.4531
74002	0							=	3813.79	0	23545.3	0	5076422	0	273184	=	378.358	=	16.0386	=	726.699	<	0.524902	=	158.74	=	11.9906	<	11.5479	=	7.09939	=	7.92132	=	10.7035	=	130.475	<	0.708008	=	12.3255	=	77.1364	=	30.1849	=	48.2217	=	67.1358
74003	0							=	1495.86	0	112838	0	5509337	0	1.28774e+06	=	378.358	=	14.6449	=	857.555	<	0.524902	=	141.772	=	17.7072	<	11.5479	=	13.3638	=	11.3348	=	10.1615	=	162.396	<	0.708008	=	8.05455	=	9095.38	=	22.3953	=	37.534	=	46.5069
74004	0							=	1975.17	0	4674.67	0	2.10489e+06	0	516447	=	366.003	<	14.3555	=	419.463	<	0.524902	=	51.4802	=	2.90014	<	11.5479	<	5.41992	<	2.7832	=	6.49477	=	49.898	<	0.708008	=	6.35252	<	34.1309	=	19.5028	=	15.7043	=	30.4337
74006	0							=	4346.46	0	6616.66	0	2.84539e+06	0	563448	=	378.358	<	14.3555	=	726.699	<	0.524902	=	57.3228	=	2.90014	<	11.5479	<	5.41992	<	2.7832	=	6.49477	=	56.7243	<	0.708008	=	5.19875	<	34.1309	=	17.9757	=	25.8404	=	45.0654
74007	0							=	2091.75	0	6572.22	0	2456479	0	1605578	=	378.358	=	25.7456	=	857.555	=	30.0976	=	243.314	=	17.1021	<	11.5479	=	13.1823	=	137.777	=	16.7837	=	171.143	<	0.708008	=	22.8324	=	7664.94	=	52.4508	=	43.0872	=	73.4645
74009	0							=	2508.57	0	6100.22	0	2.09534e+06	0	1.15301e+06	=	378.358	=	16.0386	=	830.865	=	32.3079	=	67.3801	=	7.24791	<	11.5479	=	10.4063	=	24.671	=	8.50369	=	56.7243	<	0.708008	=	12.6942	<	34.1309	=	22.3953	=	25.0734	=	52.244
74010	0							=	2091.75	0	6578.57	0	1.36583e+06	0	560821	=	378.358	<	14.3555	=	239.496	<	0.524902	=	31.9719	=	4.33422	<	11.5479	<	5.41992	<	2.7832	=	5.29847	=	26.3327	<	0.708008	<	2.13623	<	34.1309	=	7.36185	=	10.451	=	15.1171
74013	0							=	1038.93	0	17592.2	0	5483970	0	544769	=	378.358	<	14.3555	=	335.769	<	0.524902	=	315.906	=	6.95441	<	11.5479	<	5.41992	<	2.7832	=	7.93896	=	286.365	<	0.708008	=	4.02089	<	34.1309	=	20.4889	=	13.3003	=	39.9934
74016	0							=	1405.12	0	4877.46	0	1.01085e+06	0	452274	=	378.358	<	14.3555	=	857.555	=	32.3079	=	35.2284	=	3.18535	<	11.5479	=	7.89743	=	15.276	=	11.1069	=	36.5318	<	0.708008	=	11.5873	=	346.02	=	23.3195	=	28.1309	=	43.6207
74017	0							>	9795.32	0	5021.48	0	2.10383e+06	0	838500	=	276.217	=	20.0576	=	554.97	=	32.3079	=	475.204	=	13.1876	<	11.5479	=	11.5296	=	64.0965	=	13.3487	=	399.061	<	0.708008	=	13.431	=	1888.4	=	24.2264	=	34.9215	=	47.9453
74020	0							=	1668.34	0	5531.33	0	3058058	0	661654	=	378.358	=	374.947	>	857.555	>	32.3079	=	470.972	=	121.289	=	65.9212	=	57.6573	=	137.777	=	94.1756	=	530.309	>	24.4094	=	305.768	=	9095.38	=	74.9075	=	873.172	=	1856.96
74022	0							=	5646	0	9184.02	0	1203341	0	1.04693e+06	=	312.651	<	14.3555	=	15.5785	=	32.3079	=	155.147	<	1.97754	<	11.5479	<	5.41992	<	2.7832	=	4.05315	=	153.29	<	0.708008	<	2.13623	<	34.1309	=	15.833	<	7.6416	<	13.5254
74023	0							=	3837.81	0	4086.5	0	1.57954e+06	0	451795	=	378.358	<	14.3555	=	24.1684	<	0.524902	=	89.761	<	1.97754	<	11.5479	<	5.41992	<	2.7832	=	3.07437	=	76.0199	<	0.708008	<	2.13623	<	34.1309	=	13.534	<	7.6416	<	13.5254
74024	0							=	250.74	0	461.151	0	1529618	0	78770.8	=	71.2027	<	14.3555	=	203.846	=	32.3079	=	17.1093	=	4.91274	<	11.5479	<	5.41992	=	7.92132	=	2.03731	=	59.5922	=	4.70457	<	2.13623	=	1371.53	<	6.27441	<	7.6416	<	13.5254
74026	0							=	3586.68	0	16664.9	0	2.75006e+06	0	1.79918e+06	=	378.358	<	14.3555	=	2.54453	<	0.524902	=	165.931	=	2.05057	<	11.5479	<	5.41992	<	2.7832	=	3.56956	=	143.822	<	0.708008	=	2.385	<	34.1309	=	17.9757	<	7.6416	<	13.5254
74030	0							=	1163.06	0	24386.1	0	8389630	0	1.43105e+06	=	378.358	<	14.3555	=	2.54453	<	0.524902	=	43.6845	=	4.91274	<	11.5479	<	5.41992	<	2.7832	=	2.73655	=	43.0477	<	0.708008	<	2.13623	<	34.1309	=	8.15837	<	7.6416	<	13.5254
74034	0							=	1378.57	0	8040.31	0	2828812	0	256632	=	378.358	<	14.3555	=	626.858	<	0.524902	=	30.0167	=	13.4875	<	11.5479	<	5.41992	=	35.9929	=	25.5486	=	47.7375	<	0.708008	=	4.02089	<	34.1309	=	17.9757	=	37.1616	=	45.0654
74038	0							=	1760.83	0	6942.39	0	2.20213e+06	0	366618	=	216.833	=	21.3524	=	857.555	=	32.3079	=	101.444	=	19.9827	<	11.5479	=	12.4522	=	24.671	=	9.47689	=	93.7775	=	21.8365	=	11.5873	<	34.1309	=	20.9733	=	56.2098	=	84.662
74039	0							=	1587.22	0	108937	0	6486518	0	529116	=	378.358	<	14.3555	=	566.767	<	0.524902	=	107.614	=	10.7977	<	11.5479	<	5.41992	<	2.7832	=	6.93336	=	103.686	<	0.708008	=	8.99015	=	9095.38	=	19.5028	=	25.8404	=	34.8722
74041	0							=	1090.45	0	50891.3	0	10811903	0	868618	=	378.358	=	288.819	>	857.555	=	32.3079	=	597.519	=	121.289	=	107.592	=	20.8734	=	137.777	=	94.1756	=	725.841	>	24.4094	=	272.561	=	9095.38	=	66.6836	=	605.608	=	1383.69
74042	0							=	1407.15	0	8507.77	0	980124	0	202988	=	91.4028	=	22.0699	=	36.4304	=	9.98077	=	125.089	=	11.6304	<	11.5479	<	5.41992	<	2.7832	=	6.90337	=	149.522	<	0.708008	=	15.0711	<	34.1309	=	15.4133	=	22.3789	=	43.7086
74043	0							=	9795.32	0	9963.19	0	5.02889e+06	0	812136	=	169.743	=	46.8208	=	80.3613	<	0.524902	=	989.123	=	9.0218	=	15.7447	=	8.17187	<	2.7832	=	21.9044	=	1096.47	<	0.708008	=	24.2357	<	34.1309	=	20.1881	=	138.268	=	107.65
74044	0							=	4097.06	0	16526.4	0	3.50934e+06	0	564635	=	301.452	<	14.3555	=	17.9851	<	0.524902	=	540.141	<	1.97754	<	11.5479	<	5.41992	<	2.7832	<	1.87022	=	652.02	<	0.708008	=	3.44167	<	34.1309	<	6.27441	=	27.1015	=	30.7301
74048	0							=	2260.43	0	4987.62	0	2.0551e+06	0	1.93862e+06	=	83.3789	=	44.4638	=	104.682	<	0.524902	=	207.092	=	12.5122	=	15.7447	=	14.471	=	12.3888	=	15.2794	=	206.616	<	0.708008	=	35.8094	<	34.1309	=	20.1881	=	107.266	=	121.348
74053	0							=	2752.11	0	6591.89	0	1.4926e+06	0	643681	=	195.145	<	14.3555	=	156.865	<	0.524902	=	49.6529	=	4.82935	<	11.5479	=	11.0495	<	2.7832	=	4.31245	=	163.467	<	0.708008	=	9.86084	<	34.1309	=	10.0308	=	146.991	=	128.29
74055	0							=	2886.47	0	10348.4	0	1.60306e+06	0	1.8417e+06	=	117.999	=	18.7897	=	119.749	<	0.524902	=	250.363	=	36.8232	<	11.5479	=	8.31648	<	2.7832	=	9.91797	=	251.196	=	0.783808	=	29.9551	<	34.1309	=	11.1774	=	109.737	=	246.267
74059	0							=	6290.01	0	8636.35	0	1.55144e+06	0	1.79083e+06	=	219.509	=	47.6051	=	577	<	0.524902	=	244.922	=	9.88482	<	11.5479	<	5.41992	<	2.7832	=	4.83835	=	295.115	<	0.708008	=	16.8613	<	34.1309	=	15.4133	=	599.349	=	273.535
74063	0							=	3222.95	0	11181.8	0	1108950	0	298334	=	101.736	=	16.3096	=	43.3577	<	0.524902	=	122.491	=	9.0218	<	11.5479	=	8.74982	<	2.7832	=	6.90337	=	126.743	<	0.708008	=	20.5088	<	34.1309	=	16.4062	=	41.4069	=	65.085
74064	0							=	1133.42	0	8975.97	0	5906128	0	1.07975e+06	=	116.655	=	104.265	=	185.884	=	3.39016	=	359.049	=	46.159	=	14.1024	=	21.8084	=	7.23194	=	34.5169	=	303.321	=	1.70325	=	77.3737	=	74.0758	=	25.4394	=	329.346	=	317.281
74066	0							=	1010.27	0	3353.65	0	3.12027e+06	0	43908.6	=	82.3252	=	84.6081	=	857.555	<	0.524902	=	402.233	=	16.0915	<	11.5479	=	6.72047	=	115.15	=	17.1911	=	286.92	=	11.6829	=	43.7967	=	254.721	=	47.4712	=	1246.42	=	1003.37
74067	0							=	1803.12	0	3806.33	0	1.51045e+06	0	239782	=	230.636	=	339.887	=	857.555	=	4.26149	=	666.025	=	58.6979	=	25.548	=	34.9281	=	137.777	=	94.1756	=	657.342	=	24.4094	=	328.328	=	3134.77	=	72.9995	=	1246.42	=	1559.12
74068	0							=	588.09	0	18676.9	0	2997778	0	796630	=	107.192	<	14.3555	=	24.8964	<	0.524902	=	131.166	=	8.16599	<	11.5479	<	5.41992	<	2.7832	=	7.91757	=	183.479	<	0.708008	=	8.18806	=	74.0758	<	6.27441	=	8.42729	<	13.5254
74071	0							=	802.545	0	112838	0	4288673	0	796809	=	75.2548	=	28.5564	=	24.8964	<	0.524902	=	876.967	=	121.289	=	17.1714	=	77.5598	<	2.7832	=	9.42098	=	1096.47	<	0.708008	=	33.8441	=	8238.7	=	21.0941	=	51.0326	=	156.625
74076	0							=	2054.02	0	7385.42	0	878296	0	159938	=	139.908	<	14.3555	=	16.834	<	0.524902	=	208.883	<	1.97754	<	11.5479	=	29.6396	<	2.7832	=	3.78165	=	175.462	<	0.708008	=	8.18806	<	34.1309	=	27.9247	<	7.6416	=	49.6826
74077	0							=	2556.39	0	3998.58	0	948607	0	955541	=	157.509	<	14.3555	=	43.3577	<	0.524902	=	185.683	=	2.45274	<	11.5479	<	5.41992	<	2.7832	=	6.90337	=	169.459	<	0.708008	=	6.55502	<	34.1309	=	7.57907	=	39.0105	=	46.6811
74081	0							=	1234.05	0	112838	0	7381559	0	1171589	=	127.02	=	136.366	=	254.434	<	0.524902	=	989.123	=	34.8825	=	45.4264	=	19.8407	=	16.6988	=	38.7863	=	1096.47	=	4.61054	=	134.782	=	9095.38	=	30.7307	=	316.537	=	353.833
74083	0							=	2472.58	0	5584.09	0	4.12061e+06	0	298641	=	256.34	<	14.3555	=	27.2018	<	0.524902	=	152.126	=	2.45274	<	11.5479	<	5.41992	<	2.7832	=	1.87022	=	147.535	<	0.708008	<	2.13623	<	34.1309	=	13.3552	=	39.0105	=	21.1709
74085	0							=	1166.97	0	12589.4	0	1.17496e+06	0	1.11001e+06	=	109.228	=	23.7001	=	64.1621	=	7.11365	=	113.852	=	10.7545	<	11.5479	<	5.41992	<	2.7832	=	8.92201	=	174.461	<	0.708008	=	28.0327	<	34.1309	=	12.8233	=	87.568	=	55.7675
74086	0							=	2271.58	0	7855.57	0	1.72435e+06	0	642158	=	38.3163	=	17.1384	=	59.5364	=	0.99649	=	138.131	=	30.0731	<	11.5479	<	5.41992	<	2.7832	=	6.39212	=	145.549	<	0.708008	=	20.5088	<	34.1309	=	27.9247	=	75.3246	=	68.238
74087	0							=	1440.65	0	4493.76	0	1.40988e+06	0	191842	=	79.5067	<	14.3555	=	20.2879	<	0.524902	=	56.2635	=	9.88482	<	11.5479	<	5.41992	<	2.7832	=	4.31245	=	52.0539	<	0.708008	=	6.55502	<	34.1309	=	13.3552	=	462.257	=	52.7117
74089	0							=	3088.25	0	14138.4	0	3.67357e+06	0	370552	=	344.836	=	25.3242	=	204.466	=	2.10729	=	274.953	=	63.7834	<	11.5479	<	5.41992	<	2.7832	=	4.83835	=	256.286	=	0.824628	=	37.7878	<	34.1309	=	36.47	=	217.315	=	182.099
74090	0							=	1552.2	0	6107.18	0	2.29472e+06	0	503364	=	61.5741	<	14.3555	=	11.0838	<	0.524902	=	55.4348	<	1.97754	<	11.5479	<	5.41992	<	2.7832	=	3.78165	=	55.8528	<	0.708008	=	15.0711	<	34.1309	=	17.3783	=	15.3537	=	52.7117
74095	0							=	3301.6	0	6936.5	0	2.02984e+06	0	512060	=	205.81	=	18.7897	=	75.7316	<	0.524902	=	91.5766	<	1.97754	<	11.5479	<	5.41992	<	2.7832	=	5.35996	=	108.061	<	0.708008	<	2.13623	<	34.1309	=	8.83541	=	72.883	=	68.238
74098	0							=	497.265	0	26034.1	0	13650689	0	1.06155e+06	=	245.061	=	31.7691	=	17.9851	<	0.524902	=	989.123	=	14.292	=	17.6507	=	10.763	=	25.5515	=	24.4631	=	922.712	<	0.708008	=	92.7197	=	9095.38	=	24.1649	<	7.6416	=	68.238
74099	0							=	1568.94	0	5517.36	0	227135	0	329052	=	108.211	=	33.3689	=	61.8491	=	3.0449	=	125.956	=	21.5916	=	12.4857	=	5.84437	=	18.5054	=	13.3494	=	119.844	<	0.708008	=	54.0336	=	273.424	=	42.975	=	39.0105	=	68.238
74102	0							=	3515.35	0	26339.4	0	3.20592e+06	0	662712	=	342.493	=	69.3229	=	117.43	=	2.76704	=	989.123	=	19.7427	=	19.3423	=	15.3222	<	2.7832	=	14.3169	=	1096.47	=	9.50576	=	51.9656	=	1416.19	=	25.0171	=	278.224	=	499.602
74104	0							=	1060.67	0	22638.5	0	3.3512e+06	0	650122	=	102.42	=	41.3107	=	61.8491	<	0.524902	=	331.125	=	33.9157	=	13.4063	=	8.46101	<	2.7832	=	16.7148	=	343.464	<	0.708008	=	62.4003	=	483.851	=	38.6791	=	60.7144	=	107.65
74106	0							=	9795.32	0	112838	0	3.4437e+06	0	582440	=	378.358	=	26.9429	=	17.9851	=	9.15641	=	989.123	=	16.998	=	28.867	=	13.3336	<	2.7832	=	5.87775	=	1096.47	<	0.708008	=	45.8228	=	9095.38	=	13.3552	=	24.7368	=	29.3328
74107	0							=	650.325	0	94148.5	0	6586475	0	2.48857e+06	=	111.936	<	14.3555	<	2.12402	<	0.524902	=	198.152	=	7.31801	<	11.5479	<	5.41992	<	2.7832	=	6.39212	=	243.062	<	0.708008	=	16.8613	=	1249.93	=	21.9866	<	7.6416	<	13.5254
74109	0							=	864.39	0	17321.4	0	5857513	0	595041	=	238.629	=	34.9647	=	34.1224	=	12.6758	=	629.325	=	11.6304	=	16.6939	=	8.17187	<	2.7832	=	10.66	=	678.65	<	0.708008	=	49.9076	=	2523.7	=	41.5599	=	21.2028	=	46.6811
74113	0							=	836.295	0	27564.9	0	3.93723e+06	0	2.48857e+06	=	61.2091	=	52.2967	=	94.2561	<	0.524902	=	989.123	=	13.3995	=	23.5358	=	13.9027	=	11.1275	=	19.5585	=	1096.47	=	1.7886	=	77.3737	=	2871.83	=	47.1305	=	109.737	=	124.812
74114	0							=	1256.4	0	60644.2	0	4927944	0	1.93996e+06	=	82.3252	=	25.3242	=	15.6833	<	0.524902	=	146.868	=	18.8238	=	12.0288	<	5.41992	<	2.7832	=	11.3981	=	123.784	<	0.708008	=	54.0336	=	921.901	=	48.4883	<	7.6416	=	29.3328
84001	0							=	2059.59	0	9367.83	0	3.02753e+06	0	1.27074e+06	=	102.762	=	22.0699	=	91.9397	=	11.1998	=	469.725	=	22.5214	<	11.5479	<	5.41992	<	2.7832	=	10.4131	=	572.459	=	21.8817	=	29.9551	=	217.589	=	26.2768	=	313.978	=	1572.82
84002	0							=	2623.47	0	10559.3	0	2.56746e+06	0	1.18428e+06	=	72.4031	=	42.8888	=	22.5917	=	1.5632	=	243.111	=	18.8238	=	15.9813	=	7.01157	=	8.55226	=	15.7589	=	258.323	<	0.708008	=	73.0553	=	406.457	=	51.1669	<	7.6416	=	55.7675
84010	0							=	1217.28	0	11250.6	0	596360	0	585419	=	51.9882	=	52.2967	=	27.2018	<	0.524902	=	89.8751	=	16.5442	=	18.1318	=	12.1933	=	13.6356	=	19.5585	=	142.572	<	0.708008	=	49.9076	=	254.721	=	36.47	=	119.637	=	128.29
84012	0							=	8346.74	0	2597.51	0	590474	0	689800	=	239.243	=	26.9429	=	43.3577	<	0.524902	=	364.657	=	9.88482	<	11.5479	<	5.41992	=	3.78711	=	8.42092	=	477.698	<	0.708008	=	35.8094	=	108.973	=	48.4883	=	22.3789	=	40.7664
84014	0							=	2920.06	0	4798.07	0	2.14117e+06	0	805814	=	158.155	<	14.3555	=	31.8149	<	0.524902	=	119.031	=	10.3189	<	11.5479	<	5.41992	<	2.7832	=	5.87775	=	102.19	<	0.708008	=	18.6744	<	34.1309	=	21.0941	=	13.0316	=	32.1371
84015	0							=	4074.39	0	7518.03	0	2.17851e+06	0	957263	=	137.936	=	34.9647	=	59.5364	=	0.792555	=	93.28	=	22.5214	=	12.0288	=	6.1369	=	14.8695	=	12.8637	=	92.44	<	0.708008	=	51.9656	=	217.589	=	47.1305	=	34.2314	=	65.085
84016	0							=	4437.6	0	7855.57	0	3.99877e+06	0	522562	=	378.358	<	14.3555	=	36.4304	=	7.32842	=	379.648	=	27.219	<	11.5479	<	5.41992	<	2.7832	=	4.83835	=	406.682	<	0.708008	=	24.2357	=	760.566	=	28.736	=	22.3789	=	33.5534
84017	0							=	8208.87	0	112838	0	6867128	0	1.7184e+06	=	378.358	=	63.1605	=	73.4171	<	0.524902	=	185.683	=	3.62364	=	15.273	=	11.9077	=	4.49781	=	19.0868	=	274.648	<	0.708008	=	79.5444	=	720.561	=	32.6818	=	107.266	=	185.786
84018	0							=	863.235	0	4986.86	0	2.09116e+06	0	1292628	=	53.0909	=	46.6851	=	79.6256	<	0.524902	=	135.325	=	4.82911	=	19.4524	=	10.7365	<	2.7832	=	10.0768	=	236.214	<	0.708008	=	12.4151	<	34.1309	=	20.369	=	126.206	=	203.237
84022	0							=	5056.47	0	19708.9	0	3.04954e+06	0	1.75935e+06	=	76.1486	<	14.3555	=	120.183	<	0.524902	=	126.036	<	1.97754	=	37.9927	=	9.76175	<	2.7832	=	5.70672	=	143.888	<	0.708008	=	27.354	<	34.1309	=	27.287	=	191.532	=	222.214
84023	0							=	2388.21	0	12336.9	0	1.75772e+06	0	385541	=	58.5591	=	38.3075	=	68.7324	=	2.15881	=	75.6425	=	15.7257	=	20.6566	=	9.76175	<	2.7832	=	12.9933	=	120.877	<	0.708008	=	30.7675	<	34.1309	=	85.1928	=	115.525	=	126.56
84027	0							=	535.965	0	13028.5	0	3904077	0	1.84685e+06	=	79.4531	=	54.67	=	129.865	<	0.524902	=	989.123	=	18.977	=	34.6109	=	20.0618	<	2.7832	=	16.6002	=	1096.47	=	2.70031	=	66.3974	=	1118.19	=	81.8038	=	177.909	=	1138.93
84028	0							=	4332.75	0	29176.6	0	1343661	0	1.77967e+06	=	52.7784	=	97.6597	=	155.493	=	7.64045	=	649.625	=	44.1965	=	66.2419	=	45.6232	<	2.7832	=	63.8738	=	696.219	=	13.7676	=	61.9887	<	34.1309	=	78.3335	=	717.261	=	1775.59
84029	0							=	1995.27	0	8538.44	0	340839	0	959878	=	67.6619	=	374.947	=	190.882	=	10.4647	=	608.602	=	90.3368	=	107.592	=	34.6503	=	137.777	=	83.3237	=	702.811	=	24.4094	=	328.328	=	4794.26	=	114.953	=	826.623	=	1856.96
84033	0							=	707.775	0	31775.3	0	9496360	0	734906	=	126.76	=	324.713	>	857.555	=	1.84612	=	604.683	=	121.289	=	107.592	=	22.3297	=	88.0297	=	40.4143	=	707.199	=	24.4094	=	189.901	=	1631.93	=	47.4128	=	1246.42	=	1856.96
84037	0							=	1698.09	0	112838	0	8308396	0	1.10575e+06	=	99.8038	=	260.257	=	174.414	<	0.524902	=	989.123	=	20.5912	=	76.7572	=	54.6897	<	2.7832	=	31.4452	=	1096.47	<	0.708008	=	166.224	=	9095.38	=	114.953	=	227.124	=	335.016
84040	0							=	1140.94	0	13883.6	0	3.83984e+06	0	2387510	=	62.0563	=	257.696	=	126.994	=	4.50198	=	326.915	=	45.7409	=	44.6633	=	51.3508	<	2.7832	=	50.6894	=	436.839	<	0.708008	=	93.4406	<	34.1309	=	114.953	=	255.06	=	390.92
84042	0							=	151.455	0	9057.49	0	3.16777e+06	0	1.51309e+06	=	69.835	=	24.6553	=	72.4406	=	13.4659	=	180.735	=	13.6754	=	14.541	=	9.76175	<	2.7832	=	11.0743	=	190.969	<	0.708008	=	23.8451	<	34.1309	=	16.3576	=	88.3611	=	120.098
84051	0							=	797.325	0	14726.9	0	2.26793e+06	0	837908	=	96.3619	=	374.947	=	450.321	=	7.20561	=	989.123	=	62.5631	=	107.592	=	70.5397	=	30.4901	=	94.1756	=	1096.47	=	18.5421	=	320.642	=	3139.5	=	94.9354	=	663.632	=	1132.8
84054	0							=	845.235	0	20055.7	0	1.89027e+06	0	1.37318e+06	=	80.7045	=	126.62	=	137.393	=	8.3578	=	481.939	=	32.512	=	45.7645	=	27.3426	<	2.7832	=	24.7581	=	516.294	=	17.2056	=	79.3696	<	34.1309	=	53.0638	=	428.211	=	1089.91
84055	0							=	3239.49	0	16315.3	0	555021	0	1.08317e+06	=	76.1486	=	296.677	=	500.65	=	32.3079	=	535.713	=	33.6896	=	35.742	=	40.8676	=	110.14	=	53.1575	=	636.433	=	19.4955	=	231.746	=	2365.38	=	114.953	=	798.418	=	1446.44
84057	0							=	594.99	0	6690.43	0	6.84302e+06	0	526138	=	40.3834	=	210.286	=	203.63	=	4.42381	=	226.984	=	34.8649	=	28.8912	=	30.7368	<	2.7832	=	47.552	=	287.708	=	1.04164	=	163.582	<	34.1309	=	57.3485	=	421.631	=	569.713
84058	0							=	654.255	0	15316.9	0	3.52817e+06	0	470872	=	22.2263	=	87.4942	=	84.2644	<	0.524902	=	214.988	=	32.119	=	18.2395	=	13.4942	<	2.7832	=	20.8009	=	251.838	<	0.708008	=	64.9332	<	34.1309	=	101.127	=	657.722	=	366.106
84060	0							=	512.415	0	21700.6	0	4.96244e+06	0	593352	=	102.746	=	374.947	=	417.325	=	8.57135	=	491.939	=	121.289	=	73.618	=	77.5598	=	40.0236	=	94.1756	=	369.617	=	18.1807	=	328.328	=	4656.73	=	85.1928	=	837.847	=	1539.2
84063	0							=	151.455	0	17806.9	0	3.39111e+06	0	2.48857e+06	=	55.2518	=	252.552	=	257.329	=	12.9264	=	484.941	=	38.7676	=	44.6633	=	43.2668	=	80.7037	=	94.1756	=	511.678	=	3.18956	=	126.263	<	34.1309	=	114.953	=	440.209	=	704.561
84065	0							=	1183.47	0	8593.87	0	1.43168e+06	0	2.48857e+06	=	55.7597	=	374.947	=	390.343	=	3.74996	=	598.8	=	30.15	=	68.3571	=	39.9559	=	118.497	=	40.7467	=	694.02	=	15.4546	=	118.152	=	3313.11	=	59.4237	=	503.253	=	1108.29
84066	0							=	3296.64	0	14428.4	0	799888	0	733332	=	76.8326	=	66.091	=	79.6256	<	0.524902	=	335.246	=	20.5912	=	49.0516	=	19.2862	<	2.7832	=	12.0453	=	424.965	<	0.708008	=	37.3726	<	34.1309	=	38.7779	=	143.979	=	196.897
84067	0							=	3928.22	0	17293.5	0	4.62812e+06	0	1040304	=	98.0161	=	140.422	=	177.76	=	8.32213	=	221.541	=	14.9074	=	35.742	=	30.7368	<	2.7832	=	17.464	=	297.821	=	2.57197	=	107.249	=	1076.34	=	48.5726	=	333.442	=	514.392
84069	0							=	678.015	0	15930.9	0	6.13278e+06	0	937875	=	112.151	=	374.947	=	501.185	=	15.5027	=	925.35	=	121.289	=	107.592	=	73.5732	=	38.4862	=	94.1756	=	892.245	=	24.4094	=	312.77	=	2507.83	=	92.5544	=	1036.84	=	1856.96
84072	0							=	4216.98	0	9692.9	0	2.42143e+06	0	614316	=	100.912	=	374.947	=	307.902	=	32.3079	=	695.279	=	121.289	=	107.592	=	77.5598	=	95.1762	=	69.5944	=	736.712	=	11.1619	=	291.815	=	5483.06	=	114.953	=	678.354	=	1154.25
84073	0							=	875.25	0	10182.5	0	3.87072e+06	0	717633	=	44.6038	=	123.498	=	141.091	=	4.26682	=	194.079	=	18.1672	=	23.0419	=	33.3631	<	2.7832	=	26.2872	=	244.047	=	18.3014	=	59.0213	<	34.1309	=	46.2366	=	577.658	=	1856.96
84077	0							=	821.265	0	15126.5	0	6.51361e+06	0	1.78269e+06	=	53.9196	=	117.188	=	141.091	=	3.66946	=	519.837	=	49.5897	=	71.5181	=	37.8014	<	2.7832	=	39.7472	=	560.97	<	0.708008	=	70.7605	<	34.1309	=	53.0638	=	434.765	=	600.401
84081	0							=	401.175	0	26997	0	3.55694e+06	0	1.11711e+06	=	75.8053	=	362.666	=	465.882	=	12.9264	=	457.853	=	52.6572	=	65.1819	=	47.3648	=	137.777	=	65.0299	=	789.804	=	24.4094	=	247.407	=	2649.37	=	72.0401	=	815.366	=	1856.96
84082	0							=	737.58	0	23219.7	0	10326901	0	592596	=	85.1263	=	374.947	=	477.409	=	18.2334	=	989.123	=	121.289	=	107.592	=	77.5598	=	137.777	=	60.3665	=	1096.47	=	24.4094	=	328.328	=	6279.21	=	101.127	=	972.949	=	1856.96
84086	0							=	869.235	0	16284.9	0	3.54881e+06	0	1.00901e+06	=	52.2552	=	193.844	=	167.64	=	32.3079	=	366.29	=	85.1225	=	65.1819	=	32.059	<	2.7832	=	34.9762	=	460.434	<	0.708008	=	145.014	<	34.1309	=	53.0638	=	312.265	=	443.503
84090	0							=	436.2	0	18013	0	2.52497e+06	0	1.17521e+06	=	112.708	=	374.947	=	857.555	=	11.6005	=	751.299	=	121.289	=	107.592	=	77.5598	=	137.777	=	94.1756	=	925.976	=	24.4094	=	328.328	=	9095.38	=	80.0793	=	1246.42	=	1856.96
84091	0							=	228.105	0	26402.9	0	4574387	0	591589	=	70.3727	=	295.442	=	309.875	=	8.21502	=	503.914	=	121.289	=	99.448	=	77.5598	=	102.165	=	61.5423	=	658.676	=	14.6841	=	270.903	=	5345.09	=	98.0586	=	641.901	=	1132.8
84093	0							=	1384.72	0	9076.1	0	3.46368e+06	0	1.13725e+06	=	33.0255	=	141.932	=	179.422	=	4.65768	=	260.409	=	66.3499	=	49.0516	=	40.8676	<	2.7832	=	37.7249	=	296.56	<	0.708008	=	87.8484	<	34.1309	=	41.3486	=	460.743	=	551.286
84096	0							>	9795.32	0	13627.2	0	3127227	0	784104	=	56.7679	=	117.188	=	93.2319	<	0.524902	=	390.92	=	26.1906	=	56.6367	=	52.7502	=	9.56502	=	39.7472	=	439.208	<	0.708008	=	120.861	<	34.1309	=	43.8314	=	139.593	=	209.57
84098	0							=	1378.6	0	12056	0	4.22602e+06	0	1.74215e+06	=	29.2864	=	135.864	=	91.0258	<	0.524902	=	685.586	=	62.5631	=	45.7645	=	37.8014	<	2.7832	=	21.6095	=	789.804	<	0.708008	=	76.5158	<	34.1309	=	38.7779	=	246.263	=	372.314
84099	0							=	1728.94	0	13499.3	0	2712761	0	717111	=	95.7566	=	374.947	=	457.018	=	12.3165	=	608.602	=	121.289	=	107.592	=	77.5598	=	132.046	=	94.1756	=	631.969	=	20.8997	=	328.328	=	5035.08	=	114.953	=	779.493	=	1750.6
84101	0							=	4417.58	0	105354	0	6722335	0	916004	=	67.6855	=	141.598	=	142.927	<	0.524902	=	787.088	=	35.4821	=	42.484	=	30.5104	<	2.7832	=	25.9207	=	707.201	<	0.708008	=	101.637	<	34.1309	=	55.1802	=	269.837	=	388.44
84103	0							=	1048.6	0	14114.9	0	1.4798e+06	0	1.24464e+06	=	16.3941	=	132.414	=	64.0249	<	0.524902	=	297.939	=	19.2812	=	56.1247	=	30.5104	<	2.7832	=	32.32	=	452.844	<	0.708008	=	114.086	<	34.1309	=	95.397	=	137.958	=	457.431
84104	0							=	3142.33	0	14670.6	0	13650689	0	1.47987e+06	=	30.4876	<	14.3555	=	21.0905	<	0.524902	=	331.336	<	1.97754	=	14.9051	=	9.20496	<	2.7832	=	5.34977	=	369.299	<	0.708008	=	15.0707	<	34.1309	=	25.2882	<	7.6416	=	45.0038
84106	0							=	1604.66	0	9696.8	0	5464019	0	1.60284e+06	=	49.4585	=	42.7759	=	13.9994	=	7.67756	=	119.751	<	1.97754	=	13.8856	=	10.4575	<	2.7832	=	10.1197	=	143.613	<	0.708008	=	20.39	<	34.1309	=	39.0139	<	7.6416	=	59.3643
84107	0							=	1382.93	0	14834.5	0	2.22535e+06	0	566878	=	49.6132	=	185.084	=	120.09	=	3.14477	=	409.53	=	39.8141	=	52.1377	=	77.5598	<	2.7832	=	22.5412	=	424.465	<	0.708008	=	101.637	<	34.1309	=	41.9744	=	310.366	=	540.606
84108	0							=	660.075	0	6422.5	0	7.51707e+06	0	1.29883e+06	=	26.0257	=	150.599	=	87.5052	=	19.2324	=	733.564	=	35.9694	=	57.437	=	35.26	<	2.7832	=	28.3705	=	887.173	<	0.708008	=	104.764	<	34.1309	=	50.1636	=	269.837	=	369.369
84113	0							=	1408.23	0	20259.9	0	7040299	0	619159	=	37.2105	=	272.797	=	148.454	=	6.24555	=	379.412	=	65.7287	=	71.4254	=	77.5598	=	32.1526	=	42.7049	=	429.65	=	4.57464	=	135.58	<	34.1309	=	80.8526	=	486.168	=	755.027
84114	0							=	3882.07	0	27532.1	0	3.84815e+06	0	218388	=	43.679	=	42.7759	=	32.9972	<	0.524902	=	989.123	<	1.97754	=	46.6891	=	30.5104	<	2.7832	=	15.2522	=	760.192	<	0.708008	=	39.5438	<	34.1309	=	39.0139	<	7.6416	=	54.6866
84115	0							=	547.905	0	19407.9	0	1.56086e+06	0	819173	=	62.4847	=	113.409	=	198.957	<	0.524902	=	426.596	<	1.97754	=	39.6131	=	38.2986	=	10.4158	=	28.3705	=	548.607	<	0.708008	=	72.817	<	34.1309	=	55.1802	=	460.829	=	513.027
84116	0							=	1376.59	0	5878.17	0	3.57337e+06	0	723465	=	45.0015	=	278.701	=	175.536	=	3.68211	=	415.942	=	55.3337	=	57.437	=	51.7255	=	10.4158	=	77.5712	=	475.827	<	0.708008	=	168.958	=	755.748	=	86.4842	=	390.689	=	568.063
84119	0							=	597.72	0	18595.1	0	1533948	0	1.037e+06	=	80.752	=	374.947	=	364.069	=	24.8337	=	809.782	=	121.289	=	107.592	=	77.5598	=	137.777	=	94.1756	=	820.641	=	21.4542	=	328.328	=	6549.9	=	102.171	=	736.756	=	1739
84121	0							=	541.68	0	28074.9	0	5.15986e+06	0	1.07142e+06	=	33.9997	=	195.032	=	111.022	=	12.7129	=	444.622	=	62.734	=	55.4655	=	41.2516	<	2.7832	=	35.3779	=	474.556	<	0.708008	=	137.105	=	300.956	=	59.9248	=	234.668	=	372.556
84122	0							=	772.545	0	8386.12	0	4864839	0	2.15027e+06	=	58.7097	=	42.7759	=	54.2788	=	5.76598	=	169.208	=	56.2146	=	107.592	=	19.0536	<	2.7832	=	12.2491	=	225.186	<	0.708008	=	41.4481	<	34.1309	=	39.0139	=	58.4949	=	81.5751
84123	0							=	3161.73	0	19272.1	0	5429232	0	771825	=	32.4231	=	89.1698	=	55.0705	=	4.05252	=	282.153	=	24.7962	=	30.581	=	26.3326	<	2.7832	=	19.0021	=	318.075	<	0.708008	=	66.1664	<	34.1309	=	39.0139	=	84.6404	=	126.182
84124	0							=	653.835	0	7829.61	0	1.44437e+06	0	442734	=	33.0197	=	101.517	=	68.2144	<	0.524902	=	163.023	=	20.4151	=	48.067	=	34.4855	<	2.7832	=	23.3995	=	186.73	<	0.708008	=	72.817	<	34.1309	=	32.6135	=	162.786	=	231.057
84125	0							=	1420.89	0	61768.3	0	12175233	0	2460202	=	71.2357	=	367.277	=	123.46	=	8.18485	=	955.61	=	41.7035	=	94.2212	=	45.5439	=	74.4459	=	54.0461	=	1096.47	<	0.708008	=	208.214	=	5319.41	=	114.953	=	262.455	=	494.566
84126	0							=	628.89	0	30601	0	13650689	0	1.45748e+06	=	70.7348	=	174.966	=	92.9469	=	16.0746	=	562.14	=	22.0848	=	53.4754	=	42.6995	<	2.7832	=	31.5421	=	570.837	=	15.8883	=	120.259	=	3285.52	=	58.7613	=	412.011	=	1083.76
84128	0							=	479.52	0	4504.96	0	13650689	0	1946079	=	49.7676	=	84.9358	=	95.3313	<	0.524902	=	413.806	=	11.9979	=	19.675	=	42.6995	<	2.7832	=	22.1083	=	468.189	<	0.708008	=	76.0991	<	34.1309	=	52.7094	=	180.384	=	413.685
84129	0							=	1155.63	0	6635.17	0	5289706	0	655473	=	25.7962	=	62.6215	=	38.8685	<	0.524902	=	146.746	=	4.65277	=	18.7572	=	16.047	<	2.7832	=	14.2726	=	156.147	<	0.708008	=	45.1805	<	34.1309	=	44.8084	=	15.9404	=	231.057
84132	0							=	979.455	0	19306	0	2.45611e+06	0	472735	=	71.6723	=	374.947	=	857.555	=	32.3079	=	989.123	=	121.289	=	107.592	=	77.5598	=	137.777	=	94.1756	=	1096.47	=	24.4094	=	328.328	=	9095.38	=	114.953	=	1246.42	=	1856.96
84133	0							=	1111.55	0	426.215	0	5641677	0	433984	=	41.6484	=	93.3417	=	73.5883	=	8.55717	=	205.57	<	1.97754	=	32.1387	=	19.0536	<	2.7832	=	21.6729	=	222.273	<	0.708008	=	41.4481	<	34.1309	=	29.0975	=	119.697	=	189.116
84135	0							=	2581.7	0	426.215	0	710500	0	376222	=	49.7676	=	236.475	=	129.051	=	8.26815	=	729.584	=	87.2501	=	95.3862	=	62.1233	=	98.1961	=	49.6721	=	907.646	=	12.6769	=	220.303	=	9095.38	=	114.953	=	480.122	=	1300.27
84136	0							=	572.805	0	426.215	0	5.55465e+06	0	1.32976e+06	=	37.2105	=	143.412	=	55.854	<	0.524902	=	348.933	=	14.5375	=	39.6131	=	28.8665	<	2.7832	=	25.0888	=	342.511	<	0.708008	=	82.5914	<	34.1309	=	68.7731	=	156.74	=	224.171
84141	0							=	1890.77	0	426.215	0	4.43148e+06	0	2.48232e+06	=	43.8456	=	25.7228	<	2.12402	=	13.4292	=	547.768	=	46.3442	=	14.9051	=	11.6543	<	2.7832	=	17.1579	=	402.301	<	0.708008	=	29.4966	<	34.1309	=	52.7094	=	37.3221	=	145.26
84142	0							=	566.58	0	41193.6	0	8771360	0	1.93688e+06	=	104.911	=	150.599	=	114.438	=	4.62677	=	582.592	=	48.1708	=	63.889	=	35.26	<	2.7832	=	35.3779	=	739.076	<	0.708008	=	129.468	=	9095.38	=	97.1177	=	262.455	=	419.966
84145	0							=	207.615	0	69562	0	6429393	0	541712	=	37.9416	=	57.8697	=	38.8685	=	1.75426	=	389.13	<	1.97754	=	28.9976	=	9.20496	<	2.7832	=	13.2724	=	416.667	<	0.708008	=	45.1805	=	3989.45	=	52.7094	<	7.6416	<	13.5254
84147	0							=	797.58	0	15130	0	6.9156e+06	0	379061	=	67.8783	=	374.947	=	436.073	=	18.1681	=	959.502	=	121.289	=	107.592	=	77.5598	=	110.798	=	94.1756	=	1090.86	=	24.1569	=	328.328	=	5673.29	=	114.953	=	898.967	=	1856.96
84151	0							=	1117.83	0	9289.34	0	5.45175e+06	0	1.41956e+06	=	62.4172	=	67.2627	=	76.2012	=	11.6175	=	578.509	=	74.9744	=	36.6795	=	20.9603	<	2.7832	=	40.5492	=	806.762	=	24.4094	=	48.8266	<	34.1309	=	44.8084	=	995.615	=	1856.96
84154	0							=	3440.15	0	7721.77	0	5221763	0	1.1303e+06	=	65.7272	=	374.947	=	169.076	=	32.3079	=	476.706	=	69.4797	=	98.2034	=	77.5598	=	129.996	=	70.2735	=	661.313	=	16.3329	=	328.328	=	6384.94	=	114.953	=	348.489	=	836.542
84160	0							=	5285.42	0	9555.58	0	696853	0	270325	=	63.8755	=	280.414	=	115.761	=	32.3079	=	514.962	=	33.8472	=	107.592	=	77.5598	=	137.777	=	66.1594	=	479.221	<	0.708008	=	317.678	<	34.1309	=	114.953	=	119.802	=	358.367
84161	0							=	891.57	0	10263.5	0	13650689	0	1.41595e+06	=	38.6405	=	157.915	=	112.684	=	18.5901	=	318.899	=	12.3799	=	30.059	=	58.6526	<	2.7832	=	44.6058	=	389.791	=	5.51453	=	65.4712	<	34.1309	=	67.0976	=	295.684	=	705.528
84163	0							=	1611	0	8774.46	0	2.1506e+06	0	780912	=	59.4049	=	93.8868	=	72.2557	=	3.40829	=	286.878	=	10.1092	=	22.7624	=	63.3979	<	2.7832	=	22.0252	=	555.923	<	0.708008	=	54.5665	<	34.1309	=	75.6579	=	73.1062	=	268.531
84164	0							=	3097.09	0	24886.5	0	2.20548e+06	0	1.24492e+06	=	124.27	=	374.947	=	330.63	=	32.3079	=	822.6	=	121.289	=	107.592	=	77.5598	=	137.777	=	94.1756	=	1045.99	=	24.4094	=	328.328	=	3633.35	=	114.953	=	1246.42	=	1856.96
84165	0							=	2024.66	0	29094.1	0	13650689	0	681047	=	72.6489	=	374.947	=	189.116	=	22.3162	=	501.918	=	100.762	=	106.195	=	77.5598	=	91.7541	=	94.1756	=	600.821	=	18.6584	=	271.11	=	4343.6	=	114.953	=	573.247	=	1423.12
84166	0							=	6120.31	0	23338.1	0	11556712	0	701616	=	58.7647	=	295.345	=	142.594	=	12.8972	=	989.123	=	39.0037	=	71.5381	=	77.5598	<	2.7832	=	35.3756	=	1096.47	<	0.708008	=	146.314	<	34.1309	=	67.0976	=	282.711	=	520.066
84167	0							=	2190.74	0	9039.38	0	13650689	0	1.97945e+06	=	65.4651	=	178.217	=	121.741	=	8.89179	=	259.028	=	36.9482	=	35.8097	=	69.9755	<	2.7832	=	38.9475	=	315.997	<	0.708008	=	85.4517	<	34.1309	=	96.9061	=	278.341	=	543.053
84169	0							=	1149.33	0	8758.89	0	13650689	0	1.32779e+06	=	103.835	=	374.947	=	857.555	=	32.3079	=	989.123	=	121.289	=	107.592	=	77.5598	=	137.777	=	94.1756	=	1096.47	=	24.4094	=	328.328	=	9095.38	=	114.953	=	1246.42	=	1856.96
84170	0							=	9795.32	0	14147.6	0	2329085	0	677906	=	50.4123	=	374.947	=	201.642	=	19.7249	=	552.618	=	49.661	=	107.592	=	77.5598	=	137.777	=	73.8444	=	681.982	=	15.109	=	260.238	=	2145.35	=	114.953	=	476.412	=	930.128
84171	0							=	1086.36	0	4298.45	0	5072949	0	437391	=	17.1622	=	168.241	=	94.3945	<	0.524902	=	142.95	=	12.942	=	21.648	=	39.8239	<	2.7832	=	18.1341	=	192.579	<	0.708008	=	60.1186	<	34.1309	=	32.4675	=	211.105	=	366.918
84175	0							=	3337.54	0	7190.42	0	4063964	0	1.88277e+06	=	143.486	=	95.0018	=	178.998	=	5.33919	=	280.403	=	10.8828	=	107.592	=	18.6277	<	2.7832	=	10.5027	=	275.894	=	19.5117	=	62.9874	=	2125	=	28.9969	=	1246.42	=	1167.85
84176	0							=	2262.98	0	18205.3	0	5.19207e+06	0	2.48857e+06	=	98.3068	=	309.912	=	237.412	=	9.81919	=	362.141	=	39.4966	=	22.6577	=	45.8997	=	60.7575	=	51.4596	=	363.611	=	7.90404	=	269.276	=	1303.4	=	37.7933	=	722.997	=	1104.4
84177	0							=	4209.33	0	62973.8	0	7005462	0	1.97756e+06	=	56.9675	<	14.3555	<	2.12402	<	0.524902	=	442.546	<	1.97754	=	18.3573	<	5.41992	<	2.7832	=	3.40986	=	440.005	<	0.708008	=	20.338	<	34.1309	=	10.2445	=	9.89217	=	16.394
84180	0							=	1850.54	0	20684.8	0	6765002	0	1.95498e+06	=	38.0256	<	14.3555	=	6.92263	=	5.39432	=	101.548	=	7.02314	=	15.5161	<	5.41992	<	2.7832	=	5.12329	=	133.143	<	0.708008	=	23.0316	=	1384.64	=	20.0313	<	7.6416	<	13.5254
84181	0							=	925.185	0	6590.32	0	4.34169e+06	0	403094	=	46.5018	<	14.3555	<	2.12402	=	8.35533	=	81.0123	<	1.97754	<	11.5479	<	5.41992	<	2.7832	=	4.55972	=	116.348	<	0.708008	=	11.7014	<	34.1309	=	15.531	<	7.6416	=	32.1453
84183	0							=	5674.38	0	12837.9	0	4481522	0	510790	=	41.6612	<	14.3555	=	16.2811	<	0.524902	=	71.8474	=	21.7489	<	11.5479	=	8.49263	<	2.7832	=	4.55972	=	63.7898	<	0.708008	=	23.0316	<	34.1309	=	17.0957	=	126.479	=	140.223
84187	0							=	1924.57	0	112838	0	6.07669e+06	0	2.48857e+06	=	62.9724	<	14.3555	=	7.83346	<	0.524902	=	243.822	<	1.97754	=	16.2243	=	5.8706	<	2.7832	=	7.32208	=	238.509	<	0.708008	=	21.6924	<	34.1309	=	22.7672	=	21.5519	=	38.7268
84191	0							=	3977.04	0	9410.15	0	3.28717e+06	0	2.48857e+06	=	63.1305	<	14.3555	<	2.12402	<	0.524902	=	145.77	<	1.97754	<	11.5479	=	7.38877	<	2.7832	=	3.40986	=	177.52	<	0.708008	=	14.7107	<	34.1309	=	8.16312	<	7.6416	<	13.5254
84197	0							=	746.28	0	8824.09	0	6461647	0	1186972	=	33.1891	=	84.9048	=	134.712	<	0.524902	=	89.0112	=	20.7496	=	31.3773	=	17.6638	<	2.7832	=	19.0722	=	131.747	=	3.62992	=	112.371	=	1826.91	=	43.7749	=	303.734	=	583.308
84201	0							=	4509.04	0	4674.55	0	3485702	0	412711	=	44.7883	<	14.3555	=	13.0133	<	0.524902	=	207.238	<	1.97754	=	14.1042	<	5.41992	<	2.7832	=	7.32208	=	172.691	<	0.708008	=	28.2712	<	34.1309	=	25.3492	=	47.8325	=	55.7039
84202	0							=	3910.77	0	42212	0	6.96824e+06	0	957869	=	223.649	=	18.4301	=	7.83346	<	0.524902	=	372.31	=	5.59515	=	18.3573	=	8.49263	<	2.7832	=	6.77952	=	521.409	<	0.708008	=	38.402	<	34.1309	=	15.531	=	59.9506	=	69.7289
84203	0							=	552.585	0	7505.34	0	2.33181e+06	0	1.04531e+06	=	20.4049	=	51.1805	=	54.1971	<	0.524902	=	95.8542	=	14.0609	<	11.5479	=	9.21505	<	2.7832	=	13.5873	=	111.431	<	0.708008	=	62.9874	<	34.1309	=	30.1629	=	158.974	=	136.382
84205	0							=	785.175	0	112838	0	13650689	0	2.48857e+06	=	54.3582	=	59.8613	=	54.8599	<	0.524902	=	550.963	=	22.2493	=	39.4891	=	11.6753	<	2.7832	=	17.0989	=	561.354	<	0.708008	=	107.357	=	9095.38	=	63.0552	=	104.138	=	183.255
84210	0							=	1055.62	0	8485.38	0	5127299	0	307579	=	35.0341	=	40.0021	=	69.1504	<	0.524902	=	222.437	=	2.32648	=	22.6577	=	14.3862	<	2.7832	=	10.5027	=	207.76	<	0.708008	=	62.9874	<	34.1309	=	27.8074	=	201.798	=	450.724
84211	0							=	2111.29	0	10652.1	0	748390	0	610307	=	13.5443	<	14.3555	<	2.12402	<	0.524902	=	110.645	<	1.97754	=	13.4005	<	5.41992	<	2.7832	=	5.12329	=	128.953	<	0.708008	=	25.6719	<	34.1309	=	20.0313	=	14.5227	=	38.7268
84217	0							=	1267.8	0	107095	0	5.06237e+06	0	122023	=	40.0754	=	86.9379	=	52.2009	<	0.524902	=	215.682	=	20.9993	=	43.5828	=	21.7881	<	2.7832	=	15.1023	=	305.673	<	0.708008	=	97.3897	=	912.702	=	40.8373	=	136.451	=	223.492
84219	0							=	1907.51	0	13686.1	0	2.81974e+06	0	213844	=	31.8819	<	14.3555	=	19.4471	<	0.524902	=	150.291	=	5.59515	<	11.5479	=	8.31042	<	2.7832	=	7.8606	=	159.555	<	0.708008	=	28.2712	<	34.1309	=	25.3492	=	109.09	=	113.614
84222	0							=	2614.12	0	11699.5	0	1.18e+06	0	1.07722e+06	=	21.8662	<	14.3555	<	2.12402	<	0.524902	=	17.1093	<	1.97754	<	11.5479	=	48.9845	<	2.7832	=	5.68066	=	39.0292	<	0.708008	=	14.7107	<	34.1309	=	32.4314	=	196.742	=	419.533
84223	0							=	1279.76	0	13153.6	0	5.92205e+06	0	1.00698e+06	=	32.0695	=	234.17	=	198.586	=	6.42272	=	199.918	=	94.1022	=	62.8516	=	38.2115	=	18.7789	=	26.7812	=	298.914	=	6.83099	=	174.439	=	1566.43	=	27.8074	=	671.07	=	1015.86
84224	0							>	9795.32	0	14907.2	0	2.43696e+06	0	1.89631e+06	=	50.1337	=	23.4567	=	50.8634	=	12.0661	=	349.721	=	16.7731	=	26.2729	=	13.0422	<	2.7832	=	13.0786	=	373.686	<	0.708008	=	32.1114	<	34.1309	=	20.0313	=	174.048	=	163.524
84225	0							=	2374.83	0	14869	0	3.71757e+06	0	1.88018e+06	=	36.3109	=	82.8645	=	57.4984	=	1.15159	=	81.0123	<	1.97754	=	14.8094	=	14.0522	<	2.7832	=	10.5027	=	88.1111	<	0.708008	=	23.0316	<	34.1309	=	12.1324	=	195.479	=	207.278
94001	0							>	9795.32	0	92811.9	0	5.2168e+06	0	411107	=	81.5787	=	35.4024	=	20.999	<	0.524902	=	989.123	=	3.94735	=	45.0772	=	14.0522	<	2.7832	=	10.5027	=	1096.47	<	0.708008	=	60.5441	=	3222.45	=	32.4314	=	55.0933	=	73.2883
94003	0							=	2003.98	0	67440.2	0	6.68661e+06	0	523751	=	68.5308	=	171.371	=	328.783	=	2.39841	=	900.078	=	121.289	=	97.8458	=	77.5598	=	53.6783	=	27.4915	=	978.822	=	10.7805	=	275.125	=	8871.47	=	37.7933	=	1246.42	=	1608.31
94013	0							=	151.455	0	112838	0	4835692	0	1.5036e+06	=	25.5148	=	84.9048	=	65.3038	<	0.524902	=	814.246	=	8.46265	=	42.4639	=	21.7881	<	2.7832	=	30.5484	=	724.823	<	0.708008	=	85.0335	=	6561.81	=	30.1629	=	216.99	=	203.249
94016	0							=	1451.51	0	34496.4	0	6.96432e+06	0	278655	=	39.5433	=	15.84	=	7.83346	<	0.524902	=	103.824	<	1.97754	=	14.1042	<	5.41992	<	2.7832	=	5.68066	=	128.953	<	0.708008	=	20.338	=	1323.73	=	20.0313	=	67.2593	=	80.4653
94017	0							=	1104.65	0	14754.5	0	4.96274e+06	0	839411	=	14.243	=	15.84	=	6.92263	<	0.524902	=	103.824	<	1.97754	=	12.6985	=	7.38877	<	2.7832	=	7.8606	=	107.912	<	0.708008	=	33.379	<	34.1309	=	30.1629	=	158.974	=	167.448
94018	0							=	3646.03	0	103002	0	13650689	0	1.20706e+06	=	29.0327	=	70.4557	=	31.4322	<	0.524902	=	647.839	=	121.289	=	25.5477	=	10.6326	<	2.7832	=	11.2816	=	880.298	<	0.708008	=	75.2137	=	596.354	=	46.6199	=	86.8653	=	106.137
94019	0							=	2313.36	0	18577.2	0	2574486	0	633589	=	49.7148	=	33.069	=	86.0735	<	0.524902	=	78.7236	=	3.48102	=	16.934	=	13.7169	<	2.7832	=	9.718	=	158.862	=	1.94423	=	45.8379	<	34.1309	=	20.0313	=	383.657	=	532.397
94020	0							=	2569.71	0	9568.5	0	3.97448e+06	0	1.75309e+06	=	32.6305	=	76.6975	=	214.143	=	1.55919	=	167.228	<	1.97754	=	20.502	=	58.3819	=	24.0932	=	13.5873	=	225.546	=	4.29877	=	65.4307	<	34.1309	=	18.5922	=	636.572	=	672.959
94021	0							=	552.585	0	51143.7	0	6.25947e+06	0	2.2506e+06	=	77.0874	=	374.947	=	255.665	=	4.62163	=	989.123	=	97.3151	=	107.592	=	70.8411	=	52.7816	=	68.0771	=	1096.47	=	9.59074	=	328.328	=	8072.31	=	114.953	=	760.408	=	1021.03
94022	0							=	1781.91	0	13060.6	0	4565737	0	1.6608e+06	=	25.3158	<	14.3555	=	25.5526	<	0.524902	=	61.5015	<	1.97754	<	11.5479	<	5.41992	<	2.7832	=	5.12329	=	80.9933	<	0.708008	=	14.7107	<	34.1309	=	10.2445	=	101.664	=	91.3674
94027	0							=	2796.93	0	27380.3	0	5.11394e+06	0	748589	=	22.8946	=	80.8167	=	89.1469	<	0.524902	=	153.115	=	15.7846	=	32.8442	=	21.4753	<	2.7832	=	16.6021	=	213.238	<	0.708008	=	77.6643	<	34.1309	=	48.4707	=	328.149	=	300.339
94028	0							=	3618.48	0	4600.98	0	2.74438e+06	0	186505	=	51.1354	=	80.8167	=	82.9826	<	0.524902	=	201.044	=	14.0609	=	15.5161	=	15.3809	<	2.7832	=	8.92681	=	244.641	<	0.708008	=	50.7552	<	34.1309	=	27.8074	=	290.914	=	410.683
94029	0							=	3106.12	0	28503	0	1446402	0	1.45506e+06	=	61.783	=	37.7128	=	61.4208	<	0.524902	=	346.899	=	9.42781	=	22.6577	=	26.7076	<	2.7832	=	13.5873	=	444.016	<	0.708008	=	47.0695	<	34.1309	=	20.0313	=	639.222	=	382.108
94031	0							=	1597.43	0	5920.66	0	4.62429e+06	0	236641	=	27.873	=	40.0021	=	95.2441	<	0.524902	=	374.57	=	7.98165	=	47.3246	=	32.8252	<	2.7832	=	7.8606	=	301.618	<	0.708008	=	50.7552	<	34.1309	=	21.4209	=	288.352	=	304.574
94034	0							=	1718.76	0	15811.2	0	524543	0	1.93898e+06	=	50.3846	=	20.9662	=	79.8733	<	0.524902	=	150.291	=	7.5018	=	32.8442	=	10.105	<	2.7832	=	7.32208	=	176.141	<	0.708008	=	33.379	<	34.1309	=	12.1324	=	119.017	=	117.374
94036	0							=	2452.89	0	15473.2	0	3.24082e+06	0	369566	=	50.8855	=	18.4301	=	41.3314	<	0.524902	=	71.8474	=	11.8572	=	12.6985	=	6.06378	<	2.7832	=	7.8606	=	102.273	<	0.708008	=	33.379	<	34.1309	=	24.0753	=	89.3266	=	102.421
94037	0							=	3684.61	0	12745.4	0	2961575	0	76297.9	=	37.9359	=	314.977	=	654.868	=	1.77763	=	502.896	=	24.7579	=	88.402	=	77.5598	=	137.777	=	51.4596	=	1096.47	=	10.9035	=	204.191	=	289.77	=	32.4314	=	1246.42	=	1856.96
94042	0							=	1291.69	0	5340.16	0	3996642	0	516849	=	17.1756	=	74.6257	=	41.3314	=	3.47334	=	153.68	<	1.97754	=	13.4005	=	8.85508	=	11.9882	=	6.23254	=	177.52	<	0.708008	=	20.338	<	34.1309	=	22.7672	=	136.451	=	124.937
94044	0							=	2363.66	0	6674.51	0	2.91735e+06	0	873392	=	80.6106	=	248.169	=	254.109	<	0.524902	=	285.47	=	24.7579	=	76.7089	=	23.3417	<	2.7832	=	37.0327	=	271.825	=	3.08451	=	266.363	=	1866.8	=	39.8353	=	604.813	=	569.35
94046	0							=	2346.9	0	5588.33	0	4.12904e+06	0	340940	=	21.3473	=	37.7128	=	35.7277	<	0.524902	=	161.585	=	5.59515	=	16.2243	=	12.7028	<	2.7832	=	8.92681	=	245.322	<	0.708008	=	25.6719	<	34.1309	=	12.1324	=	156.466	=	175.33
94047	0							=	1947.29	0	6506.24	0	3640653	0	1.53629e+06	=	31.4117	=	106.913	=	80.4967	=	32.3079	=	210.053	=	7.26231	=	26.9991	=	23.8047	<	2.7832	=	9.45502	=	250.086	<	0.708008	=	71.5421	<	34.1309	=	18.5922	=	166.505	=	217.394
94050	0							=	5293.35	0	7425.41	0	2.45232e+06	0	2.48857e+06	=	130.564	=	231.126	=	226.3	<	0.524902	=	510.853	=	31.6728	=	44.0363	=	31.1617	=	45.1368	=	55.9307	=	664.77	=	7.89066	=	186.867	=	2347.62	=	102.835	=	509.84	=	594.012
94051	0							=	2644.47	0	18375.3	0	4975236	0	2.46222e+06	=	71.2314	=	101.866	=	187.91	<	0.524902	=	80.2767	=	28.6411	=	13.0251	=	7.0281	<	2.7832	=	21.3051	=	62.8206	=	2.22667	=	93.4188	=	971.772	=	33.9888	=	405.697	=	377.841
94052	0							=	945.06	0	10783	0	5278608	0	835849	=	110.95	=	86.8353	=	165.47	<	0.524902	=	102.266	=	13.5594	=	45.1172	=	7.0281	<	2.7832	=	24.2665	=	61.4141	<	0.708008	=	132.203	=	871.119	=	74.4488	=	330.458	=	347.382
94054	0							=	2233.16	0	9195.37	0	3530430	0	2.0317e+06	=	83.9771	=	61.1882	=	101.633	<	0.524902	=	65.7631	=	8.70367	<	11.5479	=	9.27738	<	2.7832	=	20.2169	=	50.1867	<	0.708008	=	39.2991	<	34.1309	=	22.0891	=	274.354	=	261.207
94057	0							=	9795.32	0	10875.6	0	2.4915e+06	0	456726	=	162.999	=	158.588	=	173.611	=	1.81048	=	989.123	=	49.2231	=	59.4554	=	14.6936	=	24.1249	=	54.9564	=	1096.47	=	3.5202	=	164.292	=	1575.76	=	51.6486	=	373.9	=	439.508
94059	0							=	3334.91	0	8205.83	0	8538073	0	374570	=	206.138	=	48.8785	=	99.4908	<	0.524902	=	80.2767	=	7.66153	<	11.5479	<	5.41992	<	2.7832	=	17.4664	=	58.6031	<	0.708008	=	10.6512	<	34.1309	=	14.2809	=	296.526	=	242.749
94060	0							=	1595.37	0	9937.99	0	13650689	0	2428905	=	84.1246	=	61.1882	=	198.185	<	0.524902	=	435.492	=	9.23035	=	29.5374	=	18.6281	=	7.17888	=	15.7929	=	466.188	=	0.810875	=	74.4486	=	636.275	=	18.3652	=	454.126	=	478.557
94061	0							=	9795.32	0	8908.24	0	3883380	0	867462	=	191.205	=	61.1882	=	97.3372	<	0.524902	=	183.924	=	14.6697	=	11.6298	=	9.55445	<	2.7832	=	14.6661	=	164.54	<	0.708008	=	42.3705	<	34.1309	=	22.0891	=	208.163	=	218.903
94062	0							=	521.325	0	22782.1	0	13650689	0	1.57152e+06	=	142.079	=	182.273	=	157.34	=	0.936425	=	153.122	=	31.0637	=	18.2749	=	10.381	=	8.53129	=	82.5556	=	168.127	=	7.04732	=	156.477	=	2314.06	=	29.9011	=	413.953	=	443.396
94067	0							=	151.455	0	112838	0	9184375	0	225763	=	220.184	=	286.564	=	478.054	<	0.524902	=	461.404	=	32.5891	<	11.5479	=	28.0459	=	40.5888	=	94.1756	=	470.595	=	15.6482	=	121.314	=	3388.09	=	52.8975	=	1246.42	=	1503.51
94071	0							=	1639.02	0	12026.8	0	698363	0	1.63675e+06	=	96.633	=	36.2604	=	117.426	<	0.524902	=	163.149	=	11.9137	<	11.5479	<	5.41992	<	2.7832	=	24.5337	=	188.243	<	0.708008	=	51.6148	<	34.1309	=	15.6925	=	275.52	=	257.508
94072	0							=	199.665	0	112838	0	6243617	0	2.11703e+06	=	74.724	<	14.3555	=	13.4767	<	0.524902	=	277.787	=	6.38192	<	11.5479	<	5.41992	<	2.7832	=	8.56053	=	377.561	<	0.708008	=	16.8313	=	904.67	=	18.3652	=	185.069	=	88.2099
94074	0							=	2834.19	0	31057	0	13650689	0	1.26354e+06	=	175.607	=	95.2136	=	269.322	=	5.39581	=	165.661	=	9.23035	=	11.6298	=	24.2676	<	2.7832	=	26.6594	=	210.567	<	0.708008	=	80.7419	=	1206.64	=	34.485	=	624.238	=	583.929
94083	0							=	3810.39	0	17856	0	6.06009e+06	0	572577	=	100.496	=	110.123	=	134.939	=	12.892	=	357.737	=	31.3681	=	21.7106	=	11.4732	=	85.6492	=	54.4685	=	372.448	=	2.73086	=	136.584	=	1793.88	=	46.522	=	266.199	=	343.592
94086	0							=	6226.25	0	26967	0	12526530	0	1135647	=	170.106	=	55.9448	=	119.503	=	1.35275	=	161.267	=	13.5594	=	11.6298	=	17.5871	=	9.84769	=	15.7929	=	192.559	=	0.846576	=	70.2694	=	2146.26	=	36.9227	=	443.481	=	332.246
94087	0							=	1726.14	0	6750.88	0	3.02156e+06	0	1.38712e+06	=	36.7494	<	14.3555	=	87.4855	<	0.524902	=	115.197	<	1.97754	<	11.5479	<	5.41992	<	2.7832	=	7.04183	=	109.528	<	0.708008	<	2.13623	<	34.1309	=	17.0514	=	200.072	=	162.725
94088	0							=	1738.57	0	7095.7	0	2.84862e+06	0	696483	=	95.339	<	14.3555	=	59.0557	<	0.524902	=	52.5828	<	1.97754	<	11.5479	<	5.41992	<	2.7832	=	7.65334	=	37.6166	<	0.708008	<	2.13623	<	34.1309	<	6.27441	=	222.054	=	162.725
94090	0							=	1831.69	0	6888.53	0	7.69945e+06	0	2.35506e+06	=	49.168	=	67.2518	=	132.892	=	1.39005	=	161.894	=	4.15598	<	11.5479	<	5.41992	<	2.7832	=	11.8039	=	160.955	<	0.708008	=	16.8313	<	34.1309	=	19.6398	=	348.051	=	319.054
94093	0							=	1111.01	0	16068.8	0	5757195	0	396343	=	135.188	=	85.1505	=	76.1307	=	16.1055	=	293.293	=	31.6728	=	20.7221	=	10.655	=	40.0782	=	29.2901	=	305.418	=	0.990482	=	99.8036	=	1038.88	=	63.2706	=	198.916	=	191.598
94098	0							>	9795.32	0	112838	0	6368991	0	2.3848e+06	=	283.466	=	96.8807	=	96.256	=	0.580828	=	989.123	=	37.8365	=	59.4554	=	22.4873	=	12.3961	=	29.2901	=	1096.47	<	0.708008	=	147.599	=	8289.42	=	35.956	=	129.99	=	224.391
94099	0							=	345.99	0	23583.5	0	8685570	0	503979	=	116.808	=	97.7132	=	67.8141	<	0.524902	=	248.202	=	18.6301	<	11.5479	<	5.41992	<	2.7832	=	13.5296	=	181.053	<	0.708008	=	25.0061	=	1642.87	=	35.956	=	196.607	=	144.813
94103	0							=	6794.01	0	14269.7	0	2.31492e+06	0	264903	=	82.7952	=	17.3884	=	76.1307	=	5.93447	=	220.079	=	16.9194	<	11.5479	=	5.43924	<	2.7832	=	42.0948	=	201.199	<	0.708008	=	6.46667	<	34.1309	=	18.3652	=	305.876	=	213.424
94106	0							=	9795.32	0	11847.5	0	3.20109e+06	0	1.49448e+06	=	157.972	=	71.5509	=	91.8994	=	18.3461	=	668.21	=	16.3535	=	13.0251	=	5.87677	<	2.7832	=	14.0991	=	848.826	=	1.39399	=	91.2975	=	300.837	=	33.9888	=	229.009	=	257.508
94107	0							=	1357.44	0	7061.11	0	1.25659e+06	0	1.03281e+06	=	73.2099	=	47.0971	=	93.5394	<	0.524902	=	96.1339	=	14.6697	<	11.5479	<	5.41992	<	2.7832	=	20.2169	=	93.1939	<	0.708008	=	20.9232	<	34.1309	=	25.561	=	210.476	=	217.076
94109	0							=	1924.6	0	10084	0	614674	0	301980	=	42.3875	<	14.3555	<	2.12402	<	0.524902	=	83.9245	=	3.20644	<	11.5479	<	5.41992	<	2.7832	=	4.52718	=	86.8176	<	0.708008	<	2.13623	<	34.1309	=	14.2809	=	102.675	=	25.9484
94110	0							=	2515.77	0	8676.06	0	5474360	0	1.05911e+06	=	92.4517	<	14.3555	=	35.8429	=	1.27863	=	183.292	<	1.97754	<	11.5479	<	5.41992	<	2.7832	=	4.52718	=	176.742	<	0.708008	=	12.7198	=	401.46	=	14.2809	=	173.552	=	166.32
94112	0							=	277.005	0	58965.9	0	13235166	0	1.30404e+06	=	99.9252	=	48.8785	=	112.209	<	0.524902	=	989.123	=	25.6462	=	16.3433	=	9.83072	<	2.7832	=	18.0202	=	1096.47	<	0.708008	=	66.1029	=	4160.11	=	38.8253	=	373.9	=	253.812
94113	0							=	906.54	0	112838	0	13650689	0	2.48857e+06	=	213.173	=	374.947	=	299.548	=	4.86566	=	989.123	=	32.8953	=	48.9263	=	13.8954	=	17.2495	=	35.7573	=	1096.47	=	1.3569	=	132.203	=	9095.38	=	27.7671	=	838.229	=	659.128
94115	0							=	777.39	0	66068.1	0	13650689	0	1.50988e+06	=	108.705	=	113.41	=	128.79	=	5.53553	=	701.89	=	41.593	=	16.8239	=	18.3683	=	19.5861	=	39.8266	=	844.336	=	2.49719	=	135.488	=	9095.38	=	38.8253	=	506.278	=	427.87
94116	0							=	567.795	0	21660.9	0	10009444	0	1450924	=	99.6398	=	66.3889	=	100.563	=	2.65673	=	239.874	=	20.3593	<	11.5479	=	11.4732	<	2.7832	=	14.6661	=	206.962	<	0.708008	=	29.0862	<	34.1309	=	33.9888	=	343.357	=	328.472
94120	0							=	887.235	0	35655	0	9261921	0	1.34789e+06	=	77.1335	=	141.811	=	104.298	<	0.524902	=	837.463	=	86.4771	=	28.2563	=	17.5871	<	2.7832	=	26.6594	=	560.427	<	0.708008	=	108.366	=	1709.99	=	40.6898	=	447.028	=	315.293
94122	0							=	783.87	0	27918	0	7.00891e+06	0	1.01881e+06	=	77.1335	=	17.3884	=	96.256	=	1.09639	=	178.246	=	14.1133	<	11.5479	<	5.41992	=	20.7364	=	14.6661	=	195.438	<	0.708008	=	35.2101	=	200.226	=	54.5442	=	172.401	=	151.965
94124	0							=	9795.32	0	32539	0	12692768	0	482399	=	231.35	=	110.123	=	146.157	=	15.2777	=	391.222	=	46.6632	=	29.2806	=	20.4372	=	53.0368	=	46.5911	=	502.208	=	3.36115	=	156.477	=	2246.94	=	44.3167	=	326.943	=	412.406
94125	0							=	380.1	0	26920.3	0	6.37904e+06	0	666591	=	166.163	=	21.2767	=	192.013	=	2.36897	=	699.824	=	11.3708	=	15.3869	<	5.41992	=	9.84769	=	14.6661	=	871.289	=	2.07318	=	59.8763	=	4059.41	=	41.6087	=	480.179	=	332.246
94126	0							=	725.37	0	14446.4	0	4432461	0	1.38043e+06	=	129.746	<	14.3555	=	59.0557	<	0.524902	=	879.677	=	47.3017	=	14.9111	=	5.58547	<	2.7832	=	8.25939	=	964.383	<	0.708008	=	50.5852	=	820.793	=	15.6925	=	248.746	=	141.243
94127	0							=	2202.38	0	6613.6	0	4676626	0	582244	=	74.1192	=	32.5819	=	166.487	=	0.918906	=	77.849	<	1.97754	=	16.8239	=	19.1465	<	2.7832	=	12.3821	=	145.199	=	3.20266	=	45.4466	<	34.1309	=	25.561	=	356.269	=	362.58
94131	0							=	1142.74	0	20127.6	0	3.19076e+06	0	1.09617e+06	=	42.3691	=	52.3773	=	110.101	<	0.524902	=	86.3607	=	11.7851	=	13.4975	<	5.41992	=	21.6888	=	16.3432	=	82.5729	<	0.708008	=	73.4063	=	502.092	=	61.8619	=	263.871	=	211.6
94132	0							=	1275.58	0	8250.02	0	2675916	0	441584	=	149.773	<	14.3555	=	123.108			=	135.029	=	23.5788	<	11.5479	<	5.41992	<	2.7832	=	8.55994	=	139.837	<	0.708008	=	15.8051	<	34.1309	=	20.2272	=	380.374	=	319.054
94133	0							=	1620.31	0	7113	0	1.6274e+06	0	1.09457e+06	=	177.283	=	23.1947	=	106.146	=	0.954935	=	115.197	=	20.072	=	44.9894	=	12.2853	<	2.7832	=	19.3962	=	93.9049	<	0.708008	=	39.2991	<	34.1309	=	18.6576	=	368.025	=	268.689
94138	0							=	1256.66	0	21639.1	0	4.80898e+06	0	1.34963e+06	=	112.489	=	123.216	=	83.0046	=	2.027	=	800.37	=	40.9641	=	35.5137	=	20.9513	=	55.4632	=	45.098	=	917.786	<	0.708008	=	101.939	=	1542.2	=	32.4815	=	263.87	=	250.121
[truncated: 58 more columns]

## Sheet: followup
trialno	time	signneo	signa1at	signmpo	a1at	mpo	neo	signifabp	ifabp	signst2	st2	signddimer	ddimer	signcd163	cd163	signeotaxin	eotaxin	signgmcsf	gmcsf	signgroa	groa	signifna	ifna	signifng	ifng	signil10	il10	signil12p70	il12p70	signil13	il13	signil15	il15	signil17a	il17a	signil18	il18	signil1a	il1a	signil1b	il1b	signil1ra	il1ra	signil2	il2	signil21	il21	signil22	il22
34004	0	=	=	=	166127	1128.92	1548.71	=	2309.95	0	20483.1	0	5.52979e+06	0	1.23379e+06	=	49.4674	<	14.3555	<	2.12402	=	12.4719	=	61.0788	<	1.97754	<	11.5479	<	5.41992	<	2.7832	=	2.19746	=	91.4673	<	0.708008	<	2.13623	<	34.1309	=	7.12728	=	161.216	=	70.8241
34004	4	=	=	<	729400	794.949	354.75	=	5621.89	0	10354.9	0	3.6464e+06	0	541922	=	54.3848	<	14.3555	=	2.89928	<	0.524902	=	41.0439	<	1.97754	<	11.5479	<	5.41992	<	2.7832	=	3.26607	=	63.9889	<	0.708008	=	3.50374	<	34.1309	=	14.7081	=	184.032	=	108.17
34004	12	=	=	=	725757	1417.31	335.521
34005	0	=	=	=	93168.3	1140.1	38.0097	=	1828.68	0	7887.41	0	7.67844e+06	0	1526589	=	33.7472	<	14.3555	=	14.0305	=	0.68046	=	81.6223	<	1.97754	<	11.5479	<	5.41992	<	2.7832	=	4.62451	=	91.4673	<	0.708008	=	7.58494	<	34.1309	=	20.6122	=	193.104	=	135.235
34005	4	=	=	=	337156	1526.02	296.683	=	1123.23	0	6292.71	0	7106004	0	1.02984e+06	=	40.6628	<	14.3555	=	64.4086	<	0.524902	=	68.7229	<	1.97754	<	11.5479	<	5.41992	<	2.7832	=	3.6116	=	74.5768	<	0.708008	=	8.9436	<	34.1309	=	20.6122	=	185.546	=	83.4943
34005	12	=	=	<	157647	794.949	129
34006	0	=	=	<	37402	794.949	58.0198	=	631.995	0	7065.9	0	3.77894e+06	0	736961	=	50.0646	<	14.3555	=	109.594	=	1.05246	=	136.626	<	1.97754	<	11.5479	<	5.41992	<	2.7832	=	2.19746	=	208.702	<	0.708008	=	7.58494	=	716.095	<	6.27441	=	406.332	=	105.188
34006	4	=	=	=	574459	4850.48	88.0769	=	4438.48	0	9962.53	0	2.05079e+06	0	703580	=	29.4482	<	14.3555	=	25.2031	<	0.524902	=	35.3232	<	1.97754	<	11.5479	<	5.41992	<	2.7832	=	3.26607	=	51.6156	<	0.708008	=	6.22597	<	34.1309	=	24.1021	=	242.54	=	169.879
34007	0	=	=	=	188058	10595.6	911.907	=	1706.45	0	5217.41	0	412210	0	683284	=	27.1141	<	14.3555	<	2.12402	<	0.524902	=	13.6619	<	1.97754	<	11.5479	<	5.41992	<	2.7832	=	2.19746	=	19.8754	<	0.708008	<	2.13623	<	34.1309	<	6.27441	=	208.914	=	103.204
34007	4	=	=	=	820075	9345	439.265	=	3643.5	0	6047.91	0	235760	0	725617	=	27.2321	<	14.3555	=	9.75435	<	0.524902	=	13.6619	<	1.97754	<	11.5479	<	5.41992	<	2.7832	=	2.91575	=	19.8754	<	0.708008	=	4.86596	<	34.1309	=	14.7081	=	222.404	=	113.151
34007	12	=	=	=	448099	7182.65	186.068
34008	0	=	=	=	880718	3400.5	82.9082	=	1895.52	0	7408.81	0	5887922	0	866633	=	26.1646	<	14.3555	<	2.12402	<	0.524902	=	13.6619	<	1.97754	<	11.5479	<	5.41992	<	2.7832	<	1.85547	=	30.4783	<	0.708008	<	2.13623	<	34.1309	=	7.12728	=	145.884	=	65.9828
34008	4	=	=	<	121638	794.949	177.121	=	2898.6	0	5260.27	0	4247219	0	744003	=	29.2172	<	14.3555	<	2.12402	<	0.524902	=	13.6619	<	1.97754	<	11.5479	<	5.41992	<	2.7832	<	1.85547	=	22.6353	<	0.708008	<	2.13623	<	34.1309	<	6.27441	=	103.097	=	29.872
34008	12	=	=	=	379275	7695	755
34010	0	=	=	=	182285	952.02	149.854	=	2966.95	0	5588.12	0	2.82473e+06	0	1933916	=	30.5958	<	14.3555	=	20.1438	<	0.524902	=	67.192	<	1.97754	<	11.5479	<	5.41992	<	2.7832	=	5.28369	=	93.064	<	0.708008	=	19.8365	<	34.1309	=	27.3539	=	226.141	=	135.235
34010	4	=	=	=	162862	2542	85.9694	=	1773.08	0	19254.6	0	1.71999e+06	0	1.8277e+06	=	30.5958	<	14.3555	=	27.7089	<	0.524902	=	62.9109	<	1.97754	<	11.5479	<	5.41992	<	2.7832	=	5.28369	=	89.0686	<	0.708008	=	17.1071	<	34.1309	=	24.1021	=	217.164	=	137.256
34010	12	=	=	=	294059	1899.5	220.962
34012	0	=	=	=	820228	12587.5	106.95	=	3390.31	0	16370.2	0	6.32497e+06	0	440201	=	59.5586	=	18.6565	=	28.3331	=	21.8645	=	334.576	=	8.35437	=	12.4425	=	7.05775	<	2.7832	=	7.51675	=	324.563	<	0.708008	=	26.6834	=	662.398	=	15.2425	=	209.665	=	131.2
34012	4	=	=	=	800776	12587.5	5033.17	=	2208.8	0	25997.6	0	13235166	0	356323	=	70.634	<	14.3555	=	35.1486	<	0.524902	=	320.218	<	1.97754	<	11.5479	<	5.41992	<	2.7832	=	2.19746	=	344.775	<	0.708008	=	8.9436	=	1491.52	=	9.9806	=	255.905	=	115.147
34016	0	=	=	<	86662.6	794.949	563.476	=	1237.95	0	6626.07	0	10116923	0	717538	=	86.0531	=	22.0925	=	71.8014	=	6.67761	=	111.027	<	1.97754	<	11.5479	<	5.41992	=	4.92156	=	5.93238	=	130.112	=	0.782112	=	11.6616	<	34.1309	=	18.2718	=	893.391	=	690.818
34016	4	=	=	<	54255.1	794.949	1808.43	=	2298.7	0	8577.86	0	364522	0	543201	=	44.6134	<	14.3555	=	27.7089	<	0.524902	=	53.1591	<	1.97754	<	11.5479	<	5.41992	<	2.7832	=	2.91575	=	60.2961	<	0.708008	=	2.13698	<	34.1309	=	12.4603	=	359.284	=	226.086
34016	12	=	=	<	48255.2	794.949	845.714
34019	0	=	=	<	161071	794.949	1916.65	=	2904.29	0	12005.5	0	8.1736e+06	0	1.27542e+06	=	44.408	<	14.3555	<	2.12402	=	1.29874	=	94.8955	<	1.97754	<	11.5479	<	5.41992	<	2.7832	=	5.60925	=	135.564	<	0.708008	=	21.2031	<	34.1309	=	22.8251	=	131.991	=	62.1232
34019	4	=	=	<	179023	794.949	4846.26	=	862.815	0	29276.2	0	2.76141e+06	0	1.49042e+06	=	48.8682	<	14.3555	=	5.01042	<	0.524902	=	213.793	<	1.97754	<	11.5479	<	5.41992	<	2.7832	=	3.26607	=	277.61	<	0.708008	=	10.3024	<	34.1309	=	13.608	=	189.328	=	79.5834
34019	12	=	=	<	161224	794.949	5033.17
34020	0	=	=	=	535928	1014.43	1191.5	=	2473.41	0	10528.7	0	6.0831e+06	0	2.26855e+06	=	44.921	=	15.8224	=	22.0492	=	21.8645	=	157.045	=	8.59625	<	11.5479	<	5.41992	=	17.989	=	5.60925	=	185.56	<	0.708008	=	19.8365	=	1598.13	=	24.9348	=	150.495	=	102.212
34020	4	=	=	<	242629	794.949	4518	=	8345	0	15919.6	0	2.75474e+06	0	1.45959e+06	=	40.6628	<	14.3555	=	59.3522	<	0.524902	=	80.6987	<	1.97754	<	11.5479	<	5.41992	<	2.7832	=	3.95288	=	107.354	<	0.708008	=	11.6616	<	34.1309	=	20.6122	=	209.665	=	101.222
34020	12	=	=	<	121373	794.949	2214.65
34021	0	=	=	=	328687	6127.27	76.9388	=	3212.57	0	10598.4	0	6473541	0	541411	=	57.9439	<	14.3555	=	15.3291	=	1.54405	=	38.6322	<	1.97754	<	11.5479	<	5.41992	<	2.7832	=	5.60925	=	55.761	<	0.708008	=	11.6616	<	34.1309	=	18.7516	=	155.095	=	71.7945
34021	4	=	=	<	261970	794.949	50.1531	=	5515.12	0	7076.93	0	7.72556e+06	0	1.01098e+06	=	67.2748	<	14.3555	=	11.4103	<	0.524902	=	56.2013	<	1.97754	<	11.5479	<	5.41992	<	2.7832	=	4.95552	=	77.8129	<	0.708008	=	15.7442	<	34.1309	=	24.1021	=	168.844	=	101.222
34021	12	=	=	<	100193	794.949	81.3402
34022	0	=	=	<	400088	794.949	260.6	=	5526.97	0	6549.41	0	4.07948e+06	0	1.03428e+06	=	76.3414	<	14.3555	=	11.7397	<	0.524902	=	29.0308	<	1.97754	<	11.5479	<	5.41992	<	2.7832	=	5.93238	=	45.7721	<	0.708008	=	18.4711	<	34.1309	=	22.3915	=	190.083	=	111.157
34022	4	=	=	<	253438	794.949	1474.55	=	4083.3	0	6015.34	0	4076630	0	926831	=	53.2164	=	15.8224	=	33.2985	<	0.524902	=	32.0229	<	1.97754	<	11.5479	=	20.9893	<	2.7832	=	8.75323	=	52.4465	<	0.708008	=	21.2031	<	34.1309	=	30.4227	=	320.665	=	194.686
34022	12	=	=	<		794.949	2326.52
34023	0	=	=	=	310725	6038.5	282.885	=	1485.2	0	9138.68	0	7886667	0	1371226	=	26.8776	=	15.8224	<	2.12402	<	0.524902	=	62.9109	<	1.97754	<	11.5479	<	5.41992	=	16.3605	=	4.62451	=	73.7662	<	0.708008	=	17.1071	<	34.1309	=	22.8251	=	155.095	=	77.632
34023	4	=	=	<	142600	794.949	1543.12	=	2722.42	0	5228.12	0	5.71453e+06	0	895743	=	30.5958	<	14.3555	<	2.12402	<	0.524902	=	67.192	<	1.97754	<	11.5479	<	5.41992	=	13.7131	=	3.26607	=	80.2338	<	0.708008	=	7.58494	<	34.1309	=	18.7516	=	148.959	=	62.1232
34023	12	=	=	<	146452	794.949	1416.21
34025	0	=	=	=	878359	2283.85	161.48	=	1019.83	0	9059.1	0	485238	0	2529112	=	52.7275	<	14.3555	=	20.1438	<	0.524902	=	127.552	=	15.7221	<	11.5479	<	5.41992	=	39.7858	=	2.19746	=	123.081	<	0.708008	=	3.50374	<	34.1309	=	14.1635	=	187.816	=	99.2419
34025	4	=	=	=	974672	3394.44	391.176	=	2467.75	0	5555.79	0	6.82712e+06	0	2.29257e+06	=	53.4117	<	14.3555	=	20.7801	<	0.524902	=	79.1601	=	7.15542	<	11.5479	<	5.41992	=	18.3126	=	2.55987	=	79.4274	<	0.708008	=	4.86596	<	34.1309	=	13.608	=	211.166	=	105.188
34025	12	=	=	=	984579	9739	252.286
34026	0	=	=	=	191473	1611.39	2315.49	=	367.425	0	11780.9	0	610470	0	1.33299e+06	=	24.7217	=	29.3384	=	38.5253	<	0.524902	=	101.4	=	2.37291	<	11.5479	<	5.41992	<	2.7832	=	7.51675	=	113.269	<	0.708008	=	21.2031	<	34.1309	=	26.1583	=	180.243	=	97.2646
34026	4	=	=	<	200726	794.949	2710.3	=	2955.56	0	7993.61	0	364522	0	1.02069e+06	=	24.479	=	24.1069	=	32.0617	<	0.524902	=	51.3362	<	1.97754	<	11.5479	<	5.41992	=	4.54202	=	7.20364	=	59.8849	<	0.708008	=	23.9404	<	34.1309	=	28.9086	=	158.157	=	81.5375
34026	12	=	=	<	111654	794.949	1453.08
34027	0	=	=	=	272121	4204.04	1287.55	=	1014.4	0	8730.36	0	7500949	0	1.52829e+06	=	26.6405	=	15.8224	=	20.4621	=	1.4828	=	66.5799	=	2.58783	<	11.5479	<	5.41992	<	2.7832	=	4.2904	=	85.8633	<	0.708008	=	13.0216	<	34.1309	=	14.7081	=	196.122	=	91.3477
34027	4	=	=	<	158438	794.949	1000.68	=	2705.41	0	9343.74	0	7246857	0	2.22009e+06	=	20.4942	=	14.3706	=	11.0804	<	0.524902	=	31.4238	<	1.97754	<	11.5479	<	5.41992	<	2.7832	=	4.95552	=	54.1055	<	0.708008	=	8.9436	<	34.1309	=	11.8658	=	206.661	=	154.521
34027	12	=	=	<	107277	794.949	1207.28
34034	0	=	=	<	191538	794.949	353.698	=	4901.25	0	13078.9	0	713436	0	1.5542e+06	=	31.9571	=	54.6777	=	15.0051	=	2.24566	=	230.733	=	8.59625	=	16.7712	=	14.9847	=	22.462	=	14.371	=	233.185	<	0.708008	=	77.1188	=	94.9293	=	57.6777	=	121.895	=	77.632
34034	4	=	=	=	87055.3	4050.96	5033.17	=	3132.48	0	24952.9	0	713436	0	2.02979e+06	=	70.7241	=	22.7675	<	2.12402	<	0.524902	=	298.105	=	3.13245	=	13.9264	=	7.45625	=	14.3803	=	10.8655	=	315.721	<	0.708008	=	58.67	=	203.843	=	48.849	=	32.2279	=	54.4414
34037	0	=	=	=	758350	3311.5	922.071	=	2904.29	0	18019.8	0	610470	0	1.81269e+06	=	46.2472	<	14.3555	=	12.3968	=	6.7381	=	129.74	=	2.80447	<	11.5479	<	5.41992	<	2.7832	=	5.93238	=	149.515	<	0.708008	=	15.7442	<	34.1309	=	18.2718	=	133.54	=	71.7945
34037	4	=	=	<	256995	794.949	1192.09	=	5699.1	0	14749.5	0	6.51761e+06	0	1.30889e+06	=	22.76	=	19.3524	=	36.9928	<	0.524902	=	51.0326	=	4.13543	<	11.5479	=	5.63648	=	4.54202	=	9.96742	=	61.5288	<	0.708008	=	36.331	<	34.1309	=	38.5111	=	168.844	=	101.222
34037	12	=	=	<	169387	794.949	1406.8
34041	0	=	=	=	255859	972.727	2354.12	=	755.13	0	17674.2	0	9732508	0	1630574	=	34.4116	<	14.3555	=	33.2985	=	1.14495	=	51.6399	<	1.97754	=	14.0923	<	5.41992	<	2.7832	<	1.85547	=	86.6654	<	0.708008	=	19.8365	<	34.1309	=	9.9806	=	199.137	=	88.3978
34041	4	=	=	<	62184.5	794.949	2076.47	=	1019.83	0	30725.9	0	1.25749e+06	0	1.34073e+06	=	21.5095	<	14.3555	=	36.0714	<	0.524902	=	69.0293	<	1.97754	=	16.0972	<	5.41992	<	2.7832	<	1.85547	=	104.586	<	0.708008	=	18.4711	<	34.1309	=	7.12728	=	227.635	=	81.5375
34041	12	=	=	<	43992.3	794.949	850.529
34042	0	=	=	=	211990	1819.9	69.6354	=	981.855	0	8391.93	0	1.60245e+06	0	515930	=	17.8904	=	56.9638	=	27.0838	<	0.524902	=	24.2617	=	5.74212	<	11.5479	<	5.41992	=	12.7051	=	14.9439	=	30.4783	<	0.708008	=	21.8869	<	34.1309	=	28.9086	=	242.54	=	157.583
34042	4	=	=	<	68615.2	794.949	792.323	=	4042.66	0	8990.95	0	1.1453e+06	0	457943	=	17.357	=	18.6565	<	2.12402	<	0.524902	=	16.5694	<	1.97754	<	11.5479	<	5.41992	<	2.7832	=	6.88875	=	20.868	<	0.708008	=	15.7442	<	34.1309	=	25.7537	=	162.743	=	54.4414
34042	12	=	=	=	299729	9946.39	869.343
34052	0	=	=	=	234265	6433.82	97.8431	=	2253.73	0	7253.73	0	8531976	0	889221	=	36.6008	=	32.5212	<	2.12402	=	0.618043	=	74.5499	=	3.24254	=	12.2786	=	6.25108	=	8.9182	=	8.44635	=	87.467	<	0.708008	=	29.4323	<	34.1309	=	29.6705	=	89.6375	=	64.0515
34052	4	<	=	<	446894	794.949	33.125	=	5615.96	0	10749.5	0	5.95667e+06	0	845316	=	34.8525	=	26.7461	=	22.0492	<	0.524902	=	62.9109	=	4.13543	=	11.7883	<	5.41992	=	14.0472	=	9.05871	=	81.4424	=	2.13186	=	31.4979	<	34.1309	=	34.759	=	302.355	=	319.476
34052	12	<	=	<	254345	794.949	33.125
34053	0	=	=	<	472538	794.949	492.794	=	3978.85	0	11023.5	0	13235166	0	345515	=	62.6583	=	44.1566	=	69.441	=	8.29762	=	93.6582	=	12.4214	<	11.5479	<	5.41992	=	9.61907	=	10.5673	=	84.2576	<	0.708008	=	47.4499	<	34.1309	=	40.8077	=	281.769	=	190.532
34053	4	=	=	<	70190.5	794.949	1249.59	=	6745.98	0	11216.5	0	4603146	0	725887	=	62.5651	=	25.4328	=	43.7092	<	0.524902	=	61.0788	=	11.0489	<	11.5479	<	5.41992	<	2.7832	=	6.88875	=	56.5874	<	0.708008	=	26.6834	<	34.1309	=	29.6705	=	171.888	=	101.222
34053	12	=	=	<	171142	794.949	536.224
34061	0	=	=	=	426288	12587.5	129.388	=	1773.08	0	8538.38	0	5.55463e+06	0	324668	=	56.2204	=	78.4972	=	89.6555	=	0.959797	=	102.02	=	4.81779	=	72.2577	=	15.5255	=	7.13553	=	10.1178	=	165.3	=	1.17764	=	60.0797	=	474.125	=	35.4555	=	295.013	=	264.318
34061	4	=	=	<	180762	794.949	475	=	2304.33	0	8066.37	0	4.78527e+06	0	439952	=	40.5574	=	64.8401	=	77.6821	<	0.524902	=	83.7787	=	2.37291	=	56.1667	=	10.742	=	3.3787	=	8.13803	=	128.552	<	0.708008	=	44.6608	<	34.1309	=	29.6705	=	304.556	=	243.005
34061	12	=	=	=	260778	2166.84	334
34063	0	=	=	=	685086	12587.5	560.98	=	1210.61	0	6341.79	0	818589	0	945797	=	30.9377	<	14.3555	=	32.0617	=	4.5471	=	56.2013	<	1.97754	<	11.5479	<	5.41992	<	2.7832	=	3.6116	=	70.5178	<	0.708008	=	6.22597	<	34.1309	=	17.7855	=	193.104	=	89.3805
34063	4	=	=	=	984579	2150.97	66.4141	=	4374.28	0	5545.02	0	5255832	0	1.20942e+06	=	24.3573	<	14.3555	=	15.0051	<	0.524902	=	49.5152	<	1.97754	<	11.5479	<	5.41992	<	2.7832	=	4.62451	=	54.9337	<	0.708008	=	19.8365	<	34.1309	=	28.1366	=	121.116	=	52.5291
34065	0	=	=	=	437071	12587.5	111.837	=	3574.34	0	4234.95	0	7055558	0	1421083	=	41.5032	=	36.2672	=	28.3331	<	0.524902	=	36.8263	<	1.97754	<	11.5479	=	9.21592	<	2.7832	=	10.2679	=	90.6682	<	0.708008	=	37.7154	<	34.1309	=	36.1454	=	188.572	=	128.179
34065	4	=	=	<	147888	794.949	195.891	=	2445.18	0	3300.99	0	2861940	0	1.17411e+06	=	50.0646	=	21.4136	=	53.9696	<	0.524902	=	33.2219	<	1.97754	<	11.5479	=	8.82918	<	2.7832	=	7.20364	=	93.8617	<	0.708008	=	19.8365	<	34.1309	=	24.1021	=	214.916	=	111.157
34065	12	=	=	=	661488	3722.38	62.8713
34068	0	=	=	=	352380	2286.54	2985.26	=	2473.41	0	23542.2	0	4.1305e+06	0	537833	=	63.2173	<	14.3555	=	29.2679	<	0.524902	=	157.99	<	1.97754	<	11.5479	<	5.41992	<	2.7832	=	2.91575	=	176.404	<	0.708008	=	7.58494	<	34.1309	=	14.7081	=	110.172	=	66.9496
34068	4	=	=	=	710062	2125.25	5033.17	=	2961.26	0	36137.3	0	4.26479e+06	0	1.13762e+06	=	59.1798	=	20.0437	=	26.4578	<	0.524902	=	505.211	<	1.97754	=	13.1	=	7.65438	<	2.7832	=	5.93238	=	698.439	<	0.708008	=	21.8869	<	34.1309	=	19.693	=	105.459	=	238.764
34068	12	=	=	=	907682	2490.78	5033.17
34070	0	=	=	=	411990	12274.3	324.65	=	1634.38	0	6878.61	0	3605951	0	529159	=	47.3611	=	52.374	=	56.3657	=	4.74349	=	107.919	=	2.80447	=	13.1	=	6.25108	=	5.29765	=	11.1627	=	126.99	<	0.708008	=	51.6456	=	40.0759	=	36.1454	=	141.264	=	115.147
34070	4	=	=	=	984579	7926	345.048	=	4654.83	0	15075.8	0	4.97798e+06	0	1.10212e+06	=	43.9963	=	67.0579	=	81.1975	<	0.524902	=	155.47	=	5.97555	=	16.4339	=	6.04719	=	11.346	=	15.7979	=	178.696	<	0.708008	=	60.0797	=	285.151	=	42.0922	=	215.666	=	139.28
34070	12	=	=	=	268702	2623.81	214.949
34071	0	=	=	=	98635.2	4220.92	1629.29	=	755.13	0	4971.54	0	925724	0	351409	=	192.227	=	343.832	>	830.865	=	21.8645	=	762.185	=	133.725	=	109.605	=	79.2672	=	137.777	=	86.5152	=	1130.78	>	26.7616	=	328.328	=	7664.94	=	102.835	=	1135.05	>	1997.61
34071	4	=	=	<	196250	794.949	1163.14	=	1210.61	0	13319.6	0	765753	0	719152	=	19.9813	=	51.2153	=	67.0757	<	0.524902	=	79.4678	=	9.57016	<	11.5479	=	7.25738	<	2.7832	=	21.6282	=	123.081	<	0.708008	=	29.4323	<	34.1309	=	21.5111	=	247	=	117.146
34071	12	=	=	=	125700	1452	1816.38
34074	0	=	=	=	71682.7	6293.27	1374.75	=	557.445	0	5174.57	0	7625728	0	634121	=	38.3258	=	29.9798	=	9.0873	=	0.80489	=	60.4685	=	3.46378	<	11.5479	<	5.41992	=	4.92156	=	8.13803	=	67.2589	<	0.708008	=	36.331	=	40.0759	=	35.8013	=	116.435	=	127.173
34074	4	=	=	=	242696	2396.57	227.286	=	1773.08	0	5658.21	0	6.94387e+06	0	1.47497e+06	=	24.7217	=	71.4545	=	77.3887	<	0.524902	=	56.8103	=	3.68638	=	11.7883	=	7.05775	=	7.49594	=	9.66576	=	60.7072	=	0.88052	=	43.2686	=	40.0759	=	33.3448	=	269.226	=	203.018
34074	12	<	=	=	214653	1307.43	33.125
34075	0	=	=	=	832250	3057.5	53.8384	=	998.13	0	10014.3	0	5989655	0	429490	=	43.5836	=	34.4036	=	91.3993	<	0.524902	=	81.0066	<	1.97754	<	11.5479	=	12.0535	<	2.7832	=	7.82819	=	82.6497	=	1.12794	=	28.0571	<	34.1309	=	22.3915	=	322.858	=	221.875
34075	4	=	=	<	110833	794.949	1661.49	=	530.895	0	83740.7	0	3.14437e+06	0	1.09729e+06	=	67.9138	=	117.256	=	184.139	=	2.45844	=	254.805	=	20.9303	=	23.9964	=	31.7748	=	92.9302	=	22.3077	=	239.936	=	6.31335	=	150.525	=	3931.86	=	29.2908	=	562.276	=	489.351
34075	12	=	=	=	195191	1255.61	4029.11
34076	0	=	=	=	371062	4253.5	118.112	=	10397.7	0	4971.54	0	3.49589e+06	0	1.57066e+06	=	57.6577	<	14.3555	=	70.0315	=	2.64062	=	41.3456	=	28.8415	<	11.5479	=	6.45404	<	2.7832	=	7.20364	=	74.5768	<	0.708008	=	28.0571	<	34.1309	=	34.0555	=	221.656	=	159.628
34076	4	=	=	=	814681	6334.8	543.382	=	6902.7	0	5496.57	0	2.44218e+06	0	1025117	=	58.4201	=	17.2501	=	69.441	<	0.524902	=	48.9086	=	41.8785	<	11.5479	=	7.25738	<	2.7832	=	9.66576	=	94.6589	<	0.708008	=	34.9482	<	34.1309	=	36.1454	=	218.662	=	149.427
34076	12	=	=	=	594478	4639.32	232.368
34080	0	=	=	=	926214	8496.12	336.857	=	514.995	0	9457.92	0	509949	0	2.39869e+06	=	42.1304	=	90.6893	=	66.4836	=	2.32169	=	140.388	=	6.44504	=	12.4425	<	5.41992	=	5.29765	=	12.3417	=	169.518	<	0.708008	=	47.4499	=	176.68	=	43.3579	=	278.821	=	198.848
34082	0	=	=	=	249262	3150	2547.36	=	2287.45	0	6265.47	0	610470	0	320992	=	49.4674	=	34.4036	=	20.1438	=	0.82041	=	18.3372	=	4.58923	<	11.5479	<	5.41992	<	2.7832	=	7.82819	=	26.1415	<	0.708008	=	26.6834	<	34.1309	=	28.1366	=	159.687	=	79.5834
34082	4	=	=	=	984579	12587.5	118.873	=	10397.7	0	6489.24	0	13235166	0	283280	=	69.9115	=	25.4328	=	13.7047	<	0.524902	=	14.8068	=	3.46378	<	11.5479	<	5.41992	=	4.15868	=	6.25324	=	19.8754	<	0.708008	=	26.6834	<	34.1309	=	32.6265	=	75.2273	=	50.6203
34085	0	=	=	=	564226	2397.14	69.2	=	2130.27	0	6977.7	0	8650615	0	755410	=	26.4028	=	28.0477	=	49.1575	=	2.26087	=	115.385	<	1.97754	<	11.5479	=	8.44011	<	2.7832	=	22.9846	=	108.144	<	0.708008	=	13.0216	<	34.1309	=	18.7516	=	322.127	=	167.825
34085	4	=	=	=	176976	898.095	163.9	=	4836.63	0	6232.78	0	8538849	0	611105	=	17.357	=	14.3706	=	93.4311	<	0.524902	=	74.5499	<	1.97754	<	11.5479	=	6.85734	<	2.7832	=	15.5139	=	54.1055	<	0.708008	<	2.13623	<	34.1309	=	9.9806	=	393.335	=	180.181
34085	12	=	=	<	88157.2	794.949	606.392
34086	0	=	=	<	83975	794.949	1742.43	=	2141.47	0	15508.9	0	412210	0	2.45499e+06	=	34.6322	=	88.5912	=	165.151	<	0.524902	=	278.025	=	4.58923	=	28.5867	=	6.95765	=	19.6002	=	17.0679	=	291.333	=	2.28392	=	93.6605	=	1224.68	=	55.7429	=	462.413	=	341.417
34086	4	=	=	=	125910	1194.66	5033.17	=	3539.79	0	22170	0	6.14356e+06	0	2.57721e+06	=	33.3022	=	76.8825	=	88.7829	=	2.82263	=	230.413	=	21.0623	=	20.5239	=	7.35691	=	32.0258	=	13.6508	=	263.847	=	1.82875	=	70.7025	=	352.743	=	40.1581	=	496.754	=	335.916
34086	12	=	=	=	248821	1044.76	5033.17
34088	0	=	=	<	424480	794.949	5033.17	=	631.995	0	60317.2	0	3.79755e+06	0	2.57721e+06	=	47.8649	=	159.027	=	248.647	=	2.30649	=	391.738	=	87.6931	=	59.0411	=	22.8832	=	37.419	=	26.8624	=	395.586	=	9.36796	=	173.289	=	6791.53	=	48.849	=	774.787	=	648.114
34088	4							=	7314	0	107118	0	2698291	0	2.57721e+06	=	56.8924	=	174.057	=	282.402	=	3.60999	=	464.22	=	91.4915	=	70.2959	=	25.6892	=	38.6045	=	30.1476	=	533.03	=	10.429	=	192.517	=	3720.39	=	59.5825	=	913.718	=	716.686
34096	0	=	=	=	144558	12587.5	788.775	=	8345	0	13785.1	0	364522	0	1.05714e+06	=	59.5586	=	20.0437	=	137.828	<	0.524902	=	81.3144	<	1.97754	<	11.5479	<	5.41992	<	2.7832	=	7.98331	=	100.623	<	0.708008	=	30.809	<	34.1309	=	42.7273	=	214.167	=	85.4537
34096	4	=	=	=	160842	12587.5	235.147	=	6830.33	0	5426.66	0	9304158	0	1.72524e+06	=	25.2052	=	28.0477	=	28.9565	<	0.524902	=	99.2304	=	2.80447	<	11.5479	=	6.65612	<	2.7832	=	11.7541	=	96.2519	<	0.708008	=	48.8469	<	34.1309	=	51.7743	=	78.4453	=	60.198
34096	12	<	=	=	520613	1675.98	33.125
34097	0	=	=	<	336094	794.949	87.5	=	987.27	0	12803.1	0	6.38547e+06	0	564493	=	16.2761	=	29.3384	=	42.493	<	0.524902	=	32.6223	<	1.97754	<	11.5479	<	5.41992	<	2.7832	=	7.98331	=	53.6911	<	0.708008	=	17.1071	<	34.1309	=	24.1021	=	236.585	=	121.15
34097	4	=	=	=	984579	2132.5	1512.23	=	2236.88	0	6955.66	0	4284075	0	573766	=	31.2785	=	29.3384	=	35.764	<	0.524902	=	36.8263	=	2.37291	<	11.5479	<	5.41992	<	2.7832	=	9.05871	=	55.3475	<	0.708008	=	27.3701	<	34.1309	=	33.3448	=	193.104	=	109.165
34097	12	=	=	=	539059	998.515	157.35
34101	0	=	=	=	735565	3594.23	315.612	=	1684.26	0	32317.7	0	4.94173e+06	0	1.74279e+06	=	54.1906	=	343.832	=	272.357	=	12.2881	=	381.509	=	70.2896	=	81.7559	=	79.2672	=	137.777	=	28.5768	=	296.886	=	15.1867	=	168.71	=	863.579	=	57.4031	=	1020.2	=	927.742
34101	4	=	=	=	246942	1043.2	1333.74	=	6776.09	0	25332.5	0	3.93098e+06	0	1.59341e+06	=	58.4201	=	131.109	=	84.9953	=	2.45844	=	166.82	=	25.5942	=	37.8052	=	24.4186	=	102.733	=	25.9334	=	167.985	=	2.25855	=	134.047	=	769.755	=	61.1928	=	349.107	=	364.642
34101	12	=	=	=	203638	856	1021.24
34103	0	<	=	<	149716	794.949	33.125	=	4521.52	0	6321.6	0	5.92352e+06	0	2223380	=	24.7162	<	14.3555	<	2.12402	<	0.524902	=	24.2055	<	1.97754	<	11.5479	<	5.41992	<	2.7832	=	6.67933	=	25.5206	<	0.708008	=	18.5884	<	34.1309	=	26.5226	=	126.162	=	31.8922
34103	4	=	=	=	745480	1563.64	119.293	=	2570.82	0	6558.77	0	2780805	0	2.39721e+06	=	41.3453	<	14.3555	=	28.0672	<	0.524902	=	18.7228	<	1.97754	<	11.5479	<	5.41992	<	2.7832	=	5.71474	=	19.8754	<	0.708008	=	20.3219	<	34.1309	=	26.5226	=	101.414	=	19.3327
34103	12	<	=	<	46047.6	794.949	33.125
34104	0	=	=	=	804044	3144.12	89.65	=	1886.91	0	11653.8	0	792108	0	856121	=	76.6325	<	14.3555	=	15.276	<	0.524902	=	139.78	<	1.97754	<	11.5479	<	5.41992	<	2.7832	=	8.31845	=	167.501	<	0.708008	=	4.05628	<	34.1309	=	10.1783	=	125.188	=	56.5925
34104	4	=	=	=	219836	1796.97	858.186	=	3177.17	0	8502.14	0	713436	0	748589	=	54.0265	<	14.3555	=	22.8166	<	0.524902	=	62.6299	<	1.97754	<	11.5479	<	5.41992	<	2.7832	<	1.85547	=	73.8823	<	0.708008	=	5.99719	<	34.1309	=	7.14905	=	121.28	=	68.8254
34104	12	=	=	=	182670	1194.66	287.947
34105	0	=	=	=	984579	12587.5	577.079	=	1440.95	0	59674.8	0	5668713	0	469526	=	25.1976	<	14.3555	<	2.12402	=	3.4059	=	170.624	<	1.97754	<	11.5479	<	5.41992	<	2.7832	=	5.22307	=	199.909	<	0.708008	=	17.7179	<	34.1309	=	19.696	=	150.144	=	74.9229
34105	4	=	=	=	30950.5	1096.35	851	=	9583.23	0	15655.2	0	6.45246e+06	0	1.88199e+06	=	40.611	<	14.3555	=	7.5267	<	0.524902	=	175.474	<	1.97754	<	11.5479	<	5.41992	<	2.7832	=	6.19995	=	200.828	<	0.708008	=	22.0465	<	34.1309	=	21.7423	=	129.076	=	62.716
34105	12	=	=	<	67079.3	794.949	1360.52
34108	0	<	=	<	51090.7	794.949	33.125	=	1862.88	0	7552.99	0	8628985	0	2.57721e+06	=	30.5685	=	54.549	=	22.8166	=	2.63712	=	169.815	=	8.99972	=	14.342	=	9.06984	=	23.6468	=	18.4118	=	218.207	<	0.708008	=	66.6011	=	593.896	=	54.3861	=	136.797	=	105.285
34108	4	=	=	<	65995.1	794.949	721.856	=	4180.33	0	7135.65	0	5.44103e+06	0	2.57721e+06	=	30.3407	=	59.0399	=	46.7646	<	0.524902	=	81.204	=	11.9569	=	16.0724	=	7.56387	=	9.50812	=	15.9407	=	111.422	<	0.708008	=	70.7809	=	412.748	=	54.0524	=	192.793	=	150.636
34108	12	=	=	<	112908	794.949	330.637
34109	0	=	=	=	745328	8988.38	71.65	=	1971.02	0	24730.8	0	8494183	0	437535	=	29.8837	<	14.3555	=	26.1571	<	0.524902	=	64.3308	<	1.97754	<	11.5479	<	5.41992	<	2.7832	=	6.19995	=	57.5587	<	0.708008	=	22.0465	<	34.1309	=	20.7304	=	152.035	=	93.1603
34109	4	=	=	=	433737	5721.21	93.05	=	5240.1	0	19562	0	9493658	0	435627	=	38.3854	<	14.3555	<	2.12402	<	0.524902	=	41.9608	<	1.97754	<	11.5479	<	5.41992	<	2.7832	=	3.69987	=	41.8407	<	0.708008	=	11.5295	<	34.1309	=	15.2779	=	117.352	=	47.3749
34109	12	<	<	=	15837.4	11949	33.125
34111	0	=	=	=	84665.8	1532.67	42.3196	=	1434.9	0	9680.86	0	2.49732e+06	0	998638	=	50.5951	<	14.3555	=	46.7646	<	0.524902	=	54.9388	=	5.0371	<	11.5479	=	7.56387	<	2.7832	=	4.21682	=	43.9652	<	0.708008	=	15.0887	<	34.1309	=	14.084	=	235.778	=	189.909
34111	4	=	=	<	195202	794.949	146.735	=	4729.51	0	9075.69	0	3.13409e+06	0	701220	=	61.9357	<	14.3555	=	46.2678	<	0.524902	=	49.3423	<	1.97754	<	11.5479	=	7.71746	<	2.7832	=	4.7241	=	38.6342	<	0.708008	=	16.8447	<	34.1309	=	15.2779	=	182.741	=	165.738
34111	12	=	=	<	122184	794.949	106.154
34114	0	=	=	<	376811	794.949	1411.3	=	1265.13	0	9712.94	0	9351332	0	2.27687e+06	=	14.9462	=	21.7238	=	21.4146	<	0.524902	=	96.2169	<	1.97754	<	11.5479	<	5.41992	<	2.7832	=	9.90866	=	116.263	<	0.708008	=	35.641	<	34.1309	=	30.0833	=	296.466	=	186.886
34114	4	=	=	<	178395	794.949	1767.04	=	1646.22	0	4859.88	0	4.77619e+06	0	1650582	=	12.3851	=	16.0131	=	4.93646	<	0.524902	=	55.3678	<	1.97754	<	11.5479	<	5.41992	<	2.7832	=	10.7994	=	66.2785	<	0.708008	=	30.5749	<	34.1309	=	29.2115	=	198.241	=	99.2254
34114	12	=	=	=	307892	5420.1	1789.6
34115	0	<	=	<	184081	794.949	33.125	=	2594.8	0	15296.1	0	7.16013e+06	0	543245	=	53.9293	=	100.825	=	152.372	<	0.524902	=	112.751	<	1.97754	=	57.8518	=	19.4824	<	2.7832	=	21.2314	=	109.48	<	0.708008	=	57.4125	<	34.1309	=	23.7058	=	362.875	=	395.757
34115	4	=	=	=	193650	834.5	5033.17	=	1561.79	0	60950.7	0	1.31413e+06	0	1.3585e+06	=	81.2681	=	69.247	=	153.011	<	0.524902	=	265.4	=	12.5104	=	45.4756	=	14.3621	=	11.716	=	19.2238	=	274.1	<	0.708008	=	62.4237	=	2916.1	=	28.3279	=	280.19	=	296.086
34115	12	=	=	<	99195.5	794.949	1354
34116	0							=	3363.73	0	26907.3	0	3125840	0	2491212	=	43.5271	=	70.6777	=	45.7686	<	0.524902	=	191.607	=	14.1173	=	20.4305	=	8.17401	=	28.2186	=	21.8279	=	200.828	<	0.708008	=	90.9082	=	715.808	=	59.2899	=	114.392	=	135.531
34116	4	=	=	<	193584	794.949	140.561	=	6350.61	0	16453	0	4.10224e+06	0	2.57721e+06	=	50.9905	=	68.5292	=	42.7198	<	0.524902	=	202.875	=	13.5898	=	26.1559	=	6.94192	=	27.3175	=	22.8165	=	197.612	<	0.708008	=	111.194	=	975.971	=	72.7689	=	174.453	=	177.821
34116	12	=	=	=	223229	982.292	144.394
34118	0	=	=	<	136497	794.949	141.19	=	2217.04	0	8369.66	0	1.71999e+06	0	2.2898e+06	=	47.9034	=	46.8771	=	25.5058	<	0.524902	=	154.421	=	4.5936	=	13.0496	=	5.81983	=	45.2348	=	17.3888	=	153.908	<	0.708008	=	77.4764	=	1149.14	=	73.0622	=	131.013	=	117.392
34118	4	=	=	<	100293	794.949	1516.54	=	3020.88	0	8198.84	0	713436	0	382415	=	36.3405	=	33.9749	=	9.73458	<	0.524902	=	183.143	<	1.97754	<	11.5479	=	13.0203	=	27.3175	=	13.6222	=	145.888	<	0.708008	=	60.7532	=	412.748	=	54.7189	=	87.1252	=	87.089
34118	12	=	=	<	211324	794.949	2282.7
34119	0	=	=	=	174762	1850.48	49.9048	=	2684.76	0	17651.6	0	9775909	0	1.23617e+06	=	32.2624	=	17.9596	=	24.1789	<	0.524902	=	71.1082	<	1.97754	=	11.7622	<	5.41992	<	2.7832	=	9.45863	=	59.1061	<	0.708008	=	37.324	<	34.1309	=	30.0833	=	131.98	=	74.9229
34119	4	=	=	=	276510	9755.94	337.673	=	10397.7	0	26460.5	0	2.47907e+06	0	981611	=	81.5283	=	88.7655	=	123.448	<	0.524902	=	66.8772	=	10.2273	=	31.4929	<	5.41992	<	2.7832	=	19.2238	=	55.4892	<	0.708008	=	59.0828	<	34.1309	=	45.3828	=	365.362	=	323.564
34119	12	=	=	=	314632	5526.47	438.52
34120	0	=	=	=	313591	3440.2	1345.14	=	1070.05	0	9297.7	0	4.09142e+06	0	2.03209e+06	=	56.6326	=	59.781	=	97.4144	<	0.524902	=	89.5619	=	13.0544	=	13.4799	=	6.7844	=	9.50812	=	19.6279	=	105.586	<	0.708008	=	70.7809	=	792.964	=	53.7178	=	166.103	=	180.843
34120	4	=	=	=	740397	8104.33	5033.17	=	3297.49	0	7324.8	0	5.40354e+06	0	1.11323e+06	=	38.0645	=	84.6681	=	135.156	<	0.524902	=	90.3952	=	22.9858	=	17.8104	=	9.94545	=	26.4101	=	25.9373	=	82.9101	<	0.708008	=	109.496	=	958.181	=	64.3323	=	230.475	=	274.771
34120	12	=	=	=	92680.3	1621.63	2242.72
34125	0	=	=	=	843325	3604.37	105.781	=	1325.85	0	7128.1	0	3673235	0	1.12936e+06	=	21.2678	<	14.3555	<	2.12402	=	2.51757	=	62.6299	<	1.97754	<	11.5479	<	5.41992	<	2.7832	<	1.85547	=	56.5248	<	0.708008	<	2.13623	<	34.1309	<	6.27441	=	99.3943	=	22.4931
34125	4	=	=	<	339975	794.949	127.806	=	2822.74	0	9809.31	0	3.61873e+06	0	1.7844e+06	=	18.7073	<	14.3555	=	15.276	<	0.524902	=	82.0419	<	1.97754	<	11.5479	<	5.41992	<	2.7832	=	2.62893	=	77.9069	<	0.708008	=	5.99719	<	34.1309	=	10.1783	=	85.0535	=	31.8922
34125	12	=	=	=	146454	2373.56	230.392
34126	0	=	=	=	72575.8	11689.9	39.3814	=	2037.06	0	3610.83	0	8116929	0	944785	=	19.4851	<	14.3555	=	44.7627	<	0.524902	=	41.524	<	1.97754	<	11.5479	<	5.41992	<	2.7832	=	3.17144	=	37.0216	<	0.708008	=	13.3181	<	34.1309	=	19.1695	=	190.971	=	144.594
34126	4	=	=	=	218391	4915.35	53.8384	=	4369	0	4035.17	0	9451999	0	1.82463e+06	=	18.1837	<	14.3555	=	45.7686	<	0.524902	=	26.0131	<	1.97754	<	11.5479	<	5.41992	<	2.7832	=	2.06834	=	24.402	<	0.708008	=	7.8779	<	34.1309	=	16.4313	=	163.305	=	114.367
34126	12	=	=	=	536643	4375.24	62.3196
34127	0	=	=	<	117610	794.949	2385	=	3858.84	0	9873.67	0	3.5041e+06	0	1.28874e+06	=	22.0191	=	16.0131	<	2.12402	<	0.524902	=	43.7047	<	1.97754	<	11.5479	<	5.41992	<	2.7832	=	9.45863	=	52.892	<	0.708008	=	32.2668	<	34.1309	=	30.944	=	72.437	=	35.004
34127	4	=	=	=	354592	7628.71	1704.38	=	3562.68	0	8878.42	0	4431774	0	1.02044e+06	=	25.9151	<	14.3555	=	30.5232	<	0.524902	=	37.5796	<	1.97754	<	11.5479	<	5.41992	<	2.7832	=	9.45863	=	43.9652	<	0.708008	=	30.5749	<	34.1309	=	29.2115	=	148.249	=	74.9229
34127	12	=	=	=	658512	7305	3554.6
34130	0	<	=	<	73555.8	794.949	33.125	=	1700.44	0	8525.56	0	6860800	0	894119	=	79.5277	=	29.7309	=	73.495	=	0.678203	=	34.4927	<	1.97754	<	11.5479	<	5.41992	<	2.7832	=	7.15344	=	37.5599	<	0.708008	=	28.8792	<	34.1309	=	27.4319	=	174.453	=	138.552
34130	4	=	=	<	109336	794.949	641.65	=	2342.99	0	6789.97	0	7331263	0	767907	=	59.3006	=	23.5523	=	59.875	<	0.524902	=	19.6436	<	1.97754	<	11.5479	<	5.41992	<	2.7832	=	7.15344	=	19.8754	<	0.708008	=	18.5884	<	34.1309	=	25.5992	=	93.2929	=	105.285
34130	12	=	=	<	46868.6	794.949	796.584
34135	0	=	=	<	156755	794.949	2498.03	=	2229.04	0	18090.9	0	871920	0	503200	=	69.1202	=	21.7238	=	28.6904	=	21.8645	=	181.933	=	14.1173	<	11.5479	=	6.46671	=	41.1294	=	7.62273	=	180.529	<	0.708008	=	33.9553	=	754.732	=	36.7011	=	161.436	=	121.929
34135	4	=	=	=	239735	3493.43	976.869	=	10397.7	0	12267.6	0	2561409	0	2.57721e+06	=	49.3042	=	33.9749	=	37.4047	<	0.524902	=	153.203	<	1.97754	=	11.7622	<	5.41992	=	7.18511	=	10.7994	=	165.633	<	0.708008	=	55.7421	<	34.1309	=	45.7431	=	225.153	=	150.636
34135	12	=	=	<	160770	794.949	2012.14
34137	0	=	=	<	79087.5	794.949	1235.98	=	1766.66	0	19026.5	0	5.09279e+06	0	958160	=	37.5281	=	42.142	=	25.5058	=	3.79024	=	272.997	<	1.97754	=	13.9107	=	6.626	<	2.7832	=	13.8354	=	251.7	<	0.708008	=	52.4006	=	175.572	=	46.8164	=	61.6386	=	90.1255
34137	4	=	=	<	133216	794.949	5033.17	=	3062.94	0	42919.2	0	9590636	0	2.39941e+06	=	41.2406	=	23.5523	=	9.73458	<	0.524902	=	530.73	<	1.97754	=	14.342	=	7.25447	<	2.7832	=	9.00526	=	541.942	<	0.708008	=	39.0049	<	34.1309	=	33.4651	=	68.1521	=	62.716
34137	12	=	=	<	202197	794.949	2542.5
34140	0	=	=	<	64873.7	794.949	139.141	=	7446.69	0	9265.91	0	2.65597e+06	0	257809	=	38.3854	=	23.5523	=	70.1945	=	2.70789	=	86.2243	<	1.97754	<	11.5479	<	5.41992	<	2.7832	=	11.2406	=	96.7737	<	0.708008	=	35.641	<	34.1309	=	31.3704	=	87.1252	=	93.1603
34140	4	=	=	=	573182	3257.07	311.333	=	5264.82	0	9250.03	0	2.53634e+06	0	315137	=	35.2514	=	33.9749	=	65.9769	<	0.524902	=	92.8927	=	2.39247	=	11.7622	=	5.98309	<	2.7832	=	14.6831	=	95.79	<	0.708008	=	49.0573	<	34.1309	=	37.4902	=	113.403	=	167.248
34140	12	=	=	<	314097	794.949	322.952
34141	0	=	=	=	507055	2645.19	5033.17	=	3647.19	0	60341.4	0	13235166	0	2.57721e+06	=	66.9326	<	14.3555	=	48.7291	=	21.8645	=	127.528	<	1.97754	<	11.5479	<	5.41992	<	2.7832	=	7.62273	=	156.26	<	0.708008	=	27.1792	=	2901.63	=	28.3279	=	107.436	=	93.1603
34141	4	=	=	<	84735.6	794.949	526.25	=	4907.43	0	11031.1	0	3.14437e+06	0	2.57721e+06	=	22.516	<	14.3555	=	44.7627	<	0.524902	=	95.8017	<	1.97754	<	11.5479	<	5.41992	<	2.7832	=	5.71474	=	107.047	<	0.708008	=	13.3181	<	34.1309	=	19.696	=	218.027	=	129.487
34141	12	=	=	=
34142	0	=	=	=	496905	12587.5	51.7961	=	3743.88	0	5749.86	0	3.91523e+06	0	699118	=	24.9572	<	14.3555	=	22.8166	<	0.524902	=	80.7849	<	1.97754	<	11.5479	<	5.41992	<	2.7832	=	8.08758	=	83.9073	<	0.708008	=	25.4743	<	34.1309	=	26.5226	=	132.946	=	87.089
34142	4	=	=	=	140433	3472.6	219.902	=	4552.08	0	4291.39	0	6490530	0	501246	=	23.2558	<	14.3555	=	18.4682	<	0.524902	=	69.4177	<	1.97754	<	11.5479	<	5.41992	<	2.7832	=	9.00526	=	66.7879	<	0.708008	=	28.8792	<	34.1309	=	27.4319	=	80.8847	=	47.3749
34142	12	=	=	=	184926	3540.69	143.48
34143	0	=	=	=	186198	3966.67	2943.56	=	3399.87	0	30949	0	9100325	0	515609	=	61.3737	=	50.7446	=	16.9084	=	2.37117	=	175.474	=	15.6589	=	20.8686	=	9.65565	=	71.8408	=	17.1831	=	193.469	<	0.708008	=	90.9082	=	792.964	=	80.8015	<	7.6416	=	50.4523
34145	0	=	=	=	245438	12478.5	141.378	=	10397.7	0	10310.5	0	7256762	0	1.68669e+06	=	51.6803	=	57.5514	=	39.5695	<	0.524902	=	178.704	=	7.68732	=	20.8686	=	10.6616	=	49.2631	=	18.8185	=	220.029	<	0.708008	=	95.1194	=	975.971	=	59.6104	=	87.1252	=	111.34
34145	4	=	=	=	436376	3136.36	113.061	=	10397.7	0	22618.1	0	9274038	0	2.45318e+06	=	66.9326	=	71.3907	=	66.8292	<	0.524902	=	141.817	<	1.97754	=	18.246	=	8.47506	=	41.1294	=	22.6193	=	160.953	<	0.708008	=	90.0668	=	1011.26	=	60.2492	=	132.946	=	168.758
34145	12	=	=	<	162222	794.949	106.495
34146	0	=	=	=	528775	832.5	54.4	=	916.605	0	14399.6	0	925724	0	2270422	=	23.0099	<	14.3555	=	23.5025	<	0.524902	=	139.78	<	1.97754	<	11.5479	<	5.41992	<	2.7832	=	6.67933	=	160.015	<	0.708008	=	23.7637	<	34.1309	=	22.2404	=	72.437	=	38.1073
34146	4	=	=	<	277575	794.949	53.3505	=	1742.58	0	13008.8	0	7482068	0	1.74791e+06	=	17.3904	<	14.3555	<	2.12402	<	0.524902	=	57.5095	<	1.97754	<	11.5479	<	5.41992	<	2.7832	=	7.15344	=	59.6211	<	0.708008	=	20.3219	<	34.1309	=	21.7423	=	26.779	=	22.4931
34146	12	<	=	<	146540	794.949	33.125
34148	0	=	=	<	149650	794.949	3058.01	=	2037.06	0	5073.04	0	2284827	0	2.395e+06	=	60.0568	=	21.7238	=	79.5295	=	3.44924	=	122.612	<	1.97754	<	11.5479	=	9.36382	=	3.33141	=	4.7241	=	103.634	<	0.708008	=	30.5749	<	34.1309	=	23.7058	=	85.0535	=	56.5925
34148	4	=	=	<	110000	794.949	1404.05	=	4344.63	0	4874.05	0	4129307	0	2557883	=	47.8029	=	40.5382	=	82.2842	=	21.8645	=	458.401	<	1.97754	=	30.6002	=	79.2672	=	21.7665	=	8.08758	=	126.848	<	0.708008	=	129.967	=	175.572	=	30.0833	=	154.865	=	130.998
34148	12	=	=	<	123725	794.949	1179.27
34151	0	=	=	<	984579	794.949	296	=	9327.36	0	8222.09	0	9514809	0	720212	=	119.526	=	27.1209	=	11.7206	<	0.524902	=	268.599	=	10.2273	=	12.1908	=	6.94192	=	23.1798	=	9.45863	=	333.373	<	0.708008	=	42.361	<	34.1309	=	43.5621	=	57.2324	=	59.6562
34151	4	=	=	=	949024	12587.5	71.0825	=	1850.85	0	7370.34	0	509949	0	496692	=	214.768	=	40.5382	=	48.7291	<	0.524902	=	348.529	=	27.589	=	14.342	=	7.0986	=	27.3175	=	9.00526	=	448.098	<	0.708008	=	39.0049	<	34.1309	=	64.3323	=	107.436	=	87.089
34151	12	=	=	<	194233	794.949	300.816
34155	0	=	=	<	86128.6	794.949	172.048	=	1204.31	0	10180.6	0	4186108	0	1.58301e+06	=	18.1837	<	14.3555	=	19.9674	<	0.524902	=	121.792	<	1.97754	<	11.5479	=	10.5193	<	2.7832	=	6.19995	=	114.329	<	0.708008	=	18.5884	<	34.1309	=	16.4313	=	63.822	=	38.1073
34155	4	=	=	=	187822	2177.23	160.291	=	4423.87	0	8603.72	0	2.15844e+06	0	1.13543e+06	=	25.4374	<	14.3555	=	19.9674	<	0.524902	=	74.4823	<	1.97754	<	11.5479	=	5.65548	<	2.7832	=	3.69987	=	69.8367	<	0.708008	=	15.0887	<	34.1309	=	12.8428	=	34.1757	=	22.4931
34155	12	=	=	=	87825	852.5	860.876
34156	0	=	=	=	86995.2	1092.79	53.3495	=	6819.21	0	20237.6	0	713436	0	1297647	=	27.0988	=	53.0344	=	74.7173	<	0.524902	=	283.79	=	3.04645	=	22.1854	=	9.94545	=	10.6242	=	16.7706	=	274.1	<	0.708008	=	64.9299	<	34.1309	=	45.7431	=	76.6801	=	114.367
34156	4	=	=	=	760960	2405.05	100	=	2438.91	0	13725.8	0	2.01882e+06	0	1.81733e+06	=	29.8837	=	72.1022	=	42.2022	<	0.524902	=	206.895	=	13.5898	=	24.8292	=	13.0203	=	26.4101	=	22.0262	=	183.309	<	0.708008	=	92.5918	=	735.362	=	55.3819	=	109.431	=	132.509
34157	0	=	=	=	38181.8	2944.95	55.9804	=	1724.52	0	21918	0	6.81932e+06	0	1.29255e+06	=	33.932	=	60.5202	=	37.4047	<	0.524902	=	248.597	=	5.45822	=	16.5062	=	8.77363	=	52.0418	=	20.0306	=	209.991	<	0.708008	=	92.5918	=	1315.6	=	75.6796	=	76.6801	=	87.089
34157	4	=	=	<	224041	794.949	188.929	=	4686.64	0	38690.1	0	4668685	0	2.57721e+06	=	27.0988	=	33.9749	=	76.3347	<	0.524902	=	123.022	<	1.97754	=	13.9107	=	8.17401	=	4.68737	=	13.8354	=	152.496	<	0.708008	=	55.7421	<	34.1309	=	43.194	=	172.603	=	146.105
34157	12	=	=	<	105495	794.949	1596.67
34158	0	=	=	<	138245	794.949	4849.52	=	2840.76	0	12675.2	0	7576238	0	2.57721e+06	=	90.4128	=	59.0399	=	82.2842	<	0.524902	=	86.2243	=	3.61141	=	21.3072	=	13.8289	<	2.7832	=	13.8354	=	93.3265	<	0.708008	=	40.6838	<	34.1309	=	19.696	=	190.971	=	183.864
34158	4	=	=	=	113606	2780.77	265.291	=	3381.8	0	7097.92	0	2.68374e+06	0	1.79503e+06	=	19.2268	=	35.6398	=	22.8166	<	0.524902	=	29.6033	<	1.97754	=	15.2062	=	7.56387	<	2.7832	=	10.7994	=	26.6345	<	0.708008	=	40.6838	<	34.1309	=	30.944	=	68.1521	=	71.8755
34158	12	=	=	<	89000	794.949	596.939
34161	0	=	=	=	785061	11069.9	1810.3	=	1161.66	0	15135.3	0	4587986	0	629947	=	20.7628	=	28.8667	=	26.8009	<	0.524902	=	54.9388	=	3.61141	<	11.5479	=	6.14529	<	2.7832	=	10.7994	=	71.8622	<	0.708008	=	37.324	<	34.1309	=	34.2867	=	86.0904	=	93.1603
34161	4	=	=	=	516700	12587.5	449.01	=	3810.42	0	7271.75	0	8950605	0	710348	=	20.636	=	70.6777	=	43.7466	<	0.524902	=	57.0816	=	17.1494	=	19.3369	=	13.426	=	25.4961	=	22.8165	=	74.8903	<	0.708008	=	86.704	=	593.896	=	57.0244	=	103.428	=	156.676
34161	12	=	=	=	136275	2980.2	272.451
34162	0	=	=	=	72054.5	1933.17	154.712	=	8174.04	0	10375.5	0	661665	0	734365	=	57.9709	=	37.288	=	28.0672	<	0.524902	=	157.667	=	18.1196	<	11.5479	=	7.56387	<	2.7832	=	9.90866	=	172.164	<	0.708008	=	33.9553	<	34.1309	=	26.5226	=	68.1521	=	90.1255
34162	4	=	=	<	119075	794.949	416.02	=	4925.86	0	5851.81	0	1.03954e+06	0	485987	=	24.9572	=	102.145	=	67.6769	<	0.524902	=	55.7965	=	9.62242	=	18.246	=	6.94192	=	36.085	=	21.2314	=	59.6211	<	0.708008	=	79.1522	=	551.082	=	63.0883	=	219.811	=	217.129
34162	12	=	=	<	191125	794.949	124.02
34163	0	=	=	<	270288	794.949	35.9375	=	6704.84	0	3733.38	0	5.07671e+06	0	64256.8	=	76.0145	<	14.3555	=	40.6319	<	0.524902	=	62.6299	<	1.97754	<	11.5479	<	5.41992	<	2.7832	=	6.67933	=	89.8672	<	0.708008	=	13.3181	<	34.1309	=	14.084	=	97.3675	=	74.9229
34163	4	=	=	<	244238	794.949	598.402	=	2175.06	0	5924.81	0	4.64179e+06	0	1.66695e+06	=	11.6481	=	29.7309	=	52.0857	<	0.524902	=	80.7849	<	1.97754	<	11.5479	=	7.25447	<	2.7832	=	10.7994	=	78.9099	<	0.708008	=	25.4743	<	34.1309	=	24.6606	=	293.905	=	105.285
34163	12	=	=	<	114000	794.949	161.649
34165	0	=	=	<	299452	794.949	2388.55	=	2007.04	0	5130.12	0	2872135	0	640212	=	77.7766	=	21.7238	=	58.982	=	4.68732	=	65.1803	=	4.5936	<	11.5479	=	7.87033	<	2.7832	=	7.62273	=	81.9118	<	0.708008	=	33.9553	=	792.964	=	40.9549	=	111.42	=	102.256
34165	4	=	=	<	115233	794.949	1225.8	=	4077.07	0	6692.85	0	2.02596e+06	0	543245	=	43.5271	=	39.7311	=	66.8292	<	0.524902	=	45.4441	=	10.8168	=	11.9764	=	10.5193	=	17.8962	=	14.2602	=	57.5587	<	0.708008	=	55.7421	<	34.1309	=	50.3192	=	155.806	=	123.441
34165	12	=	=	<	237899	794.949	310.147
34172	0	=	=	=	520505	12587.5	75.098	=	2474.88	0	7492.02	0	7872761	0	1.48067e+06	=	27.8022	=	74.9331	=	61.6442	<	0.524902	=	67.7246	=	22.0832	=	15.6391	=	14.627	=	16.9018	=	22.8165	=	104.61	<	0.708008	=	74.1273	=	75.8038	=	45.0213	=	332.005	=	381.879
34172	4	=	=	<	74787.5	794.949	190.876	=	4308.09	0	4676.28	0	4663307	0	1.22117e+06	=	23.7453	=	32.292	=	7.5267	<	0.524902	=	50.6372	=	8.35608	<	11.5479	=	6.626	<	2.7832	=	13.6222	=	56.5248	<	0.708008	=	42.361	<	34.1309	=	33.4651	=	202.763	=	277.813
34172	12	=	=	=	139044	1175.49	45.3571
34175	0	=	=	=	66959.1	2555.29	138.619	=	1100.62	0	5684.48	0	6.49597e+06	0	1050284	=	12.9661	=	33.9749	=	36.3006	<	0.524902	=	26.0131	<	1.97754	<	11.5479	<	5.41992	<	2.7832	=	13.6222	=	29.4005	<	0.708008	=	54.0715	<	34.1309	=	39.0469	=	76.6801	=	74.9229
34175	4	=	=	<	240714	794.949	128.535	=	4149.94	0	4242.74	0	7885171	0	1.23784e+06	=	11.4991	=	33.9749	=	16.9084	<	0.524902	=	21.4763	<	1.97754	<	11.5479	<	5.41992	<	2.7832	=	12.9796	=	22.1498	<	0.708008	=	39.8446	<	34.1309	=	34.2867	=	65.993	=	77.9678
34175	12	=	=	<	190530	794.949	154.048
34178	0	=	=	<	436800	794.949	102.277	=	1252.98	0	7767.15	0	1.4355e+06	0	2.57721e+06	=	22.0191	=	111.288	=	74.3108	<	0.524902	=	89.1451	=	16.904	=	17.3752	=	27.5806	=	11.1729	=	16.3565	=	191.164	<	0.708008	=	65.7654	=	361.809	=	46.4599	=	305.829	=	289.991
34178	4	=	=	<	87830.9	794.949	640.441	=	3399.87	0	7713.5	0	3092821	0	2.57721e+06	=	14.1071	=	56.0546	=	47.2592	<	0.524902	=	40.2121	=	10.2273	<	11.5479	=	14.0961	<	2.7832	=	10.7994	=	80.9124	<	0.708008	=	35.641	<	34.1309	=	23.7058	=	179.985	=	156.676
34178	12	=	=	=	342905	830.952	2596.84
34180	0	=	=	<	374187	794.949	120.455	=	718.29	0	16681.6	0	4.72782e+06	0	1.09118e+06	=	18.9675	=	107.39	=	83.0646	<	0.524902	=	167.388	=	42.7602	=	13.0496	=	16.1946	=	15.8949	=	24.7742	=	181.456	<	0.708008	=	82.5062	=	460.877	=	37.4902	=	245.456	=	248.949
34180	4	=	=	<	238652	794.949	68.6408	=	1844.83	0	8744.77	0	6.4036e+06	0	904259	=	12.0918	=	42.142	=	16.9084	<	0.524902	=	80.3656	=	5.45822	<	11.5479	=	6.94192	<	2.7832	=	12.1149	=	76.9026	<	0.708008	=	35.641	<	34.1309	=	27.4319	=	55.0081	=	53.5247
34180	12	=	=	<	136038	794.949	734.851
34188	0	=	=	=	123725	840.909	1013.83	=	10397.7	0	8408.58	0	13235166	0	825195	=	24.2321	=	67.8098	=	51.6121	<	0.524902	=	78.6873	=	28.0175	=	17.8104	=	13.5606	=	10.6242	=	20.2315	=	200.369	<	0.708008	=	84.1846	=	412.748	=	54.7189	=	299.875	=	484.291
34188	4	=	=	<	107416	794.949	1268.11	=	10397.7	0	8603.72	0	5.6446e+06	0	767189	=	19.7425	=	49.9763	=	34.0445	<	0.524902	=	48.0452	=	15.4058	=	13.0496	=	13.1558	=	3.33141	=	18.8185	=	122.048	<	0.708008	=	50.7292	<	34.1309	=	38.6603	=	192.793	=	217.129
34188	12	<	=	<	89362	794.949	33.125
34189	0	=	=	=	103618	1624.04	2040.38	=	1611.59	0	14168.2	0	9483704	0	1.02172e+06	=	43.6903	=	80.92	=	88.2019	<	0.524902	=	314.182	=	14.5618	=	24.291	=	10.8745	=	28.6874	=	23.6546	=	304.169	<	0.708008	=	118.174	=	1448	=	63.4805	=	424.664	=	344.918
34189	4	=	=	=	87828.3	1044.44	1820.76	=	2841.55	0	11665.5	0	7289741	0	1.3386e+06	=	51.5917	=	72.3466	=	121.626	<	0.524902	=	261.744	=	18.9002	=	21.7338	=	7.18183	=	39.1174	=	22.1701	=	260.081	<	0.708008	=	99.0136	=	1143.73	=	56.9677	=	294.38	=	303.893
34189	12	=	=	<	447976	794.949	110.1
34192	0	<	=	<	264154	794.949	33.125	=	1176.34	0	22270.7	0	3338897	0	933873	=	55.8735	=	25.7054	=	80.0355	<	0.524902	=	39.5818	=	10.2511	<	11.5479	<	5.41992	<	2.7832	=	10.1234	=	50.688	<	0.708008	=	30.3966	=	225.6	=	26.4021	=	138.879	=	106.771
34192	4	=	=	<	213039	794.949	165.918	=	2589.62	0	18282.3	0	6.05403e+06	0	870607	=	49.0955	=	27.4276	=	91.702	<	0.524902	=	37.9745	=	6.44961	<	11.5479	<	5.41992	<	2.7832	=	8.88156	=	51.7946	<	0.708008	=	32.2972	<	34.1309	=	22.8703	=	160.814	=	87.0656
34192	12	=	=	<	189704	794.949	122.087
34194	0	=	=	=	116214	1043.69	230.825	=	1568.59	0	30026.7	0	10173736	0	2.05263e+06	=	42.2727	=	60.6254	=	14.135	=	6.07287	=	223.89	=	14.8022	=	18.3813	=	5.918	=	27.7169	=	16.4823	=	277.097	=	1.30182	=	74.0227	=	961.727	=	46.9603	=	302.978	=	515.793
34195	0	=	=	=	162017	863.861	958.35	=	1671.33	0	10568.8	0	4.60356e+06	0	1.25536e+06	=	39.6976	=	22.1971	=	60.051	<	0.524902	=	136.496	=	6.44961	<	11.5479	<	5.41992	<	2.7832	=	9.7117	=	158.458	<	0.708008	=	26.627	<	34.1309	=	21.9635	=	267.098	=	202.477
34195	4	=	=	=	984579	2849.49	43.1553	=	3118.82	0	11822.6	0	4275308	0	1.25192e+06	=	24.8459	=	14.8482	=	25.2995	<	0.524902	=	111.965	<	1.97754	<	11.5479	<	5.41992	<	2.7832	=	7.19072	=	129.326	<	0.708008	=	19.232	<	34.1309	=	19.1754	=	171.597	=	134.502
34195	12	=	=	<	148168	794.949	59.8039
34197	0	=	=	=	170837	1874.27	795.539	=	4003.42	0	20576.1	0	5.60839e+06	0	1.33281e+06	=	119.393	=	20.4064	=	154.121	=	1.11546	=	75.9464	<	1.97754	<	11.5479	=	5.918	<	2.7832	=	6.32706	=	83.6716	<	0.708008	=	21.0608	<	34.1309	=	24.6542	=	190.21	=	154.406
34197	4	=	=	<	249375	794.949	1397.55	=	6355.06	0	26189.5	0	8430313	0	2.22204e+06	=	38.7124	<	14.3555	=	90.2071	<	0.524902	=	45.2442	<	1.97754	<	11.5479	<	5.41992	<	2.7832	=	5.44846	=	77.1056	<	0.708008	=	8.62705	<	34.1309	=	16.2665	=	171.597	=	83.1357
34197	12	=	=	=	400146	12587.5	1557.02
34202	0	<	=	=	416953	9443.23	33.125	=	5179.24	0	15942.4	0	9407425	0	552481	=	20.1646	<	14.3555	=	19.9603	=	4.022	=	148.449	<	1.97754	<	11.5479	<	5.41992	<	2.7832	=	4.55184	=	171.363	<	0.708008	=	10.341	<	34.1309	=	12.1337	=	152.649	=	114.678
34202	4	=	=	<	123524	794.949	1649.17	=	10397.7	0	1787.93	0	3.40351e+06	0	231492	=	13.9653	<	14.3555	=	26.7604	<	0.524902	=	102.433	<	1.97754	<	11.5479	<	5.41992	<	2.7832	=	6.7606	=	111.99	<	0.708008	=	26.627	<	34.1309	=	15.2643	=	144.413	=	108.746
34202	12	=	=	<	65164.1	794.949	272.451
34205	0	=	=	<	420036	794.949	1481.34	=	3310.81	0	1545.28	0	271881	0	1040.3	=	51.3736	=	20.4064	=	17.5375	<	0.524902	=	476.84	=	2.22741	=	13.8931	=	6.17245	<	2.7832	=	8.46291	=	550.309	<	0.708008	=	28.5063	<	34.1309	=	22.8703	=	200.714	=	154.406
34205	4	=	=	=	622500	11433.5	5033.17	=	7213.96	0	5542.89	0	610470	0	2602.48	=	35.1688	=	39.0238	=	16.7072	<	0.524902	=	812.639	=	2.22741	=	18.1741	=	7.93103	<	2.7832	=	12.5537	=	873.43	<	0.708008	=	49.802	=	2177.33	=	26.4021	=	87.1238	=	55.7429
34205	12	=	=	=	984579	7225	1206.12
34206	0	=	=	=	984579	6030.81	39.9048	=	2457.84	0	10859.3	0	7.96244e+06	0	1.80589e+06	=	30.1681	=	43.801	=	110.524	<	0.524902	=	144.456	=	2.69215	=	13.0943	<	5.41992	<	2.7832	=	11.3467	=	125.539	<	0.708008	=	39.9941	<	34.1309	=	27.2638	=	244.45	=	242.843
34206	4	=	=	=	984579	6470.48	928.889	=	4314	0	633.592	0	1.1453e+06	0	1040.3	=	35.6848	=	30.8166	=	51.3663	<	0.524902	=	118.499	=	3.15832	<	11.5479	<	5.41992	<	2.7832	=	11.3467	=	106.015	<	0.708008	=	39.9941	<	34.1309	=	28.9644	=	195.474	=	150.419
34207	0	<	=	=	549613	1810.82	33.125	=	948.54	0	8346.36	0	4.39408e+06	0	841532	=	22.6692	=	46.1549	=	46.5485	<	0.524902	=	70.4722	=	4.79872	=	12.697	<	5.41992	=	27.7169	=	13.3504	=	76.01	<	0.708008	=	59.7873	=	288.884	=	40.9663	=	117.785	=	134.502
34207	4	=	=	<	245978	794.949	410.417	=	7167.54	0	9121.8	0	5.91135e+06	0	1130255	=	25.7514	=	75.2233	=	60.6159	<	0.524902	=	81.0257	=	17.6927	=	20.4686	=	9.41237	=	39.9133	=	21.4233	=	91.8614	<	0.708008	=	103.243	=	1276.06	=	53.8093	=	241.914	=	255.005
34207	12	=	=	<	359188	794.949	317.692
34208	0	=	=	=	984579	5102.06	48.0412	=	1016.28	0	5258.02	0	1.54414e+06	0	1040.3	=	29.5164	=	62.111	=	35.0816	<	0.524902	=	115.446	=	9.29762	=	18.7965	=	10.1456	<	2.7832	=	16.4823	=	137.973	<	0.708008	=	84.3519	=	1143.73	=	36.3035	=	149.912	=	287.555
34209	0	=	=	=	544832	9291.35	89.6354	=	4621.15	0	14066.2	0	6.00837e+06	0	2.06569e+06	=	61.4401	=	18.5874	=	54.8903	<	0.524902	=	95.5427	<	1.97754	=	17.1424	<	5.41992	<	2.7832	=	11.7507	=	113.075	<	0.708008	=	24.7591	<	34.1309	=	20.1169	=	195.474	=	267.192
34209	4	=	=	=	984579	1871.5	63.9286	=	6026.41	0	8202.65	0	3.99387e+06	0	1654955	=	37.8825	=	20.4064	=	31.0067	<	0.524902	=	62.5284	<	1.97754	<	11.5479	<	5.41992	<	2.7832	=	8.46291	=	70.5258	<	0.708008	=	22.9035	<	34.1309	=	18.2207	=	254.555	=	214.558
34209	12	=	=	=	350359	1359.41	67.9126
34215	0	<	=	=	81464.6	4815.15	33.125	=	2237.41	0	850.814	0	925724	0	5391.66	=	26.5439	=	53.0959	=	60.6159	<	0.524902	=	65.8646	=	12.6421	=	15.5074	=	8.42718	=	26.7241	=	18.7827	=	81.4844	<	0.708008	=	67.8878	=	915.047	=	43.9922	=	144.413	=	138.477
34215	4	=	=	<	68048.5	794.949	69.5192	=	5844.6	0	19925	0	7.13635e+06	0	910864	=	53.6797	=	32.4862	=	174.103	<	0.524902	=	49.3213	=	7.3967	<	11.5479	=	5.918	<	2.7832	=	10.9408	=	66.6807	<	0.708008	=	39.9941	=	81.2443	=	33.0992	=	116.358	=	79.2097
34215	12	<	=	<	169078	794.949	33.125
34217	0	=	=	<	233429	794.949	78.9175	=	227.37	0	426.215	0	585099	0	1040.3	=	22.4567	=	67.9933	=	61.741	<	0.524902	=	65.8646	=	5.50513	=	21.1001	=	18.2145	=	46.7436	=	21.9837	=	76.5579	<	0.708008	=	107.488	=	1405.45	=	53.4552	=	245.717	=	242.843
34217	4	=	=	<	398655	794.949	307.524	=	2666.47	0	232.126	0	1.03467e+06	0	1040.3	=	20.9419	=	60.6254	=	45.3204	<	0.524902	=	47.6873	=	9.29762	=	18.3813	=	13.0382	=	39.5164	=	18.4019	=	54.006	<	0.708008	=	78.1392	=	867.82	=	48.4245	=	254.555	=	230.704
34217	12	=	=	<	275925	794.949	98.1188
34218	0	<	=	=	799116	2053.54	33.125	=	4306.98	0	12418.1	0	2775378	0	938423	=	26.1491	=	25.7054	=	46.5485	<	0.524902	=	32.3894	<	1.97754	<	11.5479	<	5.41992	<	2.7832	=	8.04166	=	40.6999	<	0.708008	=	22.9035	<	34.1309	=	23.767	=	21.6063	<	13.5254
34218	4	=	=	=	450267	4628.16	65.6122	=	5662.19	0	9944.39	0	4898928	0	761392	=	21.5973	=	23.9626	=	20.7478	<	0.524902	=	22.9844	<	1.97754	<	11.5479	<	5.41992	<	2.7832	=	8.46291	=	27.2827	<	0.708008	=	28.5063	<	34.1309	=	25.5324	<	7.6416	<	13.5254
34218	12	<	=	=	156621	841.089	33.125
34223	0	=	=	=	257655	2580.93	1942.12	=	1516.62	0	16674	0	5888509	0	1.89072e+06	=	45.0877	=	50.032	=	53.7235	=	17.5144	=	60.0349	=	9.29762	=	17.5542	=	12.2006	=	29.6375	=	17.2533	=	80.3903	<	0.708008	=	54.774	=	462.506	=	37.8757	=	184.923	=	134.502
34223	4	=	=	<	82402	794.949	1342.98	=	7227.23	0	633.592	0	509949	0	9872.19	=	38.4643	=	57.6345	=	90.2071	<	0.524902	=	69.6327	=	9.29762	=	17.7605	=	7.18183	=	18.8683	=	18.4019	=	96.2218	<	0.708008	=	76.0783	=	621.559	=	45.1117	=	151.282	=	114.678
34223	12	=	=	<	171138	794.949	66.9118
34226	0	=	=	<	73592.2	794.949	410.495	>	10397.7	0	30124.2	0	8423452	0	878017	=	31.7244	=	51.568	=	40.9383	=	21.8645	=	635.635	=	13.6013	=	19.4215	=	10.8745	=	23.5849	=	14.9266	=	485.705	<	0.708008	=	61.8035	=	5261.98	=	37.8757	=	138.879	=	114.678
34226	4	=	=	<	255492	794.949	39.949			0	633.592	0	5.56921e+06	0	1040.3	=	33.423	=	70.9008	=	65.0794	<	0.524902	=	538.984	=	16.969	=	24.291	=	12.7994	=	25.7064	=	19.9197	=	434.139	<	0.708008	=	82.2761	=	2711.38	=	49.152	=	141.65	=	138.477
34226	12	=	=	<	210345	794.949	254.263
34227	0	<	=	=	78301	1816.99	33.125	=	2788.52	0	7738.98	0	3.7027e+06	0	653213	=	19.1437	<	14.3555	<	2.12402	<	0.524902	=	29.2287	<	1.97754	<	11.5479	<	5.41992	<	2.7832	=	5.88979	=	38.4726	<	0.708008	=	12.0798	<	34.1309	=	14.2429	<	7.6416	<	13.5254
34227	4	<	=	<	371752	794.949	33.125	=	3029.44	0	6211.71	0	2.84612e+06	0	530978	=	38.8774	<	14.3555	=	53.7235	<	0.524902	=	21.8264	<	1.97754	<	11.5479	<	5.41992	<	2.7832	=	5.88979	=	36.7999	<	0.708008	=	15.6204	<	34.1309	=	18.2207	<	7.6416	<	13.5254
34227	12	=	=	<	125461	794.949	98.3684
34230	0	=	=	<	969862	794.949	1821.97	=	4890.94	0	426.215	0	3.46875e+06	0	1040.3	=	28.0965	=	39.0238	=	107.695	<	0.524902	=	207.428	=	37.9307	<	11.5479	=	12.5601	<	2.7832	=	10.5331	=	247.303	<	0.708008	=	36.1275	<	34.1309	=	22.8703	=	402.435	=	261.096
34230	4	=	=	<	83750	794.949	46.1386	=	6828.75	0	19217.9	0	10075039	0	1.18154e+06	=	22.6692	=	42.2193	=	44.7026	<	0.524902	=	100.276	=	19.3837	=	11.907	=	12.7994	<	2.7832	=	13.7465	=	116.329	<	0.708008	=	41.9401	<	34.1309	=	24.6542	=	212.427	=	162.389
34230	12	=	=	<	260404	794.949	87.7143
34233	0							=	1781	0	9810.8	0	8420024	0	800463	=	21.5973	=	39.0238	=	22.2962	<	0.524902	=	29.2287	=	6.21323	=	14.6976	=	7.43226	<	2.7832	=	14.1412	=	34.0079	<	0.708008	=	43.8941	=	81.2443	=	32.2845	=	62.504	=	83.1357
34233	4	=	=	=	314656	3469.9	1099.47	=	2689.44	0	232.126	0	3863820	0	1040.3	=	18.2139	=	65.0639	=	28.1973	<	0.524902	=	36.3722	=	12.6421	=	18.7965	=	9.16692	<	2.7832	=	19.5416	=	46.2555	<	0.708008	=	83.3134	=	1053.61	=	47.694	=	87.1238	=	130.531
34233	12	=	=	=	146365	1699.49	2062.86
34236	0	=	=	=	949987	12587.5	175.096	=	4821.96	0	14145.5	0	2.38981e+06	0	1.28047e+06	=	67.2559	=	273.871	>	830.865	=	5.04974	=	266.858	=	61.2361	=	75.3434	=	26.448	=	128.445	=	64.5422	=	255.823	=	20.4691	=	328.328	=	5998.65	=	102.835	=	1135.05	=	1997.61
34236	4	=	=	<	251050	794.949	915.24	=	6428.64	0	9377.16	0	3.3015e+06	0	1206746	=	17.9779	=	21.3051	=	31.0067	<	0.524902	=	34.775	<	1.97754	<	11.5479	<	5.41992	<	2.7832	=	8.88156	=	39.5866	<	0.708008	=	24.7591	<	34.1309	=	21.046	=	68.7913	=	44.0743
34236	12	=	=	=	206120	818.75	849.951
34243	0	=	=	=	877753	2242.42	37.2115	=	8739.6	0	16033.7	0	6.78723e+06	0	1.89629e+06	=	17.0184	=	50.032	=	17.5375	=	7.97134	=	98.1225	=	10.7284	=	14.2947	=	7.68198	=	7.5161	=	17.8287	=	83.6716	<	0.708008	=	61.8035	=	434.809	=	38.2658	=	27.1793	=	59.6427
34243	4	=	=	<	67637.5	794.949	38.1959	=	2651.13	0	232.126	0	6.27461e+06	0	1040.3	=	15.5281	=	62.111	=	10.4576	<	0.524902	=	40.3872	=	11.9237	=	15.3045	=	8.67434	<	2.7832	=	17.4454	=	46.2555	<	0.708008	=	67.8878	=	569.731	=	40.5837	=	138.879	=	142.455
34243	12	<	=	=	99926.5	3261.27	33.125
34246	0	=	=	<	222250	794.949	160.3	=	1054.47	0	44658.9	0	5.68851e+06	0	351572	=	17.1398	<	14.3555	=	32.3822	<	0.524902	=	26.0928	<	1.97754	<	11.5479	=	5.66263	<	2.7832	=	4.09541	=	28.4062	<	0.708008	<	2.13623	<	34.1309	=	8.75031	=	141.65	=	36.3238
34246	4	=	=	=	407487	2814.5	77.9293	=	7127.75	0	23211.3	0	10264423	0	501196	=	21.1614	=	22.1971	=	6.31822	<	0.524902	=	32.3894	=	3.62572	<	11.5479	=	11.1166	<	2.7832	=	9.7117	=	36.2419	<	0.708008	=	26.627	<	34.1309	=	19.1754	=	241.914	=	162.389
34246	12	<	=	=	169036	1139.05	33.125
34247	0	=	=	<	839779	794.949	73.0303	=	5465.53	0	17580.2	0	4.52114e+06	0	805519	=	34.996	=	20.4064	=	14.135	=	2.15218	=	60.0349	<	1.97754	<	11.5479	<	5.41992	<	2.7832	=	7.19072	=	67.2303	<	0.708008	=	19.232	<	34.1309	=	15.2643	=	71.8987	=	51.8481
34247	4	=	=	<	157038	794.949	5033.17	=	7835.94	0	10702.8	0	6316640	0	920647	=	19.6006	=	32.4862	=	26.7604	<	0.524902	=	56.3089	=	2.22741	<	11.5479	<	5.41992	<	2.7832	=	10.9408	=	68.3293	<	0.708008	=	38.0565	<	34.1309	=	26.4021	=	71.8987	=	75.2878
34247	12	=	=	<	47904.4	794.949	1757.77
34254	0	=	=	=	333977	815.152	286.095	=	2735.25	0	7089.32	0	3.23586e+06	0	2.55966e+06	=	11.4991	<	14.3555	<	2.12402	<	0.524902	=	13.6619	<	1.97754	<	11.5479	<	5.41992	<	2.7832	=	3.63257	=	19.8754	<	0.708008	<	2.13623	<	34.1309	=	9.91386	=	96.0447	<	13.5254
34254	4	=	=	<	133275	794.949	202.01	=	3652.78	0	6891.52	0	4494598	0	2.57721e+06	=	11.4991	<	14.3555	<	2.12402	<	0.524902	=	13.6619	<	1.97754	<	11.5479	<	5.41992	<	2.7832	=	2.19299	=	19.8754	<	0.708008	<	2.13623	<	34.1309	=	8.75031	<	7.6416	<	13.5254
34254	12	=	=	<	65898.1	794.949	1245.1
34255	0	=	=	<	181452	794.949	48.4314	=	2340.31	0	13579.7	0	5722826	0	1.8102e+06	=	11.4991	<	14.3555	<	2.12402	<	0.524902	=	35.5729	<	1.97754	<	11.5479	<	5.41992	<	2.7832	=	6.32706	=	37.3577	<	0.708008	=	10.341	<	34.1309	=	16.2665	<	7.6416	<	13.5254
34255	4	=	=	<	213375	794.949	39.4898	=	4704.39	0	6452.66	0	6.37952e+06	0	1.17653e+06	=	14.2315	<	14.3555	<	2.12402	<	0.524902	=	19.1422	<	1.97754	<	11.5479	<	5.41992	<	2.7832	=	4.09541	=	21.6468	<	0.708008	=	10.341	<	34.1309	=	19.1754	=	113.494	=	24.7503
34255	12	=	=	<	168267	794.949	229.133
34257	0	=	=	=	139531	3676.92	1634.26	=	641.805	0	12755.9	0	4.43256e+06	0	1.03982e+06	=	23.9245	<	14.3555	<	2.12402	<	0.524902	=	45.2442	<	1.97754	<	11.5479	<	5.41992	<	2.7832	=	3.16227	=	77.1056	<	0.708008	=	6.94186	<	34.1309	=	8.75031	<	7.6416	<	13.5254
34257	4	=	=	<	336548	794.949	1964.4	=	4095.59	0	10033.5	0	5.51957e+06	0	2025516	=	11.4991	=	150.225	=	14.135	<	0.524902	=	48.9124	<	1.97754	<	11.5479	<	5.41992	<	2.7832	=	5.88979	=	92.9519	<	0.708008	=	10.341	<	34.1309	=	16.2665	=	504.079	=	303.893
34257	12	=	=	<	327003	794.949	504.905
34265	0	=	=	=	583950	9898.5	109.848	=	3609.46	0	633.592	0	765753	0	1040.3	=	20.0524	=	50.032	=	41.5728	<	0.524902	=	354.018	=	11.2063	=	18.3813	=	13.7527	<	2.7832	=	13.7465	=	395.66	<	0.708008	=	34.2076	=	157.629	=	24.6542	=	187.57	=	178.39
34265	4							=	7558.32	0	30697.2	0	13235166	0	2.57721e+06	=	17.621	=	40.6271	=	20.7478	<	0.524902	=	306.643	=	4.56365	=	17.1424	=	11.3582	<	2.7832	=	12.9528	=	303.639	<	0.708008	=	38.0565	<	34.1309	=	26.4021	=	81.0917	=	75.2878
34266	0							=	2363.91	0	45592.2	0	6.47967e+06	0	852170	=	11.4991	<	14.3555	<	2.12402	<	0.524902	=	36.3722	<	1.97754	<	11.5479	<	5.41992	<	2.7832	=	5.88979	=	59.5249	<	0.708008	=	12.0798	<	34.1309	=	16.2665	<	7.6416	<	13.5254
34266	4							=	7538.48	0	10647	0	1.25749e+06	0	1040.3	=	21.8136	=	69.4497	=	48.9755	<	0.524902	=	109.359	=	17.4514	=	21.3111	=	13.2768	=	14.6295	=	15.7068	=	157.92	<	0.708008	=	91.6548	=	4044.55	=	50.2374	=	254.555	=	291.636
34267	0	=	=	=	247584	5775.96	88.2323	=	2348.19	0	15372.3	0	7.95609e+06	0	919893	=	17.7403	=	56.1289	=	17.5375	<	0.524902	=	65.0293	=	11.6845	=	20.049	=	9.6573	<	2.7832	=	16.0952	=	77.1056	<	0.708008	=	57.7772	=	288.884	=	37.4844	=	221.467	=	170.384
34267	4	=	=	<	119902	794.949	263.85	=	10397.7	0	12361.9	0	4.02698e+06	0	693410	=	19.3728	=	45.3726	=	25.2995	<	0.524902	=	40.7904	=	9.29762	=	14.2947	=	8.67434	<	2.7832	=	15.7068	=	49.5808	<	0.708008	=	57.7772	=	35.7351	=	35.5102	=	104.83	=	106.771
34267	12	=	=	<	162417	794.949	833.382
34269	0	=	=	=	865050	820.297	178.529	=	9332.84	0	633.592	0	661665	0	2602.48	=	12.8749	=	14.8482	=	15.8642	<	0.524902	=	41.5976	<	1.97754	<	11.5479	<	5.41992	<	2.7832	=	8.04166	=	49.5808	<	0.708008	=	19.232	<	34.1309	=	15.2643	=	226.605	=	166.385
34269	4	=	=	=	365049	1750	347.908	=	5103.95	0	426.215	0	2698291	0	1040.3	=	31.8149	=	25.7054	=	8.4663	<	0.524902	=	74.2588	=	6.92285	<	11.5479	=	6.04534	<	2.7832	=	11.144	=	64.481	<	0.708008	=	30.3966	<	34.1309	=	22.8703	=	225.322	=	417.329
34269	12	=	=	<	185177	794.949	250
34270	0	<	=	<	420000	794.949	33.125	=	2558.73	0	10289.9	0	706719	0	418293	=	19.1437	<	14.3555	=	42.2044	<	0.524902	=	14.6064	<	1.97754	<	11.5479	<	5.41992	<	2.7832	=	5.44846	=	21.6468	<	0.708008	=	8.62705	<	34.1309	=	11.0397	=	138.879	=	47.9584
34270	4	<	=	<	856023	794.949	33.125	=	6921.86	0	15737	0	1.88173e+06	0	506875	=	11.4991	<	14.3555	<	2.12402	<	0.524902	=	13.6619	<	1.97754	<	11.5479	<	5.41992	<	2.7832	=	4.09541	=	19.8754	<	0.708008	<	2.13623	<	34.1309	=	8.75031	=	284.507	=	116.656
34270	12	=	=	<	166173	794.949	70.8824
34273	0	=	=	=	187058	2891.92	633.434	=	3925.18	0	232.126	0	235760	0	1040.3	=	43.2986	<	14.3555	=	75.8564	<	0.524902	=	82.2993	<	1.97754	<	11.5479	<	5.41992	<	2.7832	<	1.85547	=	76.01	<	0.708008	<	2.13623	<	34.1309	<	6.27441	=	56.1085	<	13.5254
34273	4	=	=	=	150265	815.152	1490.38	=	3021.97	0	11676.7	0	8188580	0	960911	=	11.4991	=	16.7363	<	2.12402	<	0.524902	=	55.896	<	1.97754	<	11.5479	<	5.41992	<	2.7832	=	8.46291	=	30.6499	<	0.708008	=	19.232	<	34.1309	=	18.2207	=	184.923	=	90.9993
34273	12	=	=	=	211507	4145.1	897.404
34274	0	=	=	=	984579	2504.55	53.9175	=	3288.77	0	15304	0	3.23586e+06	0	1498812	=	23.8211	=	29.1308	=	21.5262	=	2.23509	=	28.4423	=	8.34611	<	11.5479	<	5.41992	<	2.7832	=	10.1234	=	36.2419	<	0.708008	=	39.9941	=	348.978	=	31.0513	=	13.7529	=	28.6003
34274	4	=	=	<	151124	794.949	2177.9	=	5723.05	0	11038.2	0	1474066	0	941461	=	18.9133	=	26.569	=	10.4576	<	0.524902	=	15.356	=	5.03399	<	11.5479	<	5.41992	<	2.7832	=	10.9408	=	21.6468	<	0.708008	=	34.2076	<	34.1309	=	32.2845	=	123.467	=	81.1722
34274	12	=	=	=	124343	966.162	151.927
34275	0	=	=	=	984579	3020.41	104.286	=	1063.96	0	426.215	0	3.79755e+06	0	1040.3	=	19.8271	=	62.8515	=	107.695	<	0.524902	=	150.226	=	7.63385	=	16.7318	=	13.8715	=	16.1418	=	13.3504	=	143.37	<	0.708008	=	67.8878	=	961.727	=	37.8757	=	236.828	=	214.558
34275	4	=	=	<	422864	794.949	3646.73	=	1349.1	0	426.215	0	818589	0	1040.3	=	12.0269	=	50.032	=	117.039	<	0.524902	=	83.5744	=	2.69215	<	11.5479	=	12.0805	<	2.7832	=	7.19072	=	82.5782	=	0.975453	=	26.627	<	34.1309	=	28.1178	=	343.032	=	267.192
34275	12	=	=	<	204129	794.949	2509.43
34277	0	=	=	<	132525	794.949	3048.5	=	3566.04	0	12148.2	0	4.5771e+06	0	2.1369e+06	=	41.6357	=	48.4878	=	197.361	=	3.84377	=	102.433	=	21.8053	=	12.3012	=	8.42718	<	2.7832	=	23.2846	=	124.997	<	0.708008	=	43.8941	=	348.978	=	28.9644	=	330.973	=	271.259
34277	4	=	=	<	210846	794.949	597.067	=	4314	0	10691.7	0	4.64761e+06	0	2.57721e+06	=	155.93	=	343.832	>	830.865	=	21.8645	=	1035.8	=	133.725	=	109.605	=	79.2672	=	137.777	=	86.5152	=	1130.78	=	6.82665	=	328.328	=	7664.94	=	31.8749	=	1135.05	=	1997.61
34277	12	=	=	<	41250	794.949	906.04
34282	0	=	=	=	142799	818.75	50.4639	=	10397.7	0	12305.6	0	2.49546e+06	0	2.57721e+06	=	39.6159	=	53.0959	=	57.7748	<	0.524902	=	114.575	=	13.6013	=	15.9143	=	6.17245	<	2.7832	=	17.6372	=	130.407	<	0.708008	=	64.8391	=	747.04	=	43.6173	=	321.278	=	275.329
34282	4	=	=	<	103629	794.949	451.837	=	5526.64	0	10792.2	0	4275308	0	2.31518e+06	=	35.599	=	56.1289	=	78.4764	<	0.524902	=	70.8922	=	12.1631	=	15.5074	<	5.41992	=	20.1227	=	17.4454	=	96.7665	<	0.708008	=	84.3519	=	569.731	=	45.4831	=	497.247	=	382.06
34282	12	=	=	<	422762	794.949	88.7113
34288	0	<	=	=	984579	1521.43	33.125	=	9326.24	0	8147.4	0	4.51819e+06	0	485513	=	24.7443	=	27.4276	=	61.741	<	0.524902	=	48.9124	=	4.0942	<	11.5479	=	7.43226	<	2.7832	=	15.7068	=	54.5585	<	0.708008	=	39.9941	<	34.1309	=	26.4021	=	497.247	=	316.173
34288	4	=	=	<	133258	794.949	942.727	=	8363.85	0	10457.2	0	3.38864e+06	0	825834	=	32.1754	=	39.0238	=	70.5309	<	0.524902	=	56.722	=	8.34611	=	13.2934	=	5.66263	<	2.7832	=	15.7068	=	55.1108	<	0.708008	=	42.9161	<	34.1309	=	37.8757	=	321.278	=	238.794
34288	12	<	=	<	335413	794.949	33.125
34293	0	<	=	=	892157	12587.5	33.125	=	1258.91	0	4694.36	0	9109313	0	1.81984e+06	=	17.9779	=	49.261	=	42.2044	<	0.524902	=	55.0709	=	11.2063	=	17.1424	=	11.3582	<	2.7832	=	20.6732	=	71.6235	<	0.708008	=	67.8878	=	621.559	=	35.5102	=	764.853	=	643.546
34293	4	=	=	=	241814	3814.71	326.684	=	4904.71	0	7584.98	0	8075327	0	2.57721e+06	=	20.4994	=	35.7814	=	15.8642	<	0.524902	=	46.0575	=	7.63385	<	11.5479	=	8.67434	<	2.7832	=	14.5345	=	57.3189	<	0.708008	=	32.2972	<	34.1309	=	25.5324	=	409.474	=	314.125
34293	12	=	=	=	354765	2295.54	278.284
34295	0	<	<	=	15837.4	816.5	33.125	=	7664.13	0	9023.98	0	235760	0	1.89005e+06	=	31.2705	=	37.4088	=	35.0816	<	0.524902	=	101.57	=	6.44961	<	11.5479	=	5.66263	<	2.7832	=	11.7507	=	113.075	<	0.708008	=	41.9401	<	34.1309	=	33.9082	=	117.785	=	87.0656
34295	4	=	<	<	15837.4	794.949	96.6667	=	10397.7	0	4905.72	0	9383145	0	1.43428e+06	=	37.4645	=	51.568	=	54.8903	<	0.524902	=	120.683	=	12.6421	=	16.7318	=	7.68198	=	5.82743	=	18.4019	=	129.326	<	0.708008	=	67.8878	=	795.853	=	46.2234	=	42.9192	=	102.823
34295	12	=	=	=	984579	1349.5	228.317
34297	0	=	=	=	236703	885.294	118.476	=	1402.51	0	1075.94	0	3.59976e+06	0	2.57721e+06	=	41.4758	=	27.4276	=	25.2995	<	0.524902	=	132.969	<	1.97754	<	11.5479	<	5.41992	<	2.7832	=	15.7068	=	141.212	<	0.708008	=	36.1275	<	34.1309	=	30.6372	=	133.309	=	150.419
34297	4	=	=	=	85096.2	1792.79	5033.17	=	3100.98	0	28008.2	0	4453995	0	1.10869e+06	=	36.8245	=	22.149	=	29.4896	<	0.524902	=	129.936	<	1.97754	<	11.5479	<	5.41992	<	2.7832	=	12.2954	=	114.982	<	0.708008	=	30.946	<	34.1309	=	19.5309	=	183.62	=	199.079
34298	0	=	=	=	106089	865.842	1131.15	=	9950.17	0	8689.66	0	2.96685e+06	0	1.78707e+06	=	88.4373	=	146.365	=	183.481	=	5.94373	=	396.98	=	101.227	=	36.1789	=	28.2345	=	41.7944	=	42.1359	=	459.663	=	4.31373	=	124.175	=	351.777	=	40.6912	=	439.261	=	545.703
34298	4	=	=	<	122449	794.949	1365.86	=	6760.83	0	8718.98	0	1664307	0	1.16658e+06	=	74.839	=	151.863	=	142.176	=	3.59851	=	303.995	=	86.6515	=	36.1789	=	24.7298	=	62.5515	=	41.3319	=	302.216	=	4.56896	=	134.105	=	316.389	=	41.7419	=	391.976	=	529.99
34298	12	=	=	<	97127.4	794.949	1069.41
34299	0	=	=	=	984579	12587.5	331.061	=	1044.54	0	70697.7	0	9084458	0	1.00694e+06	=	32.4375	=	40.5732	=	67.0184	<	0.524902	=	303.453	=	7.41238	=	13.3168	=	5.98287	=	16.1005	=	15.5189	=	373.762	<	0.708008	=	49.5592	=	660.491	=	33.7595	=	279.513	=	248.024
34305	0	=	=	=	383182	3720.71	222.772	>	10397.7	0	11158.3	0	7812035	0	223738	=	14.7588	=	27.0053	=	30.979	<	0.524902	=	636.156	=	2.48151	=	17.5353	=	13.1478	<	2.7832	=	12.7618	=	619.742	<	0.708008	=	34.6738	<	34.1309	=	21.3897	=	291.367	=	224.341
34305	4	=	=	=	316225	6425.49	2522.35	=	8890.04	0	9012.81	0	6735572	0	217826	=	23.7926	=	62.3014	=	108.722	=	6.71985	=	152.312	=	31.2633	=	30.9317	=	26.9001	=	4.82115	=	25.6195	=	302.216	=	2.16327	=	83.4281	=	290.015	=	40.3386	=	405.027	=	489.957
34305	12	=	=	=	444417	1832.04	918.98
34307	0	=	=	=	428517	912.745	98.5644	=	1825.34	0	21860.5	0	13235166	0	1.42811e+06	=	181.165	=	31.7996	=	103.82	<	0.524902	=	113.384	=	9.55469	=	13.0976	<	5.41992	=	4.43038	=	14.1487	=	116.17	<	0.708008	=	49.5592	=	135.617	=	31.4522	=	209.864	=	191.392
34307	4	=	=	<	46200	794.949	500.286	=	6424.98	0	22971	0	13235166	0	2.57721e+06	=	32.1398	=	17.9251	=	13.7532	<	0.524902	=	97.9527	=	4.15332	<	11.5479	<	5.41992	<	2.7832	=	10.4069	=	78.2714	<	0.708008	=	31.8788	<	34.1309	=	22.2944	=	311.174	=	168.59
34309	0	=	=	=	100714	2347.14	1185	=	2181.21	0	10437.3	0	6.87194e+06	0	212380	=	21.5087	=	41.2421	=	221.193	<	0.524902	=	222.409	=	7.94953	=	13.9761	=	9.58409	=	4.03786	=	16.1984	=	186.594	<	0.708008	=	57.0226	=	94.3644	=	33.7595	=	233.309	=	255.992
34309	4	=	=	=	849950	4226.5	4129.17	=	10397.7	0	5723.88	0	4721262	0	601683	=	31.5422	=	27.6937	=	182.355	<	0.524902	=	270.535	=	10.3544	=	13.0976	=	9.92481	<	2.7832	=	11.8269	=	247.281	=	3.28753	=	27.2071	<	34.1309	=	17.5964	=	513.243	=	1227.25
34309	12	=	=	=	300012	1349.5	295
34311	0	=	=	<	861912	794.949	81.3725	=	3131	0	13079.5	0	2.7173e+06	0	317144	=	22.3313	<	14.3555	=	7.61611	<	0.524902	=	43.236	=	10.6207	<	11.5479	<	5.41992	<	2.7832	=	6.98954	=	43.0347	<	0.708008	=	17.7551	<	34.1309	=	16.5958	=	232.33	=	140.668
34311	4	=	=	=	321022	3614.42	804.091	=	2968.63	0	14336.6	0	3107794	0	335996	=	21.5087	=	20.748	=	32.4573	<	0.524902	=	45.2333	=	3.60082	<	11.5479	<	5.41992	<	2.7832	=	6.98954	=	45.3718	<	0.708008	=	23.4498	<	34.1309	=	17.5964	=	321.099	=	214.575
34311	12	=	=	=	98223	857.353	751.919
34320	0	=	=	=	481869	2278.28	584.554	=	4185.82	0	14009	0	5071377	0	684347	=	32.7345	=	38.5617	=	38.2726	<	0.524902	=	307.246	=	7.41238	=	15.747	<	5.41992	=	4.03786	=	15.2916	=	268.384	<	0.708008	=	55.1543	<	34.1309	=	32.2287	=	208.889	=	179.942
34320	4	=	=	<	292779	794.949	1363.03	=	6880.17	0	14196	0	3.92883e+06	0	869876	=	45.2304	=	91.7342	=	119.629	<	0.524902	=	378.789	=	37.6441	=	29.0443	=	8.47441	=	19.7506	=	30.6842	=	437.081	=	1.63801	=	94.9182	=	229.103	=	32.2287	=	332.034	=	373.216
34320	12	=	=	=	329423	3137.02	694.495
34327	0	=	=	=	906495	1046.57	204.417	=	1130.65	0	31303.9	0	13235166	0	562632	=	26.9608	=	24.9324	=	36.8324	<	0.524902	=	216.033	=	3.323	=	13.0976	=	19.2074	<	2.7832	=	15.5189	=	196.185	<	0.708008	=	46.7662	<	34.1309	=	32.2287	=	183.62	=	146.198
34327	4	=	=	=	233655	1775.71	1249.33	=	6042.4	0	16952.7	0	2.62792e+06	0	902264	=	30.6404	=	28.3809	=	76.7848	<	0.524902	=	122.684	=	7.94953	=	16.1925	=	18.6202	<	2.7832	=	16.1984	=	126.872	<	0.708008	=	53.2877	<	34.1309	=	31.4522	=	313.158	=	306.588
34327	12	=	=	<	127351	794.949	1120.38
34328	0	=	=	=	725841	1662.5	660.198	=	1888.21	0	12802.5	0	1.18349e+06	0	715047	=	17.7832	<	14.3555	<	2.12402	=	3.10928	=	102.059	<	1.97754	<	11.5479	<	5.41992	<	2.7832	=	9.92836	=	92.4525	<	0.708008	=	25.3313	<	34.1309	=	16.5958	=	610.443	=	552.461
34328	4	=	=	=	241385	940.196	237.45	=	5819.07	0	11083	0	1.87653e+06	0	602965	=	38.2569	=	42.5776	=	36.1091	<	0.524902	=	124.754	=	9.55469	=	12.2241	<	5.41992	=	7.89899	=	17.3232	=	118.547	<	0.708008	=	64.5163	=	281.257	=	33.7595	=	751.303	=	669.555
34328	12	=	=	<	283627	794.949	198.238
34330	0	=	<	=	15837.4	1633.98	46.9118	=	842.895	0	42099.1	0	13235166	0	1.06826e+06	=	24.1142	=	38.5617	=	15.421	<	0.524902	=	236.257	=	6.87391	=	13.5362	<	5.41992	=	5.59806	=	17.7705	=	234.637	<	0.708008	=	62.6396	=	979.269	=	37.4717	=	236.247	=	122.447
34335	0	=	=	=	639060	4949.52	52.0103	=	8698.92	0	12695	0	3.71644e+06	0	354358	=	27.2722	=	30.4354	=	13.7532	<	0.524902	=	510.929	=	2.19762	=	12.6602	=	5.46383	<	2.7832	=	15.5189	=	428.543	<	0.708008	=	55.1543	<	34.1309	=	27.4452	=	608.387	=	643.954
34335	4							=	930.81	0	11915.8	0	4971392	0	280204	=	19.4996	=	35.8679	=	59.0441	<	0.524902	=	127.344	=	2.48151	=	11.7892	<	5.41992	=	4.82115	=	17.7705	=	124.492	<	0.708008	=	60.7651	=	194.75	=	34.5146	=	597.083	=	681.254
34336	0	=	=	=	237339	2622.28	143.838	=	1762.26	0	10153.5	0	5.99101e+06	0	768370	=	21.8387	=	43.9101	=	39.7043	<	0.524902	=	157.538	=	8.48555	=	14.4171	=	17.5288	=	6.36954	=	17.7705	=	150.71	<	0.708008	=	64.5163	=	46.4655	=	36.0052	=	740.88	=	561.496
34336	4	=	=	<	241602	794.949	3942.96	=	7701.45	0	11612	0	13235166	0	2288313	=	26.9608	=	57.7448	=	64.3776	<	0.524902	=	173.784	=	14.3356	=	19.7934	=	14.2458	=	24.8051	=	23.9045	=	173.42	<	0.708008	=	94.9182	=	229.103	=	49.1587	=	643.409	=	676.57
34336	12	=	=	<	93774.8	794.949	696.65
34339	0	=	=	=	251806	12587.5	1776.19	=	241.905	0	60234.3	0	6280508	0	592991	=	24.1142	=	20.748	=	25.7127	<	0.524902	=	70.9163	<	1.97754	<	11.5479	<	5.41992	<	2.7832	=	11.5918	=	64.1347	<	0.708008	=	40.2555	=	351.777	=	26.6157	=	694.102	=	627.76
34341	0	=	=	=	392095	9205.71	1722.11	=	3501.21	0	23592	0	13235166	0	865917	=	35.9582	=	54.4745	=	41.1281	=	1.01537	=	411.359	=	9.55469	=	20.2478	=	7.61805	=	13.1503	=	23.4734	=	285.29	<	0.708008	=	89.1588	=	568.442	=	45.846	=	134.485	=	174.253
34341	4	=	=	=	405000	12587.5	1892.99	=	3142.98	0	45529.8	0	13235166	0	1.08422e+06	=	75.3214	=	47.8909	=	133.939	<	0.524902	=	557.462	=	4.70234	=	23.4541	=	5.98287	=	24.0864	=	17.7705	=	555.795	<	0.708008	=	91.0753	=	2816.69	=	53.6564	=	172.005	=	172.362
34341	12	=	=	=	716250	3493.5	948.737
34345	0	=	=	=	446019	12587.5	181.942	=	2452.25	0	16503.4	0	3.03725e+06	0	750573	=	25.3895	=	31.1181	=	29.4896	<	0.524902	=	152.312	=	6.33394	=	12.2241	<	5.41992	<	2.7832	=	14.1487	=	120.924	<	0.708008	=	58.8928	<	34.1309	=	31.4522	=	274.58	=	230.23
34345	4	=	=	<	44558.8	794.949	853.99	=	7033.44	0	13667	0	2.47738e+06	0	849292	=	28.8157	=	38.5617	=	36.8324	<	0.524902	=	93.8524	=	6.60413	=	13.0976	<	5.41992	=	12.0357	=	15.5189	=	77.0915	<	0.708008	=	53.2877	<	34.1309	=	36.0052	=	251.942	=	230.23
34345	12	=	=	<	109171	794.949	157.95
34351	0	=	=	=	899495	6583.84	409.55	=	3106.98	0	14289.7	0	5.11219e+06	0	747207	=	29.7317	=	41.2421	=	12.0533	<	0.524902	=	108.231	<	1.97754	=	14.4171	=	5.81002	=	5.21034	=	16.4241	=	87.721	<	0.708008	=	58.8928	=	46.4655	=	33.7595	=	46.9382	=	48.6376
34351	4	=	=	<	135333	794.949	1480.05	=	5572.21	0	21049.1	0	3.68173e+06	0	1285839	=	25.7058	=	46.5667	=	4.755	<	0.524902	=	139.284	=	2.48151	=	16.639	=	6.15557	=	9.41356	=	19.9874	=	114.982	<	0.708008	=	73.9375	=	102.535	=	40.3386	=	110.644	=	95.7776
34351	12	=	=	=	226262	3070	1440.51
34353	0							=	1004.55	0	14790.9	0	4.26529e+06	0	525569	=	81.0549	=	210.368	=	253.114	<	0.524902	=	90.7814	<	1.97754	<	11.5479	=	11.5392	=	41.0947	=	20.427	=	84.1752	=	1.37327	=	72.048	=	177.716	=	32.9977	=	665.103	=	1018.87
34353	4	=	=	<	447008	794.949	138.96	=	1994.66	0	18903.8	0	2.08525e+06	0	603734	=	51.4135	=	123.605	=	157.283	<	0.524902	=	90.7814	=	3.60082	=	13.5362	=	13.9926	=	43.8902	=	21.739	=	94.2279	<	0.708008	=	72.048	=	160.789	=	45.1723	=	432.201	=	516.585
34353	12	=	=	<	247816	794.949	66.7677
34357	0	=	=	=	984579	5798.48	85.8333	=	3304.59	0	9337.18	0	4.11401e+06	0	532731	=	27.8923	=	31.7996	=	39.7043	=	2.18894	=	182.197	=	3.04396	<	11.5479	<	5.41992	<	2.7832	=	16.4241	=	148.323	<	0.708008	=	49.5592	<	34.1309	=	32.2287	=	206.941	=	202.938
34359	0	=	=	=	127137	903	838.738	=	629.115	0	15897.2	0	2.83488e+06	0	969733	=	22.4949	=	37.2165	=	61.0526	<	0.524902	=	72.4381	=	4.70234	<	11.5479	<	5.41992	<	2.7832	=	14.1487	=	85.3568	<	0.708008	=	36.5352	<	34.1309	=	24.9241	=	179.745	=	149.9
34359	4	=	=	=	275558	3391.75	2218.38	=	2243.07	0	13636	0	13235166	0	1.04243e+06	=	23.7926	=	49.2125	=	85.0945	<	0.524902	=	62.8192	=	6.87391	=	15.747	=	5.46383	<	2.7832	=	17.7705	=	75.3223	<	0.708008	=	51.4228	<	34.1309	=	27.4452	=	177.809	=	206.807
34359	12	=	=	=	97785.7	1214.29	855.347
34360	0	=	=	=	496556	2387.24	356.2	=	8968.68	0	10467.2	0	4481127	0	371313	=	26.3352	=	27.0053	=	10.3152	=	0.654455	=	251.22	=	3.04396	=	11.7892	<	5.41992	<	2.7832	=	12.2954	=	202.184	<	0.708008	=	43.9752	<	34.1309	=	29.8756	=	82.2974	=	51.8645
34360	4	=	=	=	458936	8725.74	183.725	=	7067.48	0	9101.15	0	2.27151e+06	0	659780	=	32.4375	=	49.8723	=	33.9253	<	0.524902	=	72.4381	=	13.2761	=	16.1925	=	5.81002	=	11.2898	=	20.427	=	55.9124	<	0.708008	=	79.623	=	263.796	=	43.1269	=	127.791	=	120.643
34360	12	=	=	=	543702	886.667	315.048
34361	0	<	<	=	15837.4	7887.86	33.125	=	1157.03	0	29160.8	0	4.19394e+06	0	1.81463e+06	=	44.4086	<	14.3555	<	2.12402	<	0.524902	=	97.9527	<	1.97754	<	11.5479	<	5.41992	<	2.7832	=	8.96249	=	103.114	<	0.708008	=	25.3313	<	34.1309	=	21.3897	=	35.9482	=	15.2699
34361	4							=	1097.61	0	43689.3	0	13235166	0	1.56535e+06	=	143.992	=	37.2165	=	35.3835	<	0.524902	=	261.94	=	15.6586	=	17.0867	=	8.73083	=	16.1005	=	14.1487	=	217.197	<	0.708008	=	42.1153	=	1343.78	=	31.4522	=	69.1878	=	68.3536
34362	0	=	=	<	23909.3	794.949	144.608	=	1957.14	0	7698.61	0	8195252	0	331286	=	20.175	=	29.0669	=	20.272	<	0.524902	=	66.8636	=	3.87755	=	12.2241	<	5.41992	=	13.5208	=	12.5289	=	61.7835	<	0.708008	=	43.9752	<	34.1309	=	29.8756	=	82.2974	=	75.0985
34362	4	=	=	=	343107	876.699	271.505
34362	12	=	=	=	709000	1275	90.2525
34364	0	=	=	<	168488	794.949	2727.3	=	4670.46	0	10587	0	4.87517e+06	0	347531	=	48.481	=	23.5436	=	57.6993	<	0.524902	=	110.807	=	3.04396	<	11.5479	<	5.41992	=	8.65795	=	10.8827	=	167.438	=	3.0725	=	36.5352	=	94.3644	=	24.9241	=	189.439	=	138.831
34364	4	=	=	<	111176	794.949	1907.43	=	10397.7	0	13125.7	0	2.67818e+06	0	518183	=	23.47	=	38.5617	=	32.4573	<	0.524902	=	80.5727	=	7.94953	=	12.6602	=	6.50053	=	13.1503	=	15.9723	=	94.8199	<	0.708008	=	65.4556	=	102.535	=	34.5146	=	112.544	=	127.878
34364	12	=	=	<	215644	794.949	331.524
34365	0	=	=	=	340071	8002.38	1371.75	=	3082.97	0	10377.5	0	3.52048e+06	0	610674	=	74.1139	=	38.5617	=	69.6432	<	0.524902	=	96.927	=	6.87391	=	16.639	<	5.41992	=	7.89899	=	17.099	=	103.114	<	0.708008	=	66.3954	=	642.01	=	45.846	=	289.39	=	312.748
34365	4	=	=	=	497828	3643.94	1219.03	=	1900.77	0	26673	0	5.82843e+06	0	743849	=	23.47	=	59.0492	=	53.6348	<	0.524902	=	92.8283	=	11.6842	=	19.7934	=	5.81002	=	10.9159	=	25.1921	=	126.872	<	0.708008	=	93.9562	=	369.56	=	56.1618	=	269.652	=	290.252
34365	12	=	=	=	507475	4960.5	1167.62
34369	0	<	=	=	798375	5885	33.125	=	227.37	0	16423.4	0	11773930	0	1.26896e+06	=	31.2424	=	41.2421	=	61.7198	<	0.524902	=	190.629	=	5.24848	=	13.9761	<	5.41992	=	7.89899	=	14.6072	=	193.187	<	0.708008	=	58.8928	=	441.229	=	34.8896	=	78.5433	=	81.9203
34369	4	=	<	<	15837.4	794.949	67.1429	=	971.1	0	16920.5	0	10598868	0	1.17113e+06	=	26.9608	=	55.1296	=	65.0393	<	0.524902	=	132.011	=	11.1527	=	17.0867	=	7.18885	=	18.6594	=	21.521	=	129.253	<	0.708008	=	75.8298	=	281.257	=	42.4367	=	97.376	=	146.198
34369	12	=	=	=	595376	12587.5	3586.25
34373	0							=	1157.03	0	20965	0	5.6834e+06	0	566652	=	34.7949	=	37.2165	=	33.9253	<	0.524902	=	201.194	=	3.04396	=	15.3026	<	5.41992	=	18.295	=	15.9723	=	274.419	<	0.708008	=	55.1543	=	246.41	=	31.4522	=	99.2674	=	99.2838
34373	4	=	=	=	448906	6546.15	5033.17	=	3328.47	0	31247.3	0	3.9669e+06	0	1.2164e+06	=	35.6683	=	57.0918	=	61.0526	<	0.524902	=	265.698	=	13.806	=	20.9313	=	6.6728	=	96.4218	=	24.7638	=	340.373	<	0.708008	=	92.0348	=	586.779	=	50.7827	=	181.682	=	242.071
34374	0	=	=	=	644388	4857.14	386.869	=	1800.14	0	9989.62	0	3.28063e+06	0	833750	=	24.1142	=	79.6724	=	126.219	<	0.524902	=	73.961	=	9.02056	=	22.5337	=	16.1837	=	5.59806	=	18.6612	=	62.959	<	0.708008	=	62.6396	<	34.1309	=	36.7414	=	475.666	=	611.643
34374	4	=	=	<	74939.9	794.949	970	=	6219.59	0	15326.6	0	3.97276e+06	0	825747	=	27.4276	=	66.1883	=	120.231	<	0.524902	=	54.2542	=	10.6207	=	25.7697	=	12.4711	=	10.1661	=	16.8744	=	43.0347	<	0.708008	=	62.6396	=	94.3644	=	41.7419	=	443.298	=	446.119
34374	12	=	=	=	80000	940.196	331.598
34376	0	=	=	=	361412	12427	1257.98	=	774.615	0	8396.95	0	5.01193e+06	0	587134	=	19.1595	=	20.748	=	20.272	<	0.524902	=	87.7142	<	1.97754	<	11.5479	<	5.41992	<	2.7832	=	11.356	=	75.912	<	0.708008	=	38.3956	<	34.1309	=	23.1844	=	59.8792	=	58.3922
34376	4	=	=	=	958247	7374.23	2598.33	=	2390.9	0	9455.44	0	4999444	0	609387	=	14.2087	=	16.5019	<	2.12402	<	0.524902	=	61.8095	<	1.97754	<	11.5479	<	5.41992	<	2.7832	=	9.44695	=	53.5669	<	0.708008	=	29.0783	<	34.1309	=	18.574	=	25.0802	<	13.5254
34376	12	=	=	=	984579	1931	545.408
34377	0	=	=	=	76351	4771.21	63.5577	=	3334.44	0	15358.2	0	2.8545e+06	0	395852	=	48.8835	=	59.0492	=	107.5	=	0.73308	=	247.475	=	13.806	=	21.6167	=	5.81002	=	19.3872	=	24.7638	=	208.788	<	0.708008	=	117.277	=	559.288	=	59.8419	=	207.915	=	234.168
34377	4	=	=	=	226918	2460.4	107.745	=	7475.31	0	9722.12	0	2.68377e+06	0	403420	=	125.652	=	39.9035	=	154.974	<	0.524902	=	108.231	=	8.75317	=	15.3026	<	5.41992	=	5.21034	=	15.9723	=	106.672	<	0.708008	=	71.1042	=	281.257	=	42.0899	=	129.703	=	115.253
34377	12	=	=	<	242243	794.949	119.806
34378	0	=	=	=	696301	978.571	199.461	=	2501.23	0	20161.6	0	4108099	0	662698	=	22.3313	=	37.2165	=	36.8324	<	0.524902	=	165.39	=	5.79223	=	11.7892	<	5.41992	<	2.7832	=	16.8744	=	122.114	<	0.708008	=	51.4228	<	34.1309	=	29.8756	=	41.4299	=	55.1164
34378	4	=	=	=	145278	1206.57	5033.17	=	3950.82	0	15976.7	0	7582986	0	267080	=	110.456	=	343.832	=	584.261	=	6.6058	=	727.828	=	133.725	=	109.605	=	50.1269	=	137.777	=	86.5152	=	628.982	=	20.8518	=	328.328	=	3802.86	=	84.1855	=	1070.9	=	1997.61
34378	12	=	=	=	273798	2846.63	5033.17
34382	0	=	=	=	87232.1	3244.9	2047.09	=	2501.23	0	14728.1	0	4.43593e+06	0	571689	=	33.6215	=	38.5617	=	43.9532	=	6.40043	=	462.017	=	5.79223	=	16.1925	=	6.84495	=	4.82115	=	15.0639	=	362.827	<	0.708008	=	57.0226	<	34.1309	=	32.9977	=	65.4584	=	88.8146
34382	4	=	=	=	781528	3009.09	722.059	=	2267.76	0	13651.5	0	3.56068e+06	0	447189	=	27.5827	=	51.8482	=	52.2694	<	0.524902	=	248.01	=	12.2153	=	15.747	=	6.50053	=	7.13634	=	19.5465	=	219	<	0.708008	=	70.1612	=	94.3644	=	37.4717	=	59.8792	=	108.118
34382	12	<	=	=	883698	952.062	33.125
34384	0	=	=	=				=	2884.15	0	11490.8	0	5.43016e+06	0	570177	=	13.4663	=	16.5019	<	2.12402	<	0.524902	=	69.3956	<	1.97754	<	11.5479	<	5.41992	<	2.7832	=	7.98356	=	58.2597	<	0.708008	=	21.5612	<	34.1309	=	17.5964	=	61.7369	=	39.1186
34384	4	<	=	=	589923	12587.5	33.125	=	2932.45	0	11885.3	0	11671130	0	668017	=	14.7588	=	17.9251	<	2.12402	<	0.524902	=	65.8517	<	1.97754	<	11.5479	<	5.41992	<	2.7832	=	7.48859	=	59.4339	<	0.708008	=	21.5612	<	34.1309	=	18.574	=	67.3222	=	28.3662
34384	12	=	=	=	278762	8770.48	181.01
34385	0	=	=	<	112041	794.949		=	3340.41	0	13527.5	0	4.82575e+06	0	975645	=	25.7058	=	35.8679	=	27.9884	<	0.524902	=	289.933	=	4.15332	=	13.9761	<	5.41992	<	2.7832	=	13.6883	=	235.239	<	0.708008	=	51.4228	=	110.748	=	29.8756	=	59.8792	=	71.7161
34385	4	=	=	<	115408	794.949	5033.17	=	7735.34	0	20395.2	0	5.25121e+06	0	1.49021e+06	=	29.5795	=	46.5667	=	36.1091	<	0.524902	=	265.698	=	11.1527	=	17.985	=	6.15557	=	4.43038	=	18.6612	=	208.187	<	0.708008	=	75.8298	=	194.75	=	37.1072	=	35.9482	=	81.9203
34385	12	=	=	<	87750	794.949	1143.41
34386	0							=	849.69	0	11369.8	0	6.04907e+06	0	368486	=	17.7832	=	27.6937	=	35.3835	<	0.524902	=	218.157	=	13.5411	<	11.5479	=	11.963	=	21.9239	=	21.739	=	157.875	<	0.708008	=	38.3956	<	34.1309	=	24.9241	=	339.002	=	339.651
34391	0	=	=	=	967438	7651	100.781	=	2243.07	0	9248.59	0	2.47181e+06	0	453177	=	20.8446	=	39.9035	=	29.4896	<	0.524902	=	104.115	=	6.33394	=	14.4171	<	5.41992	=	3.24677	=	15.9723	=	82.4033	<	0.708008	=	69.2188	<	34.1309	=	35.6349	=	28.687	=	45.4367
34391	4	=	=	<	141595	794.949	1531.58	=	6333.73	0	10767	0	4.20284e+06	0	559372	=	22.4949	=	41.2421	=	30.979	<	0.524902	=	97.9527	=	8.48555	=	13.5362	<	5.41992	<	2.7832	=	15.5189	=	77.0915	<	0.708008	=	51.4228	<	34.1309	=	34.5146	=	10.002	=	58.3922
34391	12	=	=	=	339519	6707.21	3712.05
34392	0	=	=	=	573500	4634.29	488.835	=	2908.32	0	9263.35	0	3.09367e+06	0	362833	=	45.2304	=	55.7842	=	69.6432	<	0.524902	=	107.202	=	14.6003	=	18.4356	=	7.01696	=	3.24677	=	19.9874	=	90.0862	<	0.708008	=	72.048	=	263.796	=	38.1963	=	71.0553	=	135.167
34392	4	=	=	<	209209	794.949	254.476	=	2439.99	0	8572.46	0	2.14364e+06	0	442168	=	25.0723	=	41.2421	=	45.3552	<	0.524902	=	82.6109	=	10.088	=	12.6602	<	5.41992	<	2.7832	=	16.4241	=	67.6643	<	0.708008	=	66.3954	<	34.1309	=	36.0052	=	17.9252	=	65.0116
34392	12	=	=	<	461911	794.949	290.253
34397	0	=	=	=	254223	12587.5	60.9314	=	622.11	0	13388.2	0	2.40223e+06	0	1.08529e+06	=	30.6404	=	60.3515	=	41.1281	<	0.524902	=	123.719	=	15.3941	=	20.7032	=	6.50053	=	10.9159	=	23.0413	=	107.858	<	0.708008	=	87.2454	=	229.103	=	47.8444	=	45.0993	=	95.7776
34397	4	=	=	=	348138	4607.5	109.158	=	924.075	0	10647	0	2168654	0	1.33134e+06	=	26.9608	=	58.3972	=	48.1392	<	0.524902	=	101.032	=	13.806	=	18.4356	=	6.6728	=	11.6631	=	21.3028	=	86.5388	<	0.708008	=	81.524	=	211.881	=	42.7823	=	43.2632	=	88.8146
34397	12	=	=	=	98155.9	2669.31	213.66
34403	0	=	=	=	492308	3365.38	1491.95	=	691.86	0	5752.14	0	7017238	0	672284	=	44.6829	=	30.4354	=	46.0536	<	0.524902	=	73.4533	=	14.3356	=	13.5362	=	7.36062	<	2.7832	=	13.6883	=	77.0915	<	0.708008	=	53.2877	=	78.1648	=	24.9241	=	127.791	=	195.23
34403	4	=	=	=	776429	4310.95	5033.17	=	6481.97	0	5893.62	0	7970076	0	773780	=	23.47	=	46.5667	=	33.9253	<	0.524902	=	107.716	=	19.6228	=	26.4682	=	14.3301	=	26.2392	=	20.427	=	75.912	=	2.59758	=	94.9182	=	316.389	=	32.9977	=	181.682	=	302.491
34403	12	=	=	=	984579	5876.26	2491.88
34409	0	=	=	=	515226	4480.95	1064.56	=	2193.6	0	7351.64	0	4.581e+06	0	491060	=	44.9569	=	55.7842	=	46.7504	<	0.524902	=	122.166	=	37.1112	=	19.3398	=	7.18885	<	2.7832	=	20.2073	=	159.07	<	0.708008	=	83.4281	=	211.881	=	38.9156	=	41.4299	=	99.2838
34409	4	=	=	<	394721	794.949	349.524	=	3364.28	0	6205.79	0	6893623	0	367544	=	40.2398	=	35.8679	=	21.8474	<	0.524902	=	102.059	=	13.2761	=	13.9761	<	5.41992	<	2.7832	=	16.4241	=	110.232	<	0.708008	=	60.7651	=	110.748	=	37.4717	<	7.6416	=	26.8661
34409	12	=	=	<	241466	794.949	853.981
34410	0	=	=	=	173786	4833.17	185.459	=	1196.46	0	5582.73	0	9425673	0	693792	=	34.7949	<	14.3555	=	8.53018	<	0.524902	=	46.2329	<	1.97754	<	11.5479	<	5.41992	<	2.7832	=	5.97767	=	52.3947	<	0.708008	=	17.7551	<	34.1309	=	12.3018	<	7.6416	<	13.5254
34410	4	=	=	<	229864	794.949	369.901	=	5710.08	0	5441.85	0	5.50758e+06	0	855918	=	31.5422	=	15.0698	=	17.8721	<	0.524902	=	31.3177	<	1.97754	<	11.5479	<	5.41992	<	2.7832	=	7.48859	=	37.202	<	0.708008	=	21.5612	<	34.1309	=	15.5697	=	9.13296	<	13.5254
34410	12	=	=	=	412320	5533.17	248.095
34411	0	=	=	=	984579	7576.56	2832.19	=	8957.45	0	9396.29	0	12160018	0	328459	=	60.1048	=	55.7842	=	45.3552	<	0.524902	=	772.789	=	8.48555	=	43.9481	=	9.24305	<	2.7832	=	19.5465	=	666.604	<	0.708008	=	85.3352	=	1285.75	=	45.1723	=	84.1769	=	120.643
34412	0	=	=	<	30367.6	794.949	440.68	=	2230.71	0	8572.46	0	768368	0	569421	=	46.0484	=	37.2165	<	2.12402	<	0.524902	=	209.667	=	16.1875	=	24.3779	=	6.84495	=	29.0959	=	20.427	=	223.809	<	0.708008	=	83.4281	=	459.27	=	52.3867	<	7.6416	=	20.9708
34412	4	=	=	<	72079.1	794.949	474.184	=	6085.98	0	35523.5	0	1462869	0	772389	=	48.9677	<	14.3555	=	85.7947	<	0.524902	=	109.196	<	1.97754	<	11.5479	<	5.41992	<	2.7832	=	4.25526	=	107.706	<	0.708008	=	10.7823	=	419.61	=	26.1423	<	7.6416	=	15.1741
34412	12	=	=	=	984579	5884.02	413.557
34421	0	=	=	=	340456	4285.42	330.385	=	2459.33	0	13311.6	0	3.81929e+06	0	534180	=	105.906	=	17.3269	=	59.4271	=	20.7041	=	220.134	=	12.8962	=	12.6656	<	5.41992	<	2.7832	=	4.25526	=	207.471	<	0.708008	=	20.9094	=	372.266	=	12.0819	<	7.6416	=	71.7311
34422	0	=	=	=	984579	10363.9	1859.06	=	2057.1	0	16579.1	0	13235166	0	250540	=	56.0241	=	62.2556	=	144.779	<	0.524902	=	602.761	=	47.3173	=	25.8855	<	5.41992	=	17.6695	=	20.5054	=	720.657	=	2.69368	=	117.139	=	502.408	=	50.3118	=	184.672	=	179.574
34422	4	=	=	=	177908	1344.55	5028.6	=	9341.95	0	17293.8	0	8731793	0	275322	=	26.6221	=	31.1682	=	22.1724	<	0.524902	=	246.443	=	20.2373	=	11.8391	<	5.41992	=	5.70791	=	11.8477	=	193.726	<	0.708008	=	35.7008	<	34.1309	=	36.821	=	69.7446	=	44.1735
34422	12	=	=	=	238233	3178.85	5033.17
34423	0	=	=	<	106052	794.949	127.01	=	10397.7	0	8145.08	0	3.55296e+06	0	822058	=	126.702	=	55.5583	=	120.199	<	0.524902	=	171.478	=	15.3445	=	16.8523	=	6.20634	<	2.7832	=	12.6551	=	124.017	=	2.69368	=	47.4966	=	526.06	<	6.27441	=	166.451	=	272.507
34423	4	=	=	=	800112	5691.5	238.99	=	2779.81	0	41366.7	0	9819934	0	1.92587e+06	=	97.1351	=	76.9025	=	163.347	<	0.524902	=	588.278	=	57.9052	=	22.8424	=	12.6693	<	2.7832	=	21.2728	=	475.516	=	1.49229	=	76.7668	=	1991.68	=	31.7235	=	194.313	=	272.507
34426	0	=	=	=	912375	2440.5	71.1429	=	5739.75	0	9076.83	0	13073114	0	352352	=	80.2398	=	31.1682	=	79.6621	<	0.524902	=	65.1613	=	17.1795	=	20.2585	=	6.20634	<	2.7832	=	18.9623	=	59.8481	<	0.708008	=	59.7718	=	537.886	=	22.0351	=	118.842	=	83.3932
34426	4	=	=	=	22642.9	1190.48	119.423	=	1733.25	0	8229.03	0	12099239	0	247123	=	21.5153	=	31.1682	<	2.12402	<	0.524902	=	49.1665	=	5.50394	<	11.5479	=	5.97714	<	2.7832	=	14.2555	=	46.2906	<	0.708008	=	39.574	<	34.1309	=	28.0684	<	7.6416	=	15.1741
34430	0	=	=	=	260252	12587.5	204.439	=	959.25	0	20259.7	0	8068448	0	292935	=	60.2085	=	54.2155	=	407.24	=	4.29078	=	213.595	=	5.50394	<	11.5479	<	5.41992	<	2.7832	=	14.2555	=	157.055	=	5.70253	=	235.322	=	419.61	=	29.9259	=	371.758	=	1308.6
34430	4	=	=	=	85796.6	1650	5033.17	=	4563.66	0	13103.2	0	11118490	0	383856	=	57.2273	=	68.927	=	830.865	<	0.524902	=	323.351	=	17.791	=	14.33	=	11.8573	=	15.4371	=	28.0736	=	200.062	=	10.7774	=	328.328	=	158.297	=	46.0482	=	609.585	=	1416.11
34430	12	=	=	=	127632	824.519	1915.97
34431	0	=	=	=	802439	4131.37	1183.98	=	1490.89	0	4405.82	0	2684921	0	701967	=	73.0868	=	39.3564	=	226.299	=	1.20472	=	256.369	=	19.0141	=	16.8523	=	7.35425	<	2.7832	=	18.1864	=	234.072	<	0.708008	=	31.892	=	514.234	=	22.0351	=	471.712	=	1219.07
34431	4	=	=	=	549875	4081	2163.45	=	2968.92	0	5222.54	0	2415953	0	1.03323e+06	=	14.9344	=	14.5167	<	2.12402	<	0.524902	=	104.009	<	1.97754	<	11.5479	<	5.41992	<	2.7832	=	8.55972	=	89.55	<	0.708008	=	4.74751	<	34.1309	=	17.457	=	46.8992	<	13.5254
34431	12	=	=	=	186671	1291.58	2021.5
34432	0	=	=	=	287626	996.97	1775.9	=	1327.7	0	8376.3	0	6697118	0	582294	=	59.6153	=	25.6663	=	47.6858	<	0.524902	=	214.683	<	1.97754	=	11.8391	<	5.41992	=	137.777	=	5.14103	=	209.591	<	0.708008	=	14.0411	=	86.1359	=	28.0684	=	51.9994	=	33.9148
34432	4	=	=	=	478359	3102.02	2093.99	=	1072.71	0	11240.4	0	13235166	0	838590	=	38.3098	=	22.8995	=	51.7727	<	0.524902	=	160.793	=	5.50394	=	13.496	<	5.41992	=	137.777	=	5.57824	=	138.408	<	0.708008	=	17.4225	=	194.142	=	26.1423	=	102.592	=	71.7311
34432	12	=	=	=	265350	1108	2856.52
34433	0	=	=	=	750657	2280.3	1157.01	=	1370.23	0	8292.09	0	2.30013e+06	0	423895	=	36.2807	<	14.3555	=	85.7947	=	9.91871	=	137.464	<	1.97754	<	11.5479	<	5.41992	=	5.70791	=	4.25526	=	128.118	<	0.708008	=	7.67106	=	110.281	=	28.0684	=	88.75	=	68.8682
34433	4	=	=	=	262837	918.75	1786.29	=	2652.42	0	7108.43	0	2.94871e+06	0	432164	=	31.3969	=	28.4221	=	131.49	<	0.524902	=	106.082	=	6.74574	=	11.8391	<	5.41992	=	8.71666	=	12.6551	=	89.55	<	0.708008	=	31.892	<	34.1309	=	38.4378	=	209.269	=	214.408
34433	12	=	=	=	537908	2408.16	848.641
34434	0	=	=	=	629231	12587.5	606.582	=	3252.88	0	9852.82	0	3.02248e+06	0	14872.6	=	29.5921	=	82.203	=	94.5921	<	0.524902	=	165.061	=	22.0725	=	25.449	=	5.86259	=	48.857	=	19.7353	=	119.925	<	0.708008	=	117.139	=	37.3683	=	62.1368	=	54.4198	=	71.7311
34434	4	=	=	<	664806	794.949	385.594	=	1668.95	0	8651.04	0	3.99307e+06	0	19064.4	=	65.4875	=	98.0353	=	175.715	<	0.524902	=	143.802	=	63.5421	=	22.8424	<	5.41992	=	26.5826	=	32.5205	=	132.228	=	26.7616	=	184.501	=	360.424	=	102.835	=	482.013	=	1706.61
34434	12	=	=	=	653608	9919.59	571.587
34435	0	=	=	=	437235	2877.27	80.3684	=	1783.36	0	9248.21	0	7.08346e+06	0	182163	=	361.474	=	343.832	>	830.865	=	21.8645	=	1035.8	=	133.725	=	109.605	=	79.2672	=	137.777	=	86.5152	=	1130.78	=	26.7616	=	328.328	=	7664.94	=	102.835	=	1135.05	>	1997.61
34435	4	=	=	=	71809.9	1302.08	3735.2	=	1955.9	0	11621.4	0	7.69298e+06	0	275941	=	66.3575	=	60.9183	=	131.49	<	0.524902	=	234.355	=	5.50394	=	20.2585	<	5.41992	=	62.2543	=	16.6248	=	128.118	<	0.708008	=	81.1154	<	34.1309	=	53.7274	=	81.4317	=	129.754
34435	12	=	=	<	83059.5	794.949	1321.25
34439	0	=	=	=	260685	3614.9	1733.92	=	3237.4	0	14388.7	0	13235166	0	951127	=	79.8229	=	80.8791	=	148.322	=	2.04963	=	267.436	=	25.1334	=	25.449	<	5.41992	=	4.19334	=	21.2728	=	132.228	=	9.2544	=	112.526	=	2413.38	=	58.3319	=	232.017	=	624.562
34440	0	=	=	<	374400	794.949	82.9474	=	2187.87	0	10641.1	0	5.0881e+06	0	469080	=	27.375	=	20.1203	=	59.4271	=	3.50462	=	59.1339	=	6.74574	<	11.5479	<	5.41992	<	2.7832	=	7.71992	=	79.5643	<	0.708008	=	7.67106	<	34.1309	=	17.457	=	99.2146	=	54.8972
34440	4	=	=	=	203799	1656.8	628.469	=	4023.39	0	12254.8	0	9128114	0	904967	=	26.9995	=	22.8995	=	113.725	<	0.524902	=	71.2208	<	1.97754	<	11.5479	<	5.41992	<	2.7832	=	6.87119	=	92.5605	<	0.708008	=	10.7823	<	34.1309	=	22.0351	=	99.2146	=	60.4145
34440	12	=	=	<	60885.9	794.949	41.6505
34441	0	<	=	=	624617	6942.35	33.125	=	1044.36	0	22818.9	0	11286038	0	670110	=	28.4911	=	36.6347	=	33.8415	<	0.524902	=	1035.8	=	6.74574	=	28.0769	=	8.73565	<	2.7832	=	14.2555	=	1130.78	<	0.708008	=	43.5071	=	762.766	=	35.1658	=	27.6649	=	24.2045
34442	0	<	=	=	178216	2048.54	33.125	=	2764.79	0	10773.7	0	2.99481e+06	0	1.16087e+06	=	63.7394	=	108.54	=	145.964	=	2.34243	=	79.3466	=	37.421	=	37.8753	=	6.43566	=	53.3191	=	36.1833	=	69.6603	<	0.708008	=	204.585	=	413.693	=	102.835	=	92.2993	=	235.869
34442	4	=	=	<	100867	794.949	1156.53	=	3557.91	0	12118.4	0	2.53809e+06	0	1.05287e+06	=	94.4501	=	29.7963	=	69.9528	<	0.524902	=	20.0307	=	6.74574	=	12.6656	<	5.41992	=	17.6695	=	9.39163	=	32.9913	<	0.708008	=	47.4966	=	98.223	=	75.2122	=	69.7446	=	66.0275
34442	12	=	=	=	144519	1595.19	1580.53
34445	0	<	=	=	798612	2067	33.125	=	1122.3	0	7935.87	0	2.5442e+06	0	326619	=	22.3287	=	55.5583	=	59.4271	<	0.524902	=	277.431	=	21.4607	=	16.0083	<	5.41992	=	25.0981	=	12.252	=	266.263	<	0.708008	=	61.859	=	128.324	=	53.7274	<	7.6416	=	54.8972
34445	4	=	=	=	835473	2427.67	63.0198	=	2923.34	0	8145.08	0	2.63594e+06	0	311777	=	28.8597	=	39.3564	=	159.923	<	0.524902	=	177.912	=	20.2373	=	14.33	<	5.41992	=	4.19334	=	8.55972	=	186.352	<	0.708008	=	35.7008	=	134.328	=	48.912	=	46.8992	=	60.4145
34445	12	<	=	<	81043.8	794.949	33.125
34449	0	=	=	=	370595	6047.62	2153.89	=	902.4	0	26139.6	0	13235166	0	208935	=	41.6214	=	55.5583	=	64.811	=	1.3875	=	212.506	=	14.7327	=	13.496	=	6.89471	<	2.7832	=	13.4576	=	211.712	<	0.708008	=	51.539	=	1227.28	=	28.0684	=	118.842	=	152.616
34449	4	=	=	=	142401	2611.88	4617.72	=	1711.8	0	24832.8	0	13235166	0	503008	=	97.1351	=	82.203	=	137.593	<	0.524902	=	271.874	=	19.0141	=	16.4299	=	6.66512	=	5.70791	=	14.2555	=	321.585	=	1.99792	=	85.501	=	727.22	=	33.4682	=	197.049	=	265.095
34449	12	=	=	=	126200	1635	1403.56
34450	0	=	=	=	584388	6959.5	517.704	=	1683.22	0	7478.92	0	3.25033e+06	0	428662	=	61.98	=	90.1314	=	136.381	<	0.524902	=	126.946	=	11.6705	=	31.6116	=	6.43566	=	29.5511	=	29.5627	=	140.472	<	0.708008	=	145.407	=	478.755	=	93.5052	=	77.6436	=	165.989
34450	4	=	=	=	143582	887.981	70.098	=	3014.63	0	7355.09	0	3.21334e+06	0	456816	=	33.8672	=	76.9025	=	97.4335	<	0.524902	=	91.6273	=	16.5679	=	21.1172	=	6.43566	=	13.2018	=	24.3173	=	87.5467	<	0.708008	=	107.942	=	86.1359	=	68.2333	=	88.75	=	176.158
34450	12	=	=	=	182283	1069.9	656.078
34452	0							=	5438.31	0	8799.63	0	2.77071e+06	0	516211	=	64.0316	=	58.2405	=	179.042	=	5.36731	=	97.8061	=	26.3587	=	20.2585	<	5.41992	=	36.2302	=	18.1864	=	97.5921	<	0.708008	=	103.389	=	455.1	=	85.6654	=	186.056	=	214.408
34452	4	=	=	=	692526	3226.53	167.452	=	6392.81	0	11509	0	3977546	0	263874	=	40.1413	=	79.5543	=	219.983	<	0.524902	=	121.707	=	29.425	=	25.8855	=	7.12442	=	34.0037	=	22.0375	=	121.97	<	0.708008	=	140.629	=	194.142	=	86.1983	=	199.777	=	207.346
34452	12	<	=	=	973325	4310.31	33.125
34456	0	=	=	=	407282	5891.75	2115.36	=	1905.46	0	8460.67	0	12066931	0	782502	=	104.188	=	343.832	>	830.865	=	21.1566	=	987.876	=	133.725	=	109.605	=	41.9684	=	137.777	=	86.5152	=	899.3	=	26.7616	=	328.328	=	1588.76	=	102.835	=	1135.05	=	1997.61
34456	4	=	=	=	282803	7244.66	4478.09	=	3361.68	0	12849.6	0	10841588	0	959923	=	57.5272	=	167.061	=	251.327	<	0.524902	=	417.023	=	36.1884	=	21.1172	=	8.04445	=	16.9256	=	49.8233	=	323.769	=	2.2365	=	131.152	=	277.429	=	54.3972	=	199.777	=	364.477
34456	12	=	=	<	213431	794.949	1190.52
34458	0	=	=	=	202798	3293.81	3118.33	=	1898.27	0	7026.51	0	13235166	0	557058	=	24.7048	=	31.1682	=	18.6048	=	4.18484	=	299.752	<	1.97754	<	11.5479	<	5.41992	<	2.7832	=	7.71992	=	233.004	<	0.708008	=	15.7176	<	34.1309	=	22.0351	=	56.7686	<	13.5254
34458	4	=	=	=	480089	3841.84	1508.12	=	1412.79	0	4290.4	0	3713913	0	1.00109e+06	=	21.5153	=	39.3564	<	2.12402	<	0.524902	=	170.407	=	2.99131	<	11.5479	<	5.41992	<	2.7832	=	9.8049	=	111.77	<	0.708008	=	14.0411	<	34.1309	=	26.1423	=	51.9994	=	24.2045
34458	12	=	=	<	574405	794.949	1458.21
34459	0	=	=	<	253601	794.949	90	=	1391.5	0	12254.8	0	2.20884e+06	0	478161	=	77.0313	=	58.2405	=	248.215	<	0.524902	=	188.673	=	12.8962	=	19.4027	<	5.41992	=	38.4572	=	18.1864	=	114.824	<	0.708008	=	78.9364	=	206.066	=	63.3793	=	276.609	=	537.426
34459	4	=	=	<	66382.2	794.949	311.01	=	6836.54	0	11262.8	0	2.00847e+06	0	439821	=	48.9677	=	58.2405	=	125.27	<	0.524902	=	148.037	=	7.98192	=	21.1172	<	5.41992	=	25.0981	=	17.4073	=	92.5605	<	0.708008	=	76.7668	<	34.1309	=	71.7644	=	73.7532	=	120.181
34459	12	=	=	<	380669	794.949	79.703
34460	0	=	=	=	212767	2036.89	45.4902	=	1426.98	0	7478.92	0	1.51384e+06	0	321979	=	47.556	=	90.1314	=	97.4335	=	10.8665	=	234.355	=	32.4961	=	36.9747	=	7.35425	=	87.6637	=	28.8191	=	197.948	<	0.708008	=	189.49	=	206.066	=	77.4686	=	118.842	=	193.362
34460	4	=	=	=	944823	1503.54	58.9	=	4056.05	0	6944.74	0	1.79977e+06	0	536187	=	68.0896	=	98.0353	=	180.148	<	0.524902	=	222.317	=	25.1334	=	36.9747	=	9.08161	=	45.8841	=	27.3263	=	194.781	=	0.923966	=	147.805	=	170.258	=	79.6936	=	174.918	=	317.811
34460	12	<	=	<	272112	794.949	33.125
34464	0	<	=	<	59162.5	794.949	33.125	=	909.51	0	5261.82	0	7.09614e+06	0	354839	=	50.833	=	199.26	=	163.347	=	3.86902	=	148.037	=	59.7817	=	80.0291	=	11.2779	=	119.261	=	58.2606	=	119.925	=	4.94575	=	328.328	=	970.571	=	102.835	=	134.288	=	384.302
34464	4	=	=	<	143175	794.949	83.5714	=	2297.47	0	4753.94	0	4.8596e+06	0	473615	=	49.7472	=	241.517	=	201.901	=	3.66024	=	159.727	=	92.6973	=	80.9973	=	13.1338	=	113.224	=	63.825	=	138.408	=	9.08302	=	328.328	=	928.939	=	102.835	=	162.176	=	580.63
34464	12	=	=	=	423917	1083.81	226.127
34465	0	=	=	<	134926	794.949	53.9216	=	2938.52	0	9098.22	0	4.6752e+06	0	401444	=	46.7667	=	50.1796	=	79.6621	<	0.524902	=	188.673	=	14.1207	=	15.1674	<	5.41992	<	2.7832	=	16.6248	=	138.408	<	0.708008	=	57.6959	<	34.1309	=	46.0482	=	65.5971	=	66.0275
34465	4	=	=	<	312219	794.949	96.15	=	4278.46	0	8481.78	0	3053235	0	402074	=	80.1009	=	87.4915	=	136.381	<	0.524902	=	165.061	=	39.8891	=	32.9457	=	5.51916	=	36.9725	=	35.0882	=	119.925	<	0.708008	=	162.325	=	229.885	=	97.0597	=	121.987	=	265.095
34465	12	=	=	=	328866	2427.32	1156.91
34467	0	=	=	=	401926	2632.65	1378.66
34467	4	=	=	<	318738	794.949	2308.32	=	1448.28	0	9463.29	0	10397787	0	1.03184e+06	=	70.3838	=	47.4826	=	141.204	<	0.524902	=	108.157	=	10.4434	=	15.1674	<	5.41992	=	31.0353	=	18.1864	=	99.6096	<	0.708008	=	47.4966	=	514.234	=	56.3819	=	140.297	=	146.012
34467	12	=	=	=	269143	1110.95	909.02
34469	0	<	=	=	436820	1240.78	33.125	=	7546.86	0	8019.44	0	983608	0	1.11197e+06	=	68.3773	=	47.4826	=	148.322	<	0.524902	=	133.25	=	5.50394	=	22.8424	<	5.41992	<	2.7832	=	22.7998	=	119.925	<	0.708008	=	35.7008	<	34.1309	=	36.821	=	157.872	=	221.517
34469	4	=	=	<	86002.5	794.949	464.9	=	4572.13	0	5104.91	0	1.4389e+06	0	366046	=	48.9677	=	55.5583	=	152.999	<	0.524902	=	122.754	=	16.5679	=	24.5777	<	5.41992	=	19.1564	=	20.8894	=	107.706	<	0.708008	=	85.501	<	34.1309	=	57.0356	=	110.837	=	193.362
34469	12	=	=	<	81586.5	794.949	565.657
34470	0	=	=	<	82577.3	794.949	191.173	=	1093.96	0	5360.19	0	5386008	0	116823	=	109.064	=	25.6663	=	129.017	<	0.524902	=	477.632	=	6.74574	=	13.496	<	5.41992	<	2.7832	=	6.87119	=	423.006	<	0.708008	=	28.1528	=	324.88	=	34.3226	=	99.2146	=	71.7311
34470	4	=	=	=	211500	1733.5	302.286	=	2173.3	0	5835.5	0	6.23582e+06	0	144381	=	30.6793	=	36.6347	=	121.475	<	0.524902	=	148.037	<	1.97754	=	12.6656	<	5.41992	=	4.19334	=	12.6551	=	117.883	<	0.708008	=	43.5071	<	34.1309	=	39.2328	=	125.102	=	60.4145
34470	12	=	=	=	563260	1723.04	762.727
34473	0	=	=	=	148952	3787.62	97.4762	=	2195.16	0	8124.12	0	7413394	0	532175	=	28.1208	=	44.7799	=	55.6768	=	2.63987	=	110.235	=	9.2141	=	15.1674	<	5.41992	<	2.7832	=	20.5054	=	73.6115	<	0.708008	=	55.6316	<	34.1309	=	40.7981	=	69.7446	=	66.0275
34473	4	=	=	<	120184	794.949	2450.56	=	3314.95	0	9939.8	0	4048991	0	458104	=	26.9995	=	42.0714	=	55.6768	<	0.524902	=	81.386	=	51.0454	=	14.33	=	5.51916	<	2.7832	=	25.8259	=	57.8978	<	0.708008	=	76.7668	<	34.1309	=	47.4913	=	85.1304	=	89.3443
34473	12	=	=	<	111042	794.949	1268.27
34474	0	=	=	=	231643	2360.48	188.447	=	2158.74	0	9377.14	0	4665827	0	581950	=	38.3098	=	82.203	=	97.4335	=	20.7041	=	102.974	=	23.9087	=	25.8855	=	5.74808	=	50.344	=	25.0727	=	83.5493	<	0.708008	=	121.782	=	336.731	=	71.7644	<	7.6416	=	71.7311
34474	4	=	=	=	606002	5655.94	358.698	=	4674.26	0	7478.92	0	6.9377e+06	0	803730	=	110.637	=	36.6347	=	136.381	<	0.524902	=	63.1485	=	9.2141	=	13.496	<	5.41992	=	20.6426	=	13.8571	=	62.7815	<	0.708008	=	33.7881	=	61.8544	=	55.7243	=	85.1304	=	60.4145
34474	12	=	=	=	350950	3184.13	350.192
34478	0	=	=	=	45925	12587.5	2111.97	=	1356.04	0	9831.1	0	3.75419e+06	0	584356	=	48.0278	=	28.4221	=	22.1724	=	6.63942	=	177.912	=	6.74574	=	11.8391	<	5.41992	=	54.8072	=	10.2165	=	173.755	<	0.708008	=	31.892	=	194.142	=	47.4913	=	51.9994	=	38.9816
34478	4	=	=	=	249809	1009.18	150.99
34478	12	=	=	=	862450	2098.51	78.1553
34479	0	=	=	=	366655	3100.95	89.4	=	5447.34	0	4175.3	0	1.20305e+06	0	307761	=	106.96	=	105.917	=	264.779	=	2.04963	=	290.805	=	51.0454	=	36.5251	=	12.3212	=	56.2958	=	41.975	=	283.541	<	0.708008	=	164.766	=	384.105	=	78.5849	=	199.777	=	420.528
34479	4	=	=	=	750048	2121.15	550.361	=	6228.93	0	4271.2	0	912795	0	370724	=	198.135	=	209.528	=	310.18	=	3.24716	=	537.956	=	66.0544	=	48.8191	=	13.1338	=	93.6639	=	86.5152	=	356.641	=	3.13061	=	217.306	=	786.473	=	22.0351	=	374.316	=	408.377
34479	12	=	=	=	958647	1051.03	330.625
34489	0	=	=	=	751071	2380	5033.17
34489	4							=	4370.1	0	4695.72	0	3627213	0	1356190	=	82.7326	=	152.83	=	183.452	<	0.524902	=	291.922	=	62.9147	=	35.6274	=	8.96626	=	137.777	=	36.1833	=	180.046	=	4.16268	=	282.693	=	3639.24	=	102.835	=	207.918	=	453.294
34495	0	=	=	<	30315.7	794.949	321.905	=	2630.03	0	5995.11	0	6551652	0	472319	=	52.3735	=	111.16	=	152.999	<	0.524902	=	158.662	=	46.0767	=	36.076	=	10.3521	=	137.777	=	35.8186	=	138.408	=	0.923966	=	230.15	=	336.731	=	102.036	=	197.049	=	310.164
34495	4	=	=	<	125956	794.949	333.431	=	3007	0	7108.43	0	8.04297e+06	0	469727	=	36.9609	=	84.8487	=	111.089	<	0.524902	=	106.082	=	22.6845	=	27.1986	<	5.41992	=	55.5514	=	23.5597	=	81.5552	<	0.708008	=	189.49	=	318.953	=	102.835	=	131.251	=	243.112
34495	12	=	=	<	69242.4	794.949	539.762
34498	0	=	=	=	546250	2500	981.429	=	5438.31	0	8906.06	0	3.54059e+06	0	910497	=	110.637	=	31.1682	=	97.4335	=	4.8253	=	421.653	=	12.8962	=	14.33	<	5.41992	=	19.8996	=	10.6265	=	312.861	<	0.708008	=	47.4966	=	431.441	=	51.6919	=	69.7446	=	66.0275
34498	4	=	=	=	535547	1951.56	5033.17	=	1626.13	0	7894.14	0	7416569	0	975892	=	43.7325	<	14.3555	=	33.8415	<	0.524902	=	242.041	=	6.74574	<	11.5479	<	5.41992	<	2.7832	=	5.14103	=	183.197	<	0.708008	=	14.0411	=	265.553	=	26.1423	=	27.6649	=	28.9844
34498	12	=	=	<	78699	794.949	1669.29
34501	0	<	=	=	700000	7130.58	33.125	=	7018.24	0	7231.59	0	5304415	0	693481	=	98.7397	=	116.395	=	161.067	=	1.85724	=	155.469	=	25.1334	=	46.0604	=	6.20634	=	70.4593	=	31.7835	=	130.172	=	1.49229	=	189.49	=	573.366	=	102.835	=	183.286	=	279.959
34501	4	=	=	<	240000	794.949	226.127	=	4096.98	0	3907.9	0	2.46478e+06	0	363864	=	55.7222	=	168.352	=	199.753	=	2.14668	=	150.158	=	52.9131	=	57.6474	=	10.1209	=	137.424	=	53.3532	=	118.904	=	4.0625	=	328.328	=	526.06	=	102.835	=	156.429	=	461.566
34501	12	=	=	<	204790	794.949	107.071
34503	0	<	=	=	875574	5526.53	33.125	=	1999.22	0	3888.86	0	2.43731e+06	0	371973	=	47.7134	=	58.2405	=	88.7763	<	0.524902	=	57.1324	=	4.25398	=	18.5496	<	5.41992	=	5.70791	=	14.2555	=	75.5924	<	0.708008	=	47.4966	<	34.1309	=	41.569	=	69.7446	=	101.47
34503	4	=	=	=	984579	4824.52	109.135	=	7473.34	0	5124.49	0	3.04708e+06	0	422308	=	143.483	=	52.8714	=	141.204	<	0.524902	=	83.4284	=	7.98192	=	12.6656	<	5.41992	<	2.7832	=	10.2165	=	113.805	<	0.708008	=	35.7008	=	336.731	=	31.7235	=	73.7532	=	101.47
34503	12	=	=	=	813542	3515.2	97.1212
34504	0	=	=	=	85306.1	6679.08	53.5204	>	10397.7	0	4909.57	0	2.83511e+06	0	312395	=	270.046	=	60.9183	=	136.381	<	0.524902	=	1035.8	=	31.267	=	33.3914	=	5.97714	=	31.0353	=	15.0492	=	1130.78	<	0.708008	=	89.9222	=	265.553	=	49.6145	=	177.717	=	155.939
34504	4	=	=	=	385328	6710.61	70
34504	12	=	=	<	199100	794.949	1415.38
34506	0	=	=	=	924116	2119.19	70.049	=	959.25	0	5736.05	0	12105701	0	2.57721e+06	=	60.5047	=	98.0353	=	159.923	=	0.55377	=	145.918	=	41.1246	=	28.0769	=	5.97714	=	32.5195	=	26.952	=	103.653	<	0.708008	=	117.139	=	336.731	=	71.7644	=	157.872	=	243.112
34506	4	=	=	=	984579	4446.6	294.714	=	2013.67	0	7067.45	0	8578549	0	2.20769e+06	=	48.9677	=	92.7686	=	221.038	<	0.524902	=	134.303	=	46.0767	=	28.0769	<	5.41992	=	10.2145	=	27.3263	=	119.925	<	0.708008	=	117.139	=	182.206	=	53.0533	=	143.27	=	193.362
34506	12	=	=	=	415502	7168.63	5033.17
34513	0	=	=	=	79381	3414.76	1740.53	=	1476.69	0	7644.56	0	10211462	0	88971.7	=	58.275	=	25.6663	=	85.7947	=	5.47657	=	165.061	=	6.74574	=	23.7088	<	5.41992	<	2.7832	=	6.01216	=	121.97	<	0.708008	=	14.0411	=	49.6435	=	22.0351	=	59.0543	=	52.1762
34513	4	=	=	<	74393.2	794.949	3122.94	=	5925.8	0	6457.26	0	11963566	0	91253.4	=	24.7048	=	20.1203	=	51.7727	<	0.524902	=	81.386	=	5.50394	=	16.8523	<	5.41992	<	2.7832	=	8.55972	=	72.6224	<	0.708008	=	24.4894	<	34.1309	=	28.0684	=	95.7855	=	54.8972
34513	12	=	=	=	120364	2406.31	1187.3
34514	0	=	=	=	207624	6045.05	773.814	=	10397.7	0	3059.08	0	1.13171e+06	0	198796	=	64.0316	=	59.5799	=	69.9528	<	0.524902	=	265.22	=	4.25398	=	17.6994	<	5.41992	=	74.1937	=	18.9623	=	157.055	<	0.708008	=	89.9222	=	940.83	=	81.8892	=	118.842	=	107.64
34514	4	=	=	=	125546	5514.08	3502.82	=	10397.7	0	3077.77	0	1.73641e+06	0	221839	=	93.6418	=	60.9183	=	120.199	<	0.524902	=	199.48	=	9.2141	=	20.2585	<	5.41992	=	57.7848	=	19.7353	=	136.346	<	0.708008	=	89.9222	=	354.502	=	69.4201	=	134.288	=	186.443
34514	12	=	=	=	69350.5	2328.43	2814.01
34515	0	=	=	<	165000	794.949	61.6667	=	3518.46	0	2965.71	0	1.65809e+06	0	254265	=	65.4875	=	68.927	=	197.598	=	3.34985	=	158.662	=	9.2141	=	15.1674	<	5.41992	<	2.7832	=	22.7998	=	165.391	<	0.708008	=	81.1154	=	170.258	=	47.4913	=	131.251	=	193.362
34515	4	=	=	<	136970	794.949	2716.36	=	3369.48	0	4213.63	0	3.31818e+06	0	234979	=	45.1769	=	47.4826	=	136.381	<	0.524902	=	97.8061	<	1.97754	<	11.5479	<	5.41992	<	2.7832	=	17.0165	=	89.55	<	0.708008	=	43.5071	<	34.1309	=	46.0482	=	154.984	=	193.362
34515	12	<	=	<	207310	794.949	33.125
34516	0	<	=	<	206032	794.949	33.125	=	2644.95	0	5261.82	0	4803312	0	580234	=	141.211	=	52.8714	=	143.591	<	0.524902	=	468.248	=	15.3445	=	30.7247	=	8.96626	=	69.7128	=	23.5597	=	436.371	=	3.13061	=	103.389	=	413.693	=	82.9764	=	214.658	=	325.497
34516	4	=	=	=	187020	1234.85	53.1683	=	3350.15	0	15873.2	0	7.16848e+06	0	1.82195e+06	=	61.8477	=	105.525	=	66.0342	<	0.524902	=	239.068	=	24.6591	=	47.2694	=	13.4522	=	49.0546	=	27.7455	=	260.519	=	4.31209	=	155.178	=	1525.48	=	79.9482	=	139.083	=	256.974
34516	12	<	=	<	71441.3	794.949	33.125
34524	0	=	=	=	617356	12587.5	1182.92	=	2923.59	0	7196.77	0	13235166	0	1.39944e+06	=	55.361	=	197.755	=	299.613	=	18.8311	=	208.948	=	54.634	=	76.0681	=	23.7782	=	116.989	=	53.2408	=	176.076	=	12.3333	=	274.099	=	4333.36	=	102.835	=	474.019	=	715.894
34524	4	=	=	<	105492	794.949	245.825	=	8106.54	0	4191.74	0	4616243	0	1.61057e+06	=	21.5549	=	53.9445	=	69.1508	<	0.524902	=	48.0989	=	12.8103	=	22.583	<	5.41992	=	15.1501	=	18.1254	=	45.1966	<	0.708008	=	92.3164	=	779.149	=	58.1026	=	78.104	=	134.757
34524	12	=	=	<	274250	794.949	928.058
34527	0							=	1111.71	0	53671.5	0	13235166	0	264791	=	16.6518	=	20.5238	=	59.7597	<	0.524902	=	224.106	=	5.08743	=	13.1609	<	5.41992	<	2.7832	=	7.29738	=	245.859	<	0.708008	=	35.4601	=	5523.3	=	25.3434	=	81.5759	=	48.9214
34528	0	=	=	=	180681	5182.18	355.777	=	1111.71	0	12750.5	0	13235166	0	909552	=	11.4991	=	25.8176	<	2.12402	=	0.66614	=	25.3986	=	7.94346	<	11.5479	<	5.41992	<	2.7832	=	8.82936	=	28.7344	<	0.708008	=	37.1919	<	34.1309	=	26.2148	=	76.3627	=	69.9436
34528	4	=	=	<	145866	794.949	235.392	=	1668.19	0	86362.2	0	7622629	0	1.97651e+06	=	11.4991	=	22.3204	=	7.28904	<	0.524902	=	28.3631	=	56.911	<	11.5479	<	5.41992	<	2.7832	=	9.01816	=	26.8241	<	0.708008	=	37.1919	<	34.1309	=	31.8895	=	47.8617	=	63.4882
34528	12	=	=	<	122536	794.949	4195.35
34530	0	=	=	=	122312	3125	4082.35	=	1312.51	0	11150.7	0	13235166	0	99447.6	=	27.3239	=	32.5087	=	36.588	=	7.29392	=	141.253	=	6.33016	<	11.5479	<	5.41992	<	2.7832	=	8.64001	=	149.975	<	0.708008	=	39.7816	<	34.1309	=	30.3342	=	78.104	=	110.087
34530	4	=	=	<	166742	794.949	3887.95	=	3142.78	0	6954.81	0	5554679	0	203871	=	18.8425	=	25.8176	=	48.9472	<	0.524902	=	74.5118	=	4.66449	<	11.5479	<	5.41992	<	2.7832	=	7.68424	=	74.1382	<	0.708008	=	35.4601	<	34.1309	=	28.7295	=	56.9221	=	75.0556
34530	12	=	=	<	57115.4	794.949	567.871
34531	0	=	=	=	322710	1693.07	79.7475	=	5629.5	0	8817.07	0	10511797	0	1.07882e+06	=	97.5549	=	103.633	=	95.4914	=	2.15321	=	182.127	=	17.1725	=	30.2503	=	10.3264	=	25.8067	=	15.3559	=	244.426	=	1.56835	=	117.029	=	891.335	=	58.3759	=	150.685	=	235.414
34533	0	<	=	=	203032	5606.93	33.125	=	1251.84	0	10121.9	0	5361318	0	1253606	=	61.924	=	24.9542	=	57.8657	<	0.524902	=	124.365	<	1.97754	=	19.3213	=	10.8022	<	2.7832	=	10.6944	=	137.116	<	0.708008	=	68.0781	<	34.1309	=	27.9067	=	32.9175	=	47.5632
34533	4	=	=	=	86757.4	1039.11	274.714	=	3249.42	0	6108.64	0	3.82165e+06	0	410252	=	29.3071	=	44.2905	=	60.3897	<	0.524902	=	72.9999	=	2.43858	=	20.0844	=	12.2753	=	7.08747	=	13.9456	=	82.3166	<	0.708008	=	62.0714	<	34.1309	=	37.0154	=	60.5016	=	110.087
34533	12	=	=	<	360898	794.949	70.6633
34534	0	=	=	=	431212	4737.88	640.644	=	2056.77	0	15081.3	0	5385447	0	709295	=	45.4719	=	95.9926	=	71.0146	=	6.8984	=	115.03	=	20.1764	=	39.204	=	9.8378	=	47.7388	=	25.4724	=	147.716	=	2.74069	=	131.403	=	1285.08	=	66.294	=	153.99	=	253.155
34534	4	=	=	=	282194	1533.16	254.6	=	2538.27	0	11126.5	0	7.49699e+06	0	479121	=	22.695	=	101.1	=	49.589	<	0.524902	=	72.3941	=	24.6591	=	35.3376	=	10.9193	=	36.9282	=	25.7988	=	85.152	<	0.708008	=	144.139	=	1127.22	=	64.7504	=	95.3374	=	170.512
34534	12	=	=	=	403700	1061.5	188.382
34536	0	=	=	=	92250	1309.5	1935.92	=	1704.18	0	13710.8	0	9853985	0	737582	=	27.8678	=	97.2746	=	121.206	=	4.96892	=	108.891	=	14.9052	=	28.1328	=	13.8673	=	13.8117	=	27.7455	=	140.912	=	2.80771	=	154.254	=	766.364	=	41.1	=	306.788	=	298.111
34536	4	=	=	=	79110.6	836.538	1603.79	=	2508.6	0	13456.3	0	8835829	0	1.24056e+06	=	25.6783	=	70.8504	=	159.866	<	0.524902	=	89.1657	=	13.0016	=	22.0883	=	23.6144	=	14.0796	=	21.0053	=	121.029	=	1.71037	=	129.595	<	34.1309	=	31.1176	=	411.689	=	311.125
34536	12	=	=	=	147376	957.426	1440.5
34537	0	=	=	=	428927	2974.24	226.237	=	4103.7	0	23968.2	0	13235166	0	535835	=	36.7256	=	41.9973	=	8.05386	=	1.18106	=	98.6188	=	9.91407	=	20.0844	<	5.41992	=	16.2196	=	11.7916	=	85.5561	<	0.708008	=	76.6898	=	183.485	=	48.654	=	69.3582	=	90.1918
34537	4	=	=	<	434284	794.949	778.418	=	9279.22	0	20625.3	0	13235166	0	678593	=	88.88	=	94.707	=	139.465	<	0.524902	=	146.493	=	32.8567	=	35.3376	=	6.81802	=	48.002	=	31.7432	=	160.471	=	10.1751	=	117.029	=	1172.81	=	66.294	=	879.97	=	956.66
34537	12	=	=	<	984579	794.949	500.631
34538	0	=	=	=	189550	1331.5	1904.16	=	640.725	0	15806.7	0	6310949	0	1214640	=	83.9748	<	14.3555	=	90.6455	<	0.524902	=	116.782	=	4.23599	<	11.5479	<	5.41992	<	2.7832	=	4.07705	=	111.33	<	0.708008	=	23.1235	<	34.1309	=	21.6516	=	36.7186	=	51.6179
34538	4	=	=	=	177770	1389.71	2702.43	=	2032.92	0	18904.9	0	13235166	0	2.05779e+06	=	15.431	=	43.5292	=	15.411	<	0.524902	=	155.816	=	13.7649	=	16.4548	<	5.41992	<	2.7832	=	14.2999	=	146.962	<	0.708008	=	68.0781	<	34.1309	=	45.5917	=	88.4802	=	112.56
34538	12	=	=	=	120297	2275.25	3229.7
34540	0	=	=	=	479293	2937.88	87.3469	=	1318.57	0	11845.5	0	7597480	0	444092	=	44.2459	=	16.8116	=	4.13988	<	0.524902	=	103.615	<	1.97754	<	11.5479	<	5.41992	<	2.7832	=	7.68424	=	116.386	<	0.708008	=	37.1919	<	34.1309	=	27.0688	<	7.6416	=	15.7448
34540	4	=	=	=	755210	3479.7	90.2041	=	7022.82	0	14924.3	0	4.55987e+06	0	720212	=	26.5952	=	32.5087	=	21.0501	<	0.524902	=	83.2159	=	7.94346	=	13.1609	<	5.41992	<	2.7832	=	11.4275	=	96.7688	<	0.708008	=	48.37	<	34.1309	=	34.1416	=	34.8245	=	66.0801
34540	12	=	=	=	984579	2553.47	161.381
34545	0	=	=	=	48350	1689.5	48.2673	=	747.465	0	21219.2	0	12846938	0	177151	=	16.954	<	14.3555	=	11.7878	=	7.01306	=	47.1275	<	1.97754	<	11.5479	<	5.41992	<	2.7832	=	2.33406	=	52.2048	<	0.708008	=	9.70876	<	34.1309	=	12.6076	=	67.5965	=	19.317
34545	4	=	=	=	121703	3651.47	2539.66	=	6783.66	0	7629.31	0	8614922	0	258392	=	20.2084	<	14.3555	=	16.1254	<	0.524902	=	34.0622	<	1.97754	<	11.5479	<	5.41992	<	2.7832	<	1.85547	=	33.4272	<	0.708008	=	5.08983	<	34.1309	=	9.61468	=	63.1716	=	34.9365
34545	12	=	=	<	124988	794.949	454.069
34546	0	=	=	=	801263	1727.27	696.683	=	2888.04	0	20899.9	0	11678640	0	1.28094e+06	=	20.595	=	62.5234	=	18.9545	<	0.524902	=	102.734	=	12.2353	=	23.0754	=	5.48069	=	11.3979	=	16.5754	=	101.126	<	0.708008	=	85.349	=	319.173	=	54.4856	=	47.8617	=	72.5048
34546	4	=	=	=	984579	1544.5	4785.29	=	2870.26	0	58431.4	0	10164112	0	1.62874e+06	=	61.924	=	45.0489	=	47.0172	<	0.524902	=	186.824	=	15.2842	=	23.0754	=	6.81802	=	16.754	=	13.59	=	234.369	<	0.708008	=	71.5178	=	457.776	=	58.9205	=	116.521	=	135.989
34546	12	=	=	<	984579	794.949	3117.79
34548	0	=	=	=	625694	10628.8	3736.73	=	1013.7	0	23756.2	0	12965752	0	610267	=	22.3164	=	16.8116	=	11.0512	<	0.524902	=	82.0212	=	6.33016	<	11.5479	<	5.41992	=	9.24627	=	6.51488	=	91.1856	<	0.708008	=	33.7231	<	34.1309	=	32.2712	=	56.9221	=	48.9214
34548	4	=	=	=	432416	6220.19	5033.17	=	2026.96	0	44717.2	0	10874423	0	694806	=	18.6457	<	14.3555	=	3.32091	<	0.524902	=	74.8137	=	4.23599	<	11.5479	<	5.41992	<	2.7832	=	6.51488	=	81.504	<	0.708008	=	31.98	<	34.1309	=	30.3342	=	27.1076	=	28.9856
34548	12	=	=	=	427475	5476	476.531
34550	0	=	=	=	261399	1712.87	900.446	=	3350.15	0	8156.76	0	4023366	0	855536	=	25.3096	=	22.3204	=	31.2712	<	0.524902	=	23.1094	=	3.35774	<	11.5479	<	5.41992	<	2.7832	=	5.71911	=	38.0191	<	0.708008	=	28.4705	<	34.1309	=	27.0688	=	49.6879	=	59.5725
34550	4	=	=	<	211388	794.949	1591.04	=	4824.99	0	7418.01	0	5.98636e+06	0	1.22218e+06	=	93.7283	=	69.478	=	300.181	<	0.524902	=	40.2076	=	18.301	=	22.0883	=	9.71347	<	2.7832	=	15.7057	=	61.6211	=	1.88604	=	59.501	=	356.532	=	42.4105	=	341.47	=	330.794
34550	12	=	=	<	518542	794.949	1158.07
34551	0	=	=	=	151088	1565.5	80.3883	=	397.44	0	5512.14	0	5397516	0	743089	=	12.0656	<	14.3555	<	2.12402	<	0.524902	=	31.9558	<	1.97754	<	11.5479	<	5.41992	<	2.7832	=	2.33406	=	22.9357	<	0.708008	=	7.50907	<	34.1309	=	11.178	=	21.1283	<	13.5254
34551	4	=	=	=	94696.6	1030.58	605.5	=	5304.47	0	5787.96	0	13088145	0	483317	=	16.954	=	22.3204	=	31.6058	<	0.524902	=	46.1523	=	9.1307	<	11.5479	<	5.41992	=	4.91924	=	7.87665	=	50.4667	<	0.708008	=	42.3638	<	34.1309	=	34.873	=	32.9175	=	37.8184
34551	12	=	=	<	97275	794.949	1065.4
34552	0	=	=	=	111422	2673.04	273.85	=	672.225	0	6583.74	0	5.28298e+06	0	843139	=	11.849	<	14.3555	<	2.12402	<	0.524902	=	31.9558	<	1.97754	<	11.5479	<	5.41992	<	2.7832	=	2.33406	=	25.8609	<	0.708008	=	7.50907	<	34.1309	=	12.6076	=	42.3333	<	13.5254
34552	4	=	=	=	434104	1300.51	467.828	=	1823.94	0	3794.6	0	2753232	0	968059	=	13.9801	<	14.3555	=	12.52	<	0.524902	=	38.8617	=	2.67345	<	11.5479	<	5.41992	<	2.7832	=	5.31552	=	31.5633	<	0.708008	=	24.0236	<	34.1309	=	19.6508	=	37.6612	=	31.9964
34552	12	=	=	<	682862	794.949	497.778
34556	0	=	=	=	164502	12587.5	2104.42	=	2003.12	0	20986.8	0	7.17784e+06	0	2.57721e+06	=	39.2659	=	157.957	=	116.46	<	0.524902	=	284.633	=	29.8756	=	50.5965	=	12.9241	=	44.8421	=	38.1563	=	314.725	=	2.19779	=	260.837	=	1632.53	=	68.8275	=	300.333	=	354.638
34556	4	=	=	=	806364	6882.83	257.067	>	10397.7	0	6540.31	0	10851292	0	2.55798e+06	=	41.6057	=	136.755	=	193.3	=	0.551534	=	254.744	=	25.4047	=	56.3336	=	20.8464	=	22.6177	=	52.0577	=	356.14	=	4.56812	=	328.328	=	1482.32	=	61.0734	=	461.858	=	502.16
34556	12	=	=	=	195138	3514.5	636.117
34559	0	=	=	=	984579	3164.36	894.192	=	1257.92	0	10861.2	0	9438361	0	1.78378e+06	=	49.3495	=	146.251	=	47.6613	=	3.52436	=	278.495	=	18.301	=	47.9361	=	40.2358	=	53.2621	=	38.1563	=	248.367	<	0.708008	=	124.192	=	356.532	=	42.4105	=	140.744	=	122.436
34559	4	=	=	<	147574	794.949	1337.69	=	2840.64	0	6119.37	0	8.26753e+06	0	1.52105e+06	=	16.2471	=	70.8504	=	16.8368	<	0.524902	=	87.3846	=	13.7649	=	29.3122	=	15.2749	=	19.9554	=	18.1254	=	91.986	<	0.708008	=	66.3604	<	34.1309	=	41.7581	=	69.3582	=	80.1302
34559	12	=	=	<	133775	794.949	976.804
34565	0	=	=	=	368288	2048	631.765	=	1330.69	0	14430.3	0	6.87909e+06	0	318095	=	44.6554	<	14.3555	=	9.56371	=	5.19419	=	66.2995	<	1.97754	<	11.5479	<	5.41992	<	2.7832	=	4.49501	=	94.3814	<	0.708008	=	30.2295	<	34.1309	=	30.3342	=	55.1234	=	54.2901
34565	4	=	=	=	312257	1376.21	1052.27	=	2899.89	0	17001.4	0	7065627	0	501003	=	84.8321	=	16.8116	=	70.0833	<	0.524902	=	71.1806	<	1.97754	<	11.5479	<	5.41992	=	13.0079	=	5.71911	=	109.377	<	0.708008	=	30.2295	<	34.1309	=	32.6504	=	51.5067	=	59.5725
34565	12	=	=	=	97148.1	3394.66	1479.03
44007	0	<	=	<	183776	794.949	33.125	=	1796.55	0	34426	0	963064	0	375464	=	153.406	=	343.832	=	554.753	=	8.67337	=	334.949	=	114.328	=	71.8127	=	38.5461	=	50.5478	=	86.5152	=	468.762	=	25.1397	=	328.328	=	6009.64	=	102.763	=	1135.05	=	1561.88
44007	4	=	=	<	47133.8	794.949	5033.17	=	5607.12	0	81188	0	2329950	0	815606	=	109.631	=	343.832	=	422.945	=	15.4337	=	410.203	=	117.651	=	102.914	=	62.1695	=	100.187	=	86.5152	=	497.642	=	16.9039	=	328.328	=	4839.86	=	102.835	=	1135.05	=	1109.54
44007	12							=	2273.97
44008	0	=	=	=	217269	1011.65	886.146	=	1911.75	0	107118	0	3520880	0	967334	=	35.7459	=	109.025	=	143.152	=	3.67722	=	345.774	=	36.7191	=	31.3972	=	30.173	=	32.0406	=	30.778	=	327.785	=	3.57284	=	130.505	=	1962.17	=	71.9497	=	619.855	=	476.985
44009	0	=	=	=	198169	2516.16	2741.86	=	1663.81	0	18180	0	347596	0	214362	=	80.1962	=	120.123	=	253.988	=	3.33872	=	265.227	=	17.481	=	70.6017	=	8.39679	=	38.901	=	23.8081	=	238.186	=	5.34607	=	177.372	=	1570.75	=	58.9357	=	437.912	=	446.782
44009	4	=	=	=	181478	845.192	4975.72	=	1578.6	0	20742	0	705060	0	368836	=	85.0899	=	240.525	=	290.905	=	10.1125	=	496.635	=	47.0893	=	109.605	=	15.5464	=	96.8505	=	44.7668	=	429.681	=	11.8866	=	328.328	=	3174.96	=	84.9093	=	1135.05	=	1005.92
44009	12	=	=	=	504854	12587.5	5033.17
44010	0	=	=	=	871703	1024.02	109.5	=	510.525	0	107118	0	892948	0	773920	=	23.7785	=	80.1706	=	61.5431	<	0.524902	=	120.416	=	21.9564	=	19.5414	=	14.6211	=	20.2816	=	18.637	=	168.06	<	0.708008	=	76.7835	=	6406.26	=	37.7781	=	132.613	=	178.051
44011	0	=	=	<	539102	794.949	361.716	=	3977.51	0	39460	0	3999620	0	1717640	=	78.0512	=	246.107	=	217.834	=	3.09736	=	465.152	=	67.2268	=	76.0643	=	45.4811	=	59.7774	=	48.2111	=	510.379	=	8.20265	=	227.955	=	1528.08	=	38.9566	=	697.162	=	663.453
44011	4	=	=	<	374412	794.949	5033.17	=	3323.36	0	36844	0	1782436	0	721526	=	128.163	=	343.832	>	830.865	=	21.3332	=	1035.8	=	133.725	=	109.605	=	79.2672	=	137.777	=	86.5152	=	1130.78	=	26.7616	=	328.328	=	5036.74	=	76.0022	=	1135.05	=	1997.61
44011	12	=	=	<	646133	794.949	540.34	=	1863.66
44013	0	=	=	<	788417	794.949	318.163	=	3188.53	0	39836	0	4738812	0	623876	=	60.4402	=	179.791	=	238.771	=	7.63604	=	373.453	=	80.5147	=	51.4635	=	40.3311	=	78.3004	=	51.8445	=	425.629	=	10.8961	=	211.85	=	2276.07	=	71.5376	=	1135.05	=	1176
44013	4							=	2055.68	0	8556	0	366788	0	322064
44016	0	=	=	<	318829	794.949	167.828	=	4551.35	0	14212	0	406186	0	745324	=	55.0623	=	227.672	=	170.877	=	4.98871	=	227.947	=	39.589	=	59.1826	=	47.5862	=	60.2135	=	48.4393	=	292.118	=	4.90171	=	241.472	=	1209.95	=	75.6023	=	625.374	=	586.909
44016	4	=	=	<	197398	794.949	1861.3	=	1637.2	0	11192	0	487160	0	782286	=	31.4034	=	139.964	=	30.2228	<	0.524902	=	116.766	=	18.5962	=	20.3773	=	25.6829	=	17.3764	=	24.3153	=	182.898	=	2.25213	=	115.076	=	183.583	=	34.1032	=	647.456	=	456.836
44016	12	=	=	=	776697	1114.74	936.056	=	5226.48
44017	0							=	471.165	0	107118	0	3643126	0	1090000	=	85.7367	=	265.065	=	267.044	=	3.62882	=	408.394	=	63.9962	=	88.9367	=	40.9651	=	105.588	=	68.8489	=	545.172	=	8.65065	=	328.328	=	7664.94	=	97.2377	=	912.955	=	1120.94
44018	0	=	=	=	68726.2	840	1597.29	=	6872.9	0	25116	0	4051736	0	330564	=	152.574	=	343.832	=	563.66	=	14.7762	=	807.541	=	133.725	=	109.605	=	79.2672	=	137.777	=	68.1992	=	1041.7	=	26.7616	=	328.328	=	7664.94	=	102.835	=	1135.05	=	1830.03
44018	4							=	1369.84	0	107118	0	2893874	0	1444980
44021	0	=	=	<	182277	794.949	189.714	=	3940.74	0	13332	0	1105644	0	655468	=	40.1508	=	143.509	=	122.311	=	1.75312	=	231.556	=	44.1982	=	28.8308	=	24.2925	=	15.4153	=	24.3153	=	240.966	=	8.74029	=	95.8943	=	756.068	=	40.1144	=	1032.23	=	694.797
44021	4	=	=	<	297148	794.949	523.571	=	9343.17	0	17080	0	1008298	0	602256	=	75.5568	=	171.295	=	143.152	=	1.56228	=	231.556	=	47.6685	=	30.5403	=	28.6917	=	26.456	=	22.2764	=	274.202	=	8.3818	=	115.076	=	849.265	=	35.3532	=	782.845	=	671.793
44021	12	=	=	<	423942	794.949	1030.1	=	9364.23
44022	0	=	=	=	512706	12587.5	954.048	=	6881.48	0	107118	0	2263184	0	914354	=	37.5643	=	125.595	=	109.452	=	1.94429	=	199.049	=	82.2946	=	36.2794	=	39.6952	=	39.8071	=	31.7531	=	262.456	=	3.57284	=	161.643	=	2085.72	=	78.7701	=	393.858	=	338.97
44023	0	=	=	<	246068	794.949	400			0	107118	0	1249812	0	327214	=	75.5568	=	116.447	=	144.627	=	2.85637	=	294.074	=	74.2998	=	33.4022	=	27.6051	=	16.3985	=	32.7237	=	322.311	=	3.66121	=	151.218	=	2914.38	=	42.3733	=	453.06	=	434.736
44023	4							=	828.735	0	107118	0	2953464	0	1043040	=	29.7078	=	53.321	=	63.1718	<	0.524902	=	462.128	=	30.7225	=	22.8959	=	18.2574	=	2.92425	=	17.045	=	533.139	<	0.708008	=	83.1499	=	257.65	=	26.6518	=	421.389	=	289.378
44023	12							=	793.335
44024	0	=	=	<	578677	794.949	2367.81	=	1756.77	0	21754	0	1835266	0	869406	=	126.416	=	343.832	=	798.29	=	17.2615	=	1011.08	=	133.725	=	109.605	=	79.2672	=	124.917	=	82.7146	=	1071.86	=	24.4094	=	328.328	=	7664.94	=	65.6227	=	1135.05	=	1997.61
44024	4	=	=	=	802715	884.849	3899.37	=	5079.27	0	36546	0	2105760	0	1701532	=	57.9469	=	221.193	=	211.507	=	4.21045	=	337.355	=	53.4756	=	77.8925	=	79.2672	=	59.3409	=	42.681	=	431.031	=	7.75505	=	211.85	=	1823.67	=	74.799	=	1135.05	=	977.02
44024	12	=	=	<	306355	794.949	204.567	=	2906.37
44027	0	=	=	<	52933.7	794.949	242.163	=	3251.96	0	20444	0	1865232	0	811508	=	45.7709	=	177.25	=	231.12	=	4.57488	=	212.901	=	45.0648	=	43.8268	=	29.3668	=	11.9261	=	37.989	=	259.689	=	5.8801	=	106.112	=	415.099	=	50.7932	=	777.314	=	603.369
44027	4	=	=	<	275545	794.949	304.657	=	7389.82	0	14950	0	3412100	0	517208	=	27.5516	=	70.0991	=	101.036	<	0.524902	=	78.8534	=	18.5962	=	14.8416	=	13.0502	<	2.7832	=	18.1087	=	103.55	=	0.858231	=	53.8218	<	34.1309	=	25.9133	=	307.177	=	213.981
44027	12	=	=	<	539515	794.949	290	=	10397.7
44029	0	=	=	<	420267	794.949	281.082	=	5582.08	0	17222	0	723866	0	941494	=	67.4217	=	343.832	>	830.865	=	15.687	=	499.059	=	80.5147	=	109.605	=	64.7593	=	137.777	=	86.5152	=	464.726	=	26.7616	=	328.328	=	4455.84	=	102.835	>	1135.05	=	1997.61
44029	4	=	=	<	414440	794.949	452.188	=	9163.84	0	19800	0	1806030	0	1241970	=	16.4351	=	303.007	=	125.313	=	3.67722	=	125.28	=	24.2076	=	26.5607	=	57.8949	=	31.1163	=	24.3153	=	107.908	=	12.2472	=	74.2369	=	398.067	=	46.6935	=	1135.05	=	1997.61
44029	12	=	=	<	185667	794.949	342.644	=	4055.39
44031	0	=	=	<	442112	794.949	303.65	=	1275.56	0	30616	0	2221430	0	719350	=	33.0753	=	115.525	=	80.7886	<	0.524902	=	136.208	=	26.4668	=	20.9356	=	24.5718	=	14.4264	=	20.7286	=	165.226	=	3.66121	=	115.076	=	597.074	=	49.7867	=	669.544	=	481.022
44031	4	=	=	<	140966	794.949	649.712	=	3678.82	0	26596	0	755294	0	1924356	=	74.0497	=	343.832	=	799.567	=	13.9184	=	501.484	=	133.725	=	109.605	=	79.2672	=	95.5966	=	86.5152	=	535.814	=	26.7616	=	328.328	=	4042.84	=	64.7537	=	1135.05	=	1997.61
44031	12	=	=	<	235361	794.949	150.156	=	1098.09
44033	0	=	=	<	300907	794.949	810.048	=	2764.02	0	13424	0	984470	0	777140	=	43.0819	=	160.988	=	59.9092	=	3.19386	=	280.853	=	64.8765	=	27.1272	=	37.905	=	19.3177	=	23.8081	=	361.9	=	2.95529	=	174.743	=	756.068	=	37.1807	=	572.955	=	444.773
44033	4	=	=	<	554792	794.949	2256.26	=	1017.02	0	32268	0	1260622	0	877202
44033	12	=	=	<	299375	794.949	733.883
44035	0	=	=	<	50182.3	794.949	830.619	=	1634.55	0	106736	0	1802730	0	1119300	=	59.0189	=	196.554	=	176.644	=	21.8645	=	410.806	=	133.725	=	53.5339	=	44.1099	=	39.8071	=	43.1458	=	352.364	=	9.00932	=	180.005	=	3200.87	=	70.7095	=	1135.05	=	869.591
44035	4	=	<	<	15837.4	794.949	825.857	=	5046.35	0	48420	0	1168028	0	1546520	=	187.132	=	343.832	=	830.865	=	21.8645	=	1035.8	=	133.725	=	109.605	=	79.2672	=	137.777	=	86.5152	=	943.253	=	26.7616	=	328.328	=	7664.94	=	102.835	=	1135.05	=	1997.61
44035	12	=	<	<	15837.4	794.949	72.7	=	10397.7
44036	0	=	=	<	119962	794.949	3967.81	=	2980.05	0	39220	0	1940378	0	1608534	=	105.47	=	62.5299	=	50.2337	=	21.8645	=	446.262	=	31.4454	=	25.9878	=	10.8524	=	8.84565	=	28.5886	=	477.719	<	0.708008	=	84.9069	=	1083.54	=	65.0592	<	7.6416	=	93.3475
44036	4	=	=	<	621381	794.949	94.3069	=	4871.3	0	27872	0	1007362	0	994740	=	82.0229	=	46.384	=	381.016	<	0.524902	=	640.777	=	24.2633	=	41.0927	=	39.0684	=	44.1878	=	18.637	=	419.826	=	3.81036	=	87.964	=	84.2517	=	16.511	=	514.621	=	437.776
44036	12	=	=	<	308711	794.949	1113.46
44041	0							=	2570.76	0	36156	0	3109756	0	1311256	=	161.252	=	178.482	=	222.313	=	12.1107	=	305.633	=	104.487	=	107.592	=	43.3437	=	137.777	=	78.2854	=	359.403	=	7.14194	=	328.328	=	2292.38	=	60.0048	=	267.631	=	323.943
44042	0	=	=	=	174762	12587.5	139.25	=	3294.26	0	28602	0	1195140	0	896322	=	171.676	=	32.6118	=	129.303	=	19.329	=	244.362	=	8.50473	=	33.3788	=	20.2015	=	34.789	=	30.9968	=	270.099	<	0.708008	=	99.2207	=	1322.08	=	30.409	=	224.113	=	184.169
44042	4							=	4909.52	0	107118	0	2078402	0	1001240	=	98.6439	=	56.1835	=	156.523	<	0.524902	=	655.435	=	55.444	=	40.0382	=	36.3131	=	15.6039	=	32.4888	=	696.86	=	2.44569	=	80.8387	=	1415.71	=	28.4224	=	348.759	=	305.369
44044	0	=	=	<	467051	794.949	5033.17	=	1180.81	0	78224	0	2061594	0	1245380	=	90.2966	=	161.515	=	188.642	<	0.524902	=	480.913	=	45.7557	=	19.6946	=	15.0946	=	6.42699	=	16.044	=	413.642	=	19.9079	=	24.1024	<	34.1309	=	31.6881	=	663.589	=	1997.61
44044	4							=	5385.09	0	60960	0	2108680	0	1050300	=	260.51	=	195.18	=	455.007	<	0.524902	=	1035.8	=	82.3422	=	37.39	=	32.0824	=	54.185	=	33.9716	=	1130.78	=	26.7616	=	92.0485	=	4005.77	=	50.0533	=	1016.57	=	1997.61
44046	0	=	=	<	30293.4	794.949	98.5644	=	227.37	0	34384	0	2729148	0	486162
44046	4							=	3958.79	0	98744	0	1943204	0	2.57721e+06	=	148.882	=	88.2965	=	94.0985	<	0.524902	=	1035.8	=	37.125	=	63.9176	=	19.1053	=	22.4385	=	27.9823	=	1130.78	=	2.07455	=	145.128	=	7664.94	=	42.0288	=	139.898	=	272.147
44048	0	=	=	<	154331	794.949	2669.48	=	3446.07	0	21746	0	1804218	0	882090	=	107.072	<	14.3555	=	43.554	=	13.5728	=	239.555	=	28.2221	<	11.5479	=	8.77223	<	2.7832	=	8.55797	=	189.649	=	9.4023	<	2.13623	<	34.1309	=	9.5639	=	453.731	=	635.091
44048	4	=	=	<	363476	794.949	3976.59	=	9343.96	0	27294	0	1645816	0	1848826	=	74.1756	<	14.3555	=	67.0199	<	0.524902	=	209.318	=	49.708	<	11.5479	=	12.3216	<	2.7832	=	8.55797	=	209.239	=	11.7024	=	4.26068	<	34.1309	<	6.27441	=	441.387	=	750.944
44048	12	=	=	<	224725	794.949	1723.54	=	2486.93
44049	0	=	=	=	984579	10401.5	474.01	=	1745.69	0	36220	0	1598200	0	2096460	=	116.831	=	74.8681	=	519.362	<	0.524902	=	225.818	=	89.2083	=	36.3253	=	24.1665	<	2.7832	=	45.5516	=	317.306	=	26.7616	=	93.0711	=	1440.98	=	84.9794	=	1135.05	>	1997.61
44049	4	=	=	=	830328	3632.32	1154.35	=	1862.23	0	40718	0	2178330	0	728890	=	91.6496	=	44.7122	=	207.177	<	0.524902	=	199.676	=	67.4265	=	32.5698	=	18.6892	<	2.7832	=	34.5623	=	304.77	=	26.7616	=	38.4135	=	658.019	=	53.7921	=	1135.05	=	1997.61
44049	12	=	=	<	126940	794.949	2378.23	=	3419.85
44050	0	=	=	=	350129	9150.52	74.3204	=	9130.75	0	107118	0	634118	0	778440	=	95.6681	=	15.428	=	103.647	=	20.2071	=	397.12	=	8.50473	<	11.5479	<	5.41992	<	2.7832	=	9.97031	=	290.624	<	0.708008	=	19.9283	=	1364.84	=	26.3408	=	149.196	=	116.872
44051	0	=	=	<	176262	794.949	51.3333	=	2220.34	0	3072	0	235760	0	743966	=	66.0283	=	48.0438	=	67.0199	<	0.524902	=	82.6676	=	21.5497	=	16.0826	<	5.41992	=	23.9674	=	29.1932	=	144.574	<	0.708008	=	60.6069	=	704.209	=	40.9618	=	221.873	=	231.801
44051	4	=	=	<	21262.1	794.949	187.5	=	1985.11	0	6740	0	2272660	0	411400	=	81.3205	=	21.4565	=	38.0942	<	0.524902	=	85.7322	=	24.9314	=	11.5809	<	5.41992	=	26.9819	=	29.796	=	162.298	<	0.708008	=	34.3547	=	502.843	=	9.5639	=	229.71	=	323.943
44051	12	=	=	<	851406	794.949	174.5	=	4768.96
44052	0	=	=	<	462634	794.949	360.258	=	2926.27	0	60850	0	4705824	0	1698888	=	71.6185	=	147.584	=	130.452	<	0.524902	=	203.81	=	8.50473	=	63.6602	=	79.2672	<	2.7832	=	21.811	=	166.478	<	0.708008	=	53.552	<	34.1309	=	26.3408	=	359.882	=	353.873
44052	4	=	=	=	480073	1108.25	2047.14	=	5057.71	0	18700	0	408920	0	1170940	=	58.3063	=	39.6187	=	28.2212	<	0.524902	=	128.389	=	2.72196	=	47.3751	=	63.6537	<	2.7832	=	11.3557	=	125.663	<	0.708008	=	6.72359	<	34.1309	=	18.3919	=	145.718	=	176.811
44052	12	=	=	<	756500	794.949	298.55	=	3258.07
44053	0	=	=	<	82474.8	794.949	3414.26	=	1856.04	0	15694	0	1019332	0	639238	=	82.7231	=	164.145	=	830.865	=	13.9645	=	175.478	=	26.5864	=	37.39	=	30.1573	=	27.975	=	29.796	=	1096.47	=	8.53963	=	58.5906	=	634.11	=	51.0027	=	1135.05	=	1997.61
44053	4	=	=	<	373250	794.949	2444.02	=	4201.86	0	26840	0	3761940	0	1001240	=	71.2507	=	43.0279	=	732.433	<	0.524902	=	111.06	=	11.5549	=	12.2511	=	6.68711	=	5.16574	=	18.9576	=	392.753	<	0.708008	=	44.4787	=	371.463	=	37.6527	=	1135.05	=	1867.36
44053	12	=	=	<	647551	794.949	293.252	=	4088.82
44056	0	=	=	<	96071.4	794.949	166.202	>	10397.7	0	29462	0	2071052	0	599626	=	86.1942	=	48.0438	=	61.9316	<	0.524902	=	190.707	=	6.53925	<	11.5479	=	7.47076	<	2.7832	=	14.7263	=	168.146	<	0.708008	=	34.3547	<	34.1309	=	35.3432	=	262.065	=	165.739
44056	4	=	=	<	214951	794.949	2655.99	=	7586	0	13076	0	2101932	0	458142	=	74.1756	<	14.3555	<	2.12402	<	0.524902	=	60.4366	<	1.97754	<	11.5479	<	5.41992	<	2.7832	=	3.282	=	49.5265	<	0.708008	<	2.13623	<	34.1309	=	9.5639	=	132.873	=	72.7539
44056	12	=	=	<	171700	794.949	290.98	=	2038.12
44057	0	=	=	=	984579	12587.5	555.245	=	1601.58	0	79512	0	2201154	0	957250	=	158.471	<	14.3555	=	120.064	=	9.48737	=	171.311	=	10.2911	<	11.5479	=	13.8855	<	2.7832	=	8.55797	=	242.257	<	0.708008	=	24.1024	=	6846.3	=	27.0463	=	208.403	=	162.037
44058	0	=	=	<	225600	794.949	302.466	=	954.765	0	20144	0	235760	0	773502	=	82.0229	<	14.3555	=	20.8283	<	0.524902	=	236.808	=	11.1395	<	11.5479	=	7.47076	<	2.7832	=	7.83999	=	233.446	<	0.708008	=	13.5153	<	34.1309	=	26.3408	=	118.669	=	93.3475
44058	4	=	=	<	212609	794.949	259.667	=	1138.31	0	7482	0	235760	0	428188	=	95.0025	=	41.3304	=	61.9316	<	0.524902	=	169.225	=	19.4625	<	11.5479	=	13.5778	<	2.7832	=	7.83999	=	189.649	<	0.708008	=	13.5153	<	34.1309	=	21.8061	=	156.127	=	143.417
44058	12	<	=	<	192284	794.949	33.125	=	1513.47
44059	0	=	=	<	477659	794.949	1851.58	=	4099.48	0	16566	0	1541254	0	243608	=	210.138	=	71.823	=	531.297	=	5.22955	=	144.014	=	12.3702	<	11.5479	<	5.41992	<	2.7832	=	13.3922	=	158.103	=	1.10853	=	24.1024	<	34.1309	=	32.9349	=	458.224	=	361.399
44059	4	=	=	<	360557	794.949	610.505	=	5021.88	0	13146	0	689360	0	247704	=	153.42	=	52.9576	=	830.865	<	0.524902	=	79.5799	=	20.8596	<	11.5479	<	5.41992	<	2.7832	=	14.7263	=	76.9929	=	9.02175	=	34.3547	<	34.1309	=	40.9618	=	806.914	=	999.753
44059	12	=	=	<	132338	794.949	189.3	=	3397.53
44062	0	=	=	<	130944	794.949	2280.21	=	5009.64	0	13164	0	3502702	0	625244	=	100.284	=	37.8921	=	120.064	=	18.5072	=	282.175	=	18.0397	=	14.2021	=	5.43775	=	5.16574	=	17.3472	=	307.907	<	0.708008	=	56.5749	=	748.586	=	61.2896	=	109.06	=	120.711
44062	4	=	=	<	175101	794.949	5033.17	=	3054.79	0	11286	0	11104984	0	819318	=	100.937	=	54.5752	=	202.832	<	0.524902	=	194.849	=	32.7195	=	18.5089	=	17.2805	=	21.9254	=	23.0625	=	258.994	<	0.708008	=	68.6815	=	692.846	=	65.8808	=	221.873	=	268.47
44062	12	=	=	<	118726	794.949	1357.22	=	3453.31
44065	0	=	=	<	119651	794.949	5033.17	=	4844.6	0	107118	0	1421008	0	384764	=	104.504	=	133.417	=	131.599	=	12.894	=	170.616	=	35.874	=	12.2511	=	11.6767	<	2.7832	=	20.2325	=	227.822	<	0.708008	=	70.7034	=	220.36	=	26.3408	=	295.424	=	237.293
44065	4	=	=	<	96069.7	794.949	1332.86	=	10396.8	0	32034	0	3423656	0	468200	=	124.802	=	214.159	=	276.748	<	0.524902	=	203.81	=	50.6165	=	22.5964	=	16.8508	<	2.7832	=	28.8911	=	279.587	=	0.720245	=	105.395	=	584.291	=	51.0027	=	507.829	=	384.094
44065	12	=	=	=	984579	12587.5	5033.17	=	6356.01
44066	0							=	673.6	0	107118	0	3944404	0	644874
44066	4	=	=	<	114697	794.949	5033.17	=	2524.51	0	45800	0	7107750	0	1436010	=	137.319	=	41.3304	=	68.2827	<	0.524902	=	963.303	=	18.3981	=	19.6946	=	9.65879	<	2.7832	=	23.6848	=	945.289	<	0.708008	=	61.6153	=	1778.76	=	47.1395	=	123.429	=	128.336
44068	0	=	=	=	462075	2300	5033.17	=	954.765	0	107118	0	982460	0	1089920	=	146.309	=	264.766	=	629.971	=	7.24021	=	1035.8	=	48.191	=	48.4162	=	37.4669	=	86.9105	=	68.1675	=	1130.78	=	11.0243	=	186.067	=	3095.14	=	98.8404	=	1135.05	=	1705.78
44079	0	=	=	=	706406	12587.5	1376.65	=	490.86	0	107118	0	2869610	0	1398464	=	133.785	=	156.896	=	282.041	=	4.22176	=	483.093	=	23.5913	=	76.2636	=	28.1996	=	33.829	=	36.0329	=	540.216	=	4.45929	=	79.823	=	999.981	=	50.0533	=	444.752	=	536.488
44079	4	=	=	=	159094	12587.5	3811.27	=	795.27	0	107118	0	3029870	0	276964	=	284.097	=	164.145	=	189.738	<	0.524902	=	708.561	=	34.6171	=	55.1539	=	24.2953	<	2.7832	=	25.231	=	902.008	<	0.708008	=	48.5132	=	2020.53	=	36.5094	=	212.898	=	279.509
44080	0	=	=	=	712275	12587.5	140.24	=	1784.9	0	21580	0	1335180	0	870900	=	90.974	<	14.3555	=	20.8283	<	0.524902	=	451.29	=	21.5497	<	11.5479	<	5.41992	<	2.7832	=	6.37549	=	439.908	<	0.708008	=	13.5153	=	2084.62	=	16.511	=	57.9847	=	16.0514
44095	0	=	=	<	267800	794.949	3572.67	=	3611	0	66800	0	4352948	0	1002146	=	289.094	=	343.832	=	830.865	=	11.2741	=	1035.8	=	99.9832	=	109.605	=	76.1223	=	110.629	=	86.5152	=	868.519	=	26.7616	=	328.328	=	2659.98	=	102.835	=	1135.05	=	1997.61
44095	4							=	10397.7	0	107118	0	2699526	0	2.57721e+06	=	361.474	=	343.832	>	830.865	=	21.8645	=	1035.8	=	133.725	=	109.605	=	79.2672	=	137.777	=	86.5152	=	1130.78	=	26.7616	=	328.328	=	7664.94	=	102.835	=	1135.05	>	1997.61
44097	0	=	=	<	73658.9	794.949	911	=	10397.7	0	28604	0	1795390	0	504988	=	103.536	=	123.822	=	144.131	=	5.80085	=	745.908	=	24.9314	=	17.9097	=	13.8855	=	3.8547	=	22.4379	=	849.448	<	0.708008	=	66.6611	=	441.78	=	43.0798	=	325.419	=	372.725
44097	4	=	=	<	183240	794.949	342.879	=	4111.69	0	15636	0	901946	0	507462	=	111.831	=	92.6846	=	163.229	<	0.524902	=	258.788	=	19.4625	=	13.5606	=	10.347	<	2.7832	=	21.811	=	339.949	<	0.708008	=	48.5132	<	34.1309	=	43.0798	=	353.207	=	378.404
44097	12	<	=	<	351978	794.949	33.125	=	2755.49
44098	0	=	=	<	393964	794.949	257.573	=	4844.6	0	14774	0	2009938	0	561600	=	96.9946	=	52.9576	=	91.6898	=	12.4763	=	108.135	=	25.5959	<	11.5479	=	10.6849	=	21.9254	=	26.7643	=	108.083	<	0.708008	=	62.6239	=	658.019	=	50.0533	=	159.58	=	180.492
44098	4	=	=	<	297908	794.949	129.01	=	5407.31	0	11804	0	2529416	0	652390	=	126.012	<	14.3555	<	2.12402	<	0.524902	=	91.045	=	6.53925	<	11.5479	<	5.41992	<	2.7832	=	12.7184	=	93.6775	<	0.708008	=	6.72359	<	34.1309	=	16.511	=	50.9478	=	45.5567
44098	12	=	=	<	145541	794.949	187.604	=	3068.31
44099	0	=	=	=	984579	1261.34	250.722	=	1424.49	0	11480	0	756780	0	842520	=	98.9726	=	19.491	=	73.2993	<	0.524902	=	142.602	=	107.494	<	11.5479	=	6.68711	<	2.7832	=	26.1524	=	113.402	=	1.7621	=	24.1024	<	34.1309	=	29.0943	=	312.088	=	488.624
44100	0	<	=	<	984579	794.949	33.125	=	1770.56	0	11760	0	1120300	0	333620	=	71.2507	=	21.4565	<	2.12402	<	0.524902	=	176.172	=	6.53925	<	11.5479	<	5.41992	<	2.7832	=	12.7184	=	136.027	<	0.708008	=	19.9283	<	34.1309	=	27.7399	<	7.6416	<	13.5254
44101	0	=	=	=	984579	795.146	397.549	=	4533.02	0	21256	0	1433458	0	581524	=	131.41	=	40.4763	=	96.4982	=	8.77178	=	309.781	=	14.3346	=	12.9106	=	7.85084	<	2.7832	=	20.5495	=	405.909	<	0.708008	=	38.4135	=	84.2517	=	40.9618	=	313.199	=	331.4
44101	4	=	=	<	86430.4	794.949	1454.15	=	2758.11	0	11440	0	470226	0	708996	=	187.44	=	202.807	=	442.259	<	0.524902	=	199.676	=	71.0084	=	14.2021	=	20.4727	=	16.6814	=	86.5152	=	586.582	=	8.44227	=	26.1699	<	34.1309	=	30.409	=	957.618	=	975.705
44101	12	=	=	<	394666	794.949	240.381	=	4322.92
44102	0	=	=	<	26556.4	794.949	686.143	=	3281.07	0	15694	0	1106224	0	725892	=	118.378	=	23.3858	=	98.8892	<	0.524902	=	160.161	=	6.53925	<	11.5479	=	21.8129	<	2.7832	=	12.0397	=	209.239	<	0.708008	=	46.4965	<	34.1309	=	35.3432	=	224.113	=	206.177
44102	4	=	=	<	54834.2	794.949	408.641	=	6585.75	0	12826	0	1124508	0	649522	=	135.556	=	23.3858	=	133.889	=	1.8749	=	192.778	=	9.41499	=	12.2511	=	21.5469	<	2.7832	=	11.6984	=	258.2	<	0.708008	=	58.5906	<	34.1309	=	29.0943	=	203.901	=	169.435
44102	12	=	=	<	98566.2	794.949	259.32	=	3018.06
44103	0	=	=	=	79405.9	2040.1	1113.47	=	3281.07	0	17602	0	4297000	0	958392	=	109.302	=	60.9556	=	499.932	=	0.577763	=	242.302	=	6.53925	=	13.5606	=	11.3496	<	2.7832	=	19.2774	=	266.93	<	0.708008	=	52.5444	=	502.843	=	36.5094	=	242.002	=	206.177
44103	4	=	=	<	204250	794.949	348.3	=	9878.66	0	12808	0	2349644	0	831180	=	126.616	=	115.49	=	178.749	<	0.524902	=	165.047	=	26.915	=	20.2816	=	37.0064	=	7.65107	=	41.5502	=	252.63	<	0.708008	=	64.6419	=	692.846	=	52.8717	=	502.175	=	363.284
44103	12	=	=	<	528143	794.949	273.99	=	4724.34
44105	0	=	=	=	418405	1357.14	604.133	=	4313.17	0	26476	0	452058	0	1416352	=	147.454	=	150.921	=	325.283	=	0.902134	=	344.493	=	65.0364	=	34.1853	=	21.5469	=	12.2971	=	41.5502	=	362.51	=	5.86386	=	120.944	=	1209.08	=	46.1446	=	438.024	=	581.191
44105	4	=	=	<	251186	794.949	202.5	=	3519.38	0	29304	0	350812	0	1318984	=	140.823	=	79.3918	=	172.118	<	0.524902	=	194.159	=	29.5185	=	19.6946	=	8.22404	<	2.7832	=	26.1524	=	209.239	<	0.708008	=	42.4592	=	502.843	=	29.0943	=	226.353	=	294.267
44105	12	=	=	<	93725.2	794.949	981.782	=	4902.83
44106	0	=	=	<	70712.5	794.949	3390.54	=	2920.14	0	37374	0	280862	0	1470340	=	59.094	=	73.3486	=	154.279	=	6.52731	=	488.184	=	28.8715	=	25.4282	=	14.9453	=	43.7256	=	30.3972	=	411.323	<	0.708008	=	93.0711	=	981.033	=	69.9106	=	146.878	=	200.682
44106	4	=	=	<	589217	794.949	724.541	=	5652.3	0	23862	0	235760	0	1583126	=	55.9209	=	59.3733	=	239.494	<	0.524902	=	262.911	=	24.2633	=	18.5089	=	17.423	=	44.1878	=	27.3742	=	274.846	<	0.708008	=	62.6239	=	658.019	=	53.7921	=	138.73	=	206.177
44106	12	=	=	=	328100	1176.53	1252.5	=	9176.52
44108	0	=	<	<	15837.4	794.949	167.5	=	9018.01	0	26152	0	405910	0	1078236	=	93.6663	=	28.9946	<	2.12402	<	0.524902	=	108.135	=	14.3346	<	11.5479	=	7.08313	<	2.7832	=	15.716	=	100.924	<	0.708008	=	34.3547	<	34.1309	=	37.6527	<	7.6416	=	40.5132
44108	4	=	=	<	153032	794.949	5033.17	=	10397.7	0	15732	0	1670632	0	1434976	=	160.142	<	14.3555	<	2.12402	<	0.524902	=	78.0268	=	13.56	<	11.5479	<	5.41992	<	2.7832	=	6.37549	=	55.6204	<	0.708008	=	9.05671	<	34.1309	=	14.4668	<	7.6416	<	13.5254
44108	12	=	=	<	323828	794.949	308.835	=	7119.23
44110	0	=	=	<	76238	794.949	1771.99	=	2632.12	0	22914	0	344642	0	946768	=	125.105	=	224.169	=	830.865	=	5.68758	=	354.261	=	76.3772	=	59.7978	=	79.2672	=	41.4034	=	47.2517	=	481.576	=	10.6589	=	149.378	=	1137.92	=	83.5352	=	1135.05	=	1997.61
44110	4	=	=	<	206146	794.949	339	=	3934.64	0	21692	0	265554	0	825450	=	92.6599	=	82.3802	=	634.51	<	0.524902	=	177.559	=	33.3538	=	26.2668	=	34.0963	=	19.8538	=	24.3049	=	296.131	<	0.708008	=	70.7034	=	558.182	=	61.7146	=	1052.47	=	790.786
44110	12	=	=	<	508900	794.949	360.146	=	1029.36
44111	0	=	=	=	204648	1000.97	161.919	=	3806.42	0	84942	0	1348550	0	1130760	=	132.896	<	14.3555	<	2.12402	<	0.524902	=	153.862	<	1.97754	<	11.5479	<	5.41992	<	2.7832	=	6.37549	=	130.86	<	0.708008	=	9.05671	=	634.11	=	21.8061	<	7.6416	<	13.5254
44111	4	=	=	=	760048	12587.5	382.449	=	3849.15	0	62504	0	667208	0	662560	=	107.392	=	44.7122	=	81.9579	<	0.524902	=	135.517	=	14.7169	=	12.2511	=	9.30792	<	2.7832	=	17.3472	=	139.455	<	0.708008	=	40.4377	=	658.019	=	34.1525	=	123.429	=	120.711
44111	12	=	=	=	236604	4212.63	533.267	=	10397.7
44112	0	=	=	=	223762	5066.34	2156.52	=	1119.38	0	15732	0	3678182	0	495470	=	129.619	=	27.1518	=	67.0199	=	11.3788	=	163.652	<	1.97754	<	11.5479	<	5.41992	<	2.7832	=	9.97031	=	173.138	<	0.708008	=	22.0228	<	34.1309	=	32.9349	=	156.127	=	158.329
44112	4							=	7883.62	0	12188	0	1742820	0	555610	=	88.2536	=	54.5752	=	96.4982	<	0.524902	=	157.364	=	8.50473	<	11.5479	<	5.41992	<	2.7832	=	16.044	=	158.103	<	0.708008	=	40.4377	<	34.1309	=	37.6527	=	149.196	=	149.026
44112	12	=	=	<	382752	794.949	2246.5	=	5159.49
44113	0	=	=	<	264939	794.949	585.567	>	10397.7	0	54642	0	2743730	0	2257460	=	361.474	=	27.1518	=	40.8383	<	0.524902	=	1035.8	=	25.5959	=	34.1853	=	16.5624	<	2.7832	=	12.7184	=	1094.82	<	0.708008	=	62.6239	=	330.449	=	18.3919	=	113.88	=	124.532
44113	4	=	=	<	335087	794.949	125.469	=	1985.93	0	56268	0	1859196	0	753640	=	211.906	=	21.4565	=	23.828	<	0.524902	=	445.544	=	14.3346	=	17.3058	=	7.85084	<	2.7832	=	14.0614	=	379.582	<	0.708008	=	40.4377	<	34.1309	=	29.0943	=	57.9847	=	64.1019
44113	12	=	=	<	209126	794.949	306.214	=	4986.51
44114	0	=	=	<	186804	794.949	222.45	=	1358.19	0	29646	0	2849418	0	2342160	=	207.857	=	158.879	=	133.889	=	12.2674	=	522.603	=	97.8846	=	66.4902	=	24.5523	=	68.251	=	68.705	=	466.147	=	3.3919	=	288.288	=	3062.69	=	55.6067	=	317.642	=	385.994
44114	4	=	=	<	150524	794.949	462.871	=	8356.16	0	29110	0	1067228	0	813540	=	271.235	=	242.752	=	222.313	=	21.8645	=	710.929	=	133.725	=	109.605	=	60.7424	=	137.777	=	86.5152	=	560.296	=	7.44843	=	328.328	=	5691.05	=	62.138	=	451.485	=	907.157
44114	12	=	=	<	103878	794.949	228.673	=	5516.87
44116	0	=	=	<	135993	794.949	284.04	=	5134.18	0	27880	0	1364524	0	1082788	=	178.682	=	41.3304	=	26.7696	=	2.82779	=	357.756	=	15.0962	=	43.1947	=	20.7428	=	37.6454	=	55.0809	=	397.398	<	0.708008	=	155.78	=	1364.84	=	36.5094	=	63.4541	=	68.4662
44116	4	=	=	<	25576.9	794.949	2053.16	=	8645.07	0	107118	0	2553158	0	1084492	=	163.19	=	80.8887	=	97.6948	=	3.59655	=	342.403	=	33.0369	=	88.3782	=	39.2959	=	64.7795	=	86.5152	=	418.28	<	0.708008	=	271.886	=	1697.4	=	36.5094	=	284.312	=	228.141
44118	0	=	=	<	575698	794.949	204.278	=	1645.29	0	11770	0	2994518	0	1214206	=	113.088	=	49.6923	=	108.373	=	8.58542	=	121.93	=	14.3346	=	20.8651	=	17.1377	<	2.7832	=	15.3871	=	82.6201	<	0.708008	=	46.4965	=	84.2517	=	37.6527	=	125.799	=	147.158
44118	4	=	=	<	928960	794.949	343.52	=	2822.97	0	53640	0	2059700	0	743380	=	113.715	=	60.9556	=	149.78	<	0.524902	=	134.095	=	20.8596	=	24.8666	=	22.8677	=	8.84565	=	17.3472	=	106.301	<	0.708008	=	58.5906	=	330.449	=	40.9618	=	248.695	=	242.787
44118	12	=	=	<	901126	794.949	259.554	=	1138.09
44120	0	=	=	<	390625	794.949	345.097	=	1930.31	0	75090	0	9815536	0	645326	=	138.49	=	25.2831	=	32.5093	=	9.96208	=	375.277	=	40.5392	<	11.5479	=	8.59096	<	2.7832	=	10.6661	=	545.621	<	0.708008	=	24.1024	=	307.582	=	24.1447	=	386.611	=	135.902
44120	4	=	=	<	189413	794.949	2614.64	=	4490.27	0	29220	0	2753606	0	1351400	=	167.862	=	36.1495	=	61.9316	<	0.524902	=	643.087	=	59.0488	=	13.5606	=	9.30792	=	13.9655	=	14.0614	=	732.81	<	0.708008	=	35.3709	=	1209.08	=	30.409	=	257.611	=	158.329
44120	12							=	6900.1
44121	0	=	=	<	432680	794.949	594.369	=	6044.81	0	27922	0	1146966	0	690680	=	118.069	=	27.1518	=	113.07	=	8.79838	=	111.06	=	15.8465	<	11.5479	=	6.28173	<	2.7832	=	15.0572	=	108.083	<	0.708008	=	37.4003	=	282.438	=	38.7749	=	289.869	=	286.882
44121	4	=	=	=	938610	9762.75	468.606	=	7697.54	0	35820	0	905164	0	2486900	=	108.03	=	67.2077	=	121.224	<	0.524902	=	132.671	=	24.2633	=	22.0223	=	12.3216	=	45.11	=	33.6758	=	139.455	<	0.708008	=	115.742	=	833.128	=	60.863	=	333.197	=	335.135
44121	12	=	=	=	984579	4041.58	600.481	=	6031.25
44122	0							=	1554.75	0	13580	0	338720	0	612400	=	141.984	=	54.5752	=	77.0279	=	21.5715	=	240.928	=	30.163	=	19.6946	=	12.6396	=	29.9455	=	16.6973	=	329.029	<	0.708008	=	48.5132	=	621.921	=	34.1525	=	268.743	=	173.125
44124	0	=	=	<	144179	794.949	3189.21	=	2022.99	0	20330	0	1270344	0	739732	=	92.9958	=	57.7827	=	86.844	=	1.91713	=	227.879	=	24.2633	=	39.7742	=	16.8508	=	10.0159	=	23.0625	=	263.758	<	0.708008	=	64.6419	=	571.349	=	43.0798	=	199.393	=	187.844
44124	4	=	=	<	330087	794.949	1063.85	=	8767.86	0	14430	0	948512	0	973320	=	132.005	=	134.777	=	179.851	=	3.91302	=	301.487	=	53.6369	=	74.7199	=	33.9787	=	54.185	=	47.5342	=	328.248	=	4.58345	=	175.171	=	1574.27	=	50.5293	=	397.765	=	457.214
44124	12	=	=	=	774733	1579.13	1720.26	=	6613.88
44125	0	=	=	=	358664	1056.37	2132.29	=	2368.03	0	18328	0	1015366	0	521838	=	102.888	<	14.3555	<	2.12402	<	0.524902	=	486.728	=	13.56	<	11.5479	<	5.41992	<	2.7832	=	7.83999	=	518.605	<	0.708008	=	15.68	=	282.438	=	23.3827	=	49.5086	=	169.435
44125	4	=	=	<	191325	794.949	2523.65	=	9513.55	0	14402	0	1270344	0	374602	=	62.209	=	19.491	=	23.828	<	0.524902	=	234.06	=	12.7709	=	12.9106	=	5.65338	<	2.7832	=	11.6984	=	255.018	<	0.708008	=	22.0228	<	34.1309	=	24.891	=	66.1443	=	68.4662
44125	12	=	=	<	120250	794.949	1351.16	=	4350.79
44126	0	=	=	=	100900	924	1449.59	=	5744.23	0	107118	0	931638	0	992560
44126	4	=	=	<	569626	794.949	1926.13	=	10397.7	0	15884	0	235760	0	1128500
44126	12	=	=	<	191507	794.949	1465.42	=	5148.33
44129	0	=	=	<	720758	794.949	400.052	=	2871.17	0	8616	0	3238370	0	697366
44129	4	=	=	<	227859	794.949	165.049	=	3183.24	0	10502	0	1830808	0	637720
44129	12	=	=	<	45987.5	794.949	58.8762	=	2833.73
44131	0	=	=	<	237366	794.949	371.602	=	1898.9	0	16840	0	1285580	0	743380
44131	4	=	=	<	290638	794.949	5033.17	=	7060.4	0	10570	0	868620	0	716926
44131	12	=	=	<	114700	794.949	5033.17
44136	0	=	=	<	496801	794.949	192.379	=	3751.46	0	29914	0	1073924	0	1296164
44136	4	=	=	<	296529	794.949	2828.96	=	3775.89	0	48768	0	1712064	0	1443762
44138	0	<	<	<	15837.4	794.949	33.125	=	1011.87	0	46208	0	2117452	0	1980840
44138	4	=	=	=	137995	12587.5	1350.88	=	1389.48	0	44328	0	1468082	0	1685240
44138	12	=	=	=	522710	2105.45	359.905	=	3570.41
44139	0	=	=	=	925829	3961.39	225.316	=	1539.31	0	39182	0	636564	0	462472
44139	4	=	=	<	71766.8	794.949	366.456	=	9233.42	0	107118	0	9098020	0	652260
44139	12	=	=	<	353507	794.949	3227.05	=	3765.54
54001	0							=	3466.39	0	12302	0	235760	0	341914	=	236.157	=	111.282	=	138.454	=	18.2428	=	181.717	=	30.8053	=	20.2816	=	10.347	=	11.1655	=	23.6848	=	202.733	<	0.708008	=	54.5596	=	544.77	=	56.5015	=	150.354	=	202.514
54007	0							=	1602.59	0	13716	0	418334	0	1133434
54018	0							=	4477.52	0	24348	0	998474	0	900102	=	25.3171	=	26.6253	=	55.7276	=	0.631585	=	197.23	=	3.67856	=	12.6422	<	5.41992	<	2.7832	=	9.91236	=	203.795	<	0.708008	=	52.6543	<	34.1309	=	35.6201	=	87.3544	=	72.5512
54018	4							=	3405.44	0	21238	0	331034	0	1501850	=	24.5051	=	18.5199	=	50.4843	<	0.524902	=	200.151	=	6.79371	=	12.6422	<	5.41992	<	2.7832	=	8.30418	=	190.618	<	0.708008	=	43.0029	<	34.1309	=	31.1033	=	95.1649	=	76.4733
54018	12							=	7034.92
54024	0							=	4065.84	0	40548	0	1522320	0	2515440	=	79.8381	=	66.9323	=	114.659	<	0.524902	=	832.697	=	30.4709	=	30.4605	=	17.6653	=	17.7376	=	21.8133	=	882.912	<	0.708008	=	109.746	=	5785.09	=	53.09	=	157.946	=	168.662
54024	4							=	1533.24	0	107118	0	4572236	0	89820	=	98.1821	=	107.078	=	143.742	<	0.524902	=	635.725	=	32.4381	=	34.4642	=	21.0482	=	25.0284	=	32.1172	=	735.263	=	1.2914	=	136.809	=	4750.51	=	57.406	=	244.891	=	282.724
54030	0							=	1426.22	0	62522	0	1967570	0	1862736	=	65.9414	=	100.558	=	125.021	<	0.524902	=	202.487	=	24.825	=	14.2715	<	5.41992	<	2.7832	=	16.0284	=	212.982	=	0.751532	=	93.9762	=	7664.94	=	51.312	=	271.345	=	271.289
54030	4							=	2358.71	0	47900	0	1109460	0	546240	=	37.5739	=	68.6632	=	114.659	<	0.524902	=	229.298	=	22.5532	=	19.7717	=	8.5528	=	10.3333	=	21.3406	=	209.048	<	0.708008	=	114.249	=	1587.99	=	67.1473	=	201.344	=	204.756
54030	12							=	3012.48
54031	0							=	10397.7	0	28100	0	1729080	0	632864	=	47.1507	=	68.6632	=	90.8226	<	0.524902	=	1023.83	=	15.0895	=	31.6011	=	12.0613	=	25.0284	=	22.0491	=	1032.49	<	0.708008	=	125.516	=	921.064	=	63.9851	=	134.349	=	180.066
54031	4							=	6983.13	0	107118	0	1335968	0	730568	=	67.3628	=	66.9323	=	119.527	<	0.524902	=	280.405	=	13.9262	=	21.4402	=	9.86913	=	12.2728	=	17.4997	=	253.345	<	0.708008	=	89.46	=	527.829	=	59.9164	=	136.968	=	149.627
54056	0							=	4602.35	0	107118	0	833520	0	1659540	=	38.3033	<	14.3555	=	27.4745	=	14.2429	=	17.7357	<	1.97754	<	11.5479	<	5.41992	<	2.7832	=	7.75828	=	19.8754	<	0.708008	=	21.8894	<	34.1309	=	27.4661	=	108.203	=	80.3842
54056	4							=	1891.88	0	14556	0	731040	0	290652	=	42.9622	<	14.3555	<	2.12402	=	10.1727	=	13.6619	<	1.97754	<	11.5479	<	5.41992	<	2.7832	=	4.33908	=	19.8754	<	0.708008	=	12.0692	<	34.1309	=	28.7065	=	27.9191	<	13.5254
54056	12							=	1411.41
54057	0							=	1927.92	0	55300	0	3922560	0	1424920	=	22.444	=	80.6172	=	93.8011	<	0.524902	=	203.655	=	21.4137	=	31.0305	=	13.9571	=	8.30793	=	22.7543	=	223.446	<	0.708008	=	96.2317	=	304.764	=	51.312	=	178.967	=	180.066
54057	4							=	1947.4	0	15960	0	510168	0	732898	=	21.6061	=	72.1067	=	67.4504	<	0.524902	=	129.581	=	21.4137	=	28.1876	=	12.6968	=	12.2728	=	23.2226	=	143.929	<	0.708008	=	93.9762	=	473.268	=	55.7005	=	150.074	=	168.662
54060	0							=	2982.69	0	7442	0	982138	0	575172	=	213.594	=	58.1773	=	137.14	=	0.684072	=	200.151	=	26.5233	=	19.7717	=	11.4218	<	2.7832	=	13.0233	=	307.334	<	0.708008	=	84.9348	=	390.048	=	56.5566	=	200.027	=	191.463
54060	4							=	391.965	0	7560	0	717140	0	396520	=	129.482	=	21.6094	=	73.886	<	0.524902	=	170.879	=	16.8256	=	11.8316	=	8.8179	<	2.7832	=	6.08424	=	233.876	<	0.708008	=	32.9	<	34.1309	=	28.7065	=	188.177	=	119.047
54061	0							=	2145.35	0	17378	0	1557744	0	1148646	=	66.258	=	62.5765	=	89.3228	<	0.524902	=	239.187	=	15.6693	=	26.4904	=	8.5528	<	2.7832	=	17.9861	=	203.795	<	0.708008	=	73.561	<	34.1309	=	53.09	=	340.319	=	278.911
54061	4							=	5860.89	0	8820	0	1912440	0	341820	=	125.599	=	80.6172	=	112.555	<	0.524902	=	304.747	=	15.0895	=	31.6011	=	11.1649	<	2.7832	=	20.3905	=	288.774	<	0.708008	=	98.486	=	155.624	=	78.4028	=	308.452	=	275.099
54061	12							=	2576.49
54068	0							=	590.425	0	58958	0	1073312	0	1248124	=	44.5446	=	134.213	=	164.324	<	0.524902	=	516.627	=	133.725	=	43.4375	=	20.0882	=	14.7574	=	25.5445	=	540.374	=	1.38107	=	132.288	=	740.492	=	48.1198	=	349.623	=	382.466
54068	4							=	3481.33	0	107118	0	8943160	0	1432200	=	76.0443	=	41.9025	=	193.317	<	0.524902	=	230.462	=	29.9081	=	12.1015	=	8.28672	<	2.7832	=	6.08424	=	253.345	<	0.708008	=	32.9	<	34.1309	=	24.8873	=	176.338	=	134.362
54084	0							=	5056.88	0	24398	0	235760	0	1230804	=	34.4323	=	93.9793	=	64.1657	<	0.524902	=	170.879	=	13.3425	=	13.9992	=	11.806	=	8.30793	=	13.2773	=	181.355	<	0.708008	=	75.8447	=	91.6538	=	45.7698	=	205.298	=	195.262
54084	4							=	4396.5	0	16802	0	524940	0	661316	=	91.5421	=	119.954	=	194.523	<	0.524902	=	256.036	=	9.20869	<	11.5479	=	11.4218	<	2.7832	=	6.64893	=	275.284	=	0.931907	=	71.2718	<	34.1309	=	31.1033	=	258.113	=	218.049
54084	12							=	1052.3
54085	0							=	497.215	0	27812	0	2282652	0	391768	=	27.3188	=	70.3879	=	67.4504	<	0.524902	=	102.143	=	14.5085	=	25.3626	=	8.8179	=	20.6091	=	23.4563	=	82.7669	<	0.708008	=	125.516	=	661.658	=	60.7413	=	184.229	=	170.563
54085	4							=	820.74	0	18700	0	618760	0	690680	=	24.5051	=	73.8197	=	106.887	<	0.524902	=	80.4228	=	9.80536	=	23.1164	=	7.48209	=	6.16366	=	16.0284	=	56.3834	=	0.751532	=	98.486	=	500.632	=	61.5604	=	226.4	=	212.352
54089	0							=	4039.06	0	28314	0	1003618	0	997558	=	99.4677	=	110.316	=	207.067	=	3.22487	=	415.992	=	83.3556	=	53.7289	=	27.7648	=	35.4095	=	37.1913	=	414.176	=	26.7616	=	179.013	=	2365.57	=	46.7172	=	872.23	=	1383.02
54090	0							=	1221.47	0	17610	0	2244754	0	371954	=	146.153	=	53.321	=	94.8623	<	0.524902	=	258.013	=	11.9477	=	14.0193	=	16.1569	=	29.7253	=	14.3393	=	367.343	=	1.46543	=	51.2581	=	415.099	=	48.2544	=	231.553	=	253.698
54097	0							=	2192.79	0	7316	0	1799984	0	458146	=	55.7871	=	42.2759	=	88.6404	<	0.524902	=	153.17	=	4.90339	=	14.8416	=	6.22859	<	2.7832	=	8.06634	=	186.421	<	0.708008	=	43.5355	<	34.1309	=	35.3532	=	227.429	=	174.041
54097	4							=	2140.08	0	7846	0	1934166	0	562066	=	43.8545	=	42.2759	=	82.366	<	0.524902	=	98.469	=	8.66993	=	14.8416	=	6.22859	<	2.7832	=	12.1182	=	132.431	=	1.59615	=	55.1022	=	62.7779	=	41.2529	=	168.335	=	225.911
54097	12							=	4373.1
54102	0							=	1145.47	0	71722	0	4075992	0	572886	=	218.562	=	264.28	=	466.37	=	2.76008	=	915.624	=	99.2932	=	13.7458	=	9.09098	=	23.1497	=	86.5152	=	1115.13	=	26.7616	=	219.887	=	3432.91	=	44.5639	=	1135.05	=	1997.61
54102	4							=	2969.5	0	35942	0	2001196	0	618006	=	152.296	=	257.198	=	516.47	=	2.27959	=	466.362	=	71.054	<	11.5479	=	8.74541	=	14.4264	=	48.2111	=	522.434	=	26.7616	=	153.82	=	1499.55	=	29.4913	=	1135.05	=	1803.9
54102	12							=	2626.84
54108	0							=	1804.5	0	14140	0	4663940	0	381340	=	58.3048	=	110.89	=	275.252	=	2.47159	=	276.646	=	45.932	=	27.6944	=	26.9217	=	25.0438	=	25.325	=	307.919	=	4.36936	=	120.21	=	1413.53	=	59.3944	=	393.858	=	376.766
54108	4									0	39174	0	6422698	0	1422844
54108	12							=	2313.23
54111	0							=	937.12	0	91842	0	3098132	0	786800	=	87.3483	=	139.964	=	99.4968	=	0.661616	=	271.237	=	30.438	=	22.6153	=	29.2321	=	30.6533	=	35.6103	=	331.888	=	2.25213	=	177.372	=	6490.08	=	38.9566	=	217.808	=	206.017
54111	4							=	2390.29	0	107118	0	3823086	0	859290	=	55.9679	=	114.601	=	93.3115	<	0.524902	=	363.221	=	37.2924	=	21.4947	=	18.5532	=	12.9314	=	27.3267	=	471.451	=	1.9893	=	146.023	=	7394.3	=	42.3733	=	215.059	=	196.047
54121	0							=	10397.7	0	107118	0	817624	0	506986	=	103.067	=	230.898	=	323.271	=	19.4835	=	721.79	=	56.6814	=	63.9714	=	37.133	=	84.2418	=	54.9923	=	889.364	=	20.2183	=	250.985	=	3979.84	=	90.8204	=	793.909	=	867.423
54121	4							=	10397.7	0	107118	0	1819800	0	410928	=	114.599	=	109.025	=	242.932	=	2.73601	=	1035.8	=	28.1661	=	36.8566	=	24.8505	=	41.6138	=	19.4253	=	1130.78	=	4.45801	=	138.252	=	3866.15	=	43.4766	=	465.456	=	432.731
54132	0							=	10397.7	0	27032	0	398520	0	1205018	=	95.6072	=	109.958	=	159.274	<	0.524902	=	842.577	=	44.1982	=	33.4022	=	22.6027	=	25.986	=	23.2992	=	1011.52	=	2.51545	=	112.513	=	693.072	=	50.7932	=	281.047	=	263.611
54138	0							=	848.28	0	17994	0	322248	0	473798	=	51.3993	=	116.447	=	88.6404	<	0.524902	=	130.139	=	12.4974	=	19.2632	=	12.0881	=	36.1711	=	21.2464	=	148.165	=	1.03117	=	94.6187	=	398.067	=	30.1756	=	241.176	=	229.884
54138	4							=	1348.33	0	10706	0	243090	0	366240	=	35.7459	=	78.1778	=	66.4145	<	0.524902	=	91.1267	=	5.97164	<	11.5479	=	8.39679	=	26.9251	=	13.2358	=	109.358	<	0.708008	=	53.8218	<	34.1309	=	36.5776	=	161.464	=	149.876
54138	12							=	862.635
54152	0							=	1849.53	0	9346	0	726554	0	757346	=	43.0819	=	132.818	=	210.803	=	7.43893	=	279.651	=	39.589	=	45.5815	=	30.307	=	14.4264	=	18.637	=	320.257	=	4.94612	=	88.245	=	202.43	=	42.3733	=	454.438	=	468.918
54152	4							=	6320.71	0	47100	0	9121240	0	875580	=	70.1608	=	307.59	=	405.324	=	5.76992	=	313.908	=	114.026	=	108.243	=	60.0382	=	101.02	=	60.5477	=	358.496	=	14.4141	=	328.328	=	2504.47	=	67.3418	=	840.948	=	935.088
54152	12							=	3704.22
54166	0							=	783.91	0	38338	0	1878608	0	222102	=	179.217	=	130.689	=	265.08	=	5.51679	=	354.261	=	54.842	=	32.0291	=	30.1573	=	36.6971	=	41.8377	=	544.848	=	26.7616	=	95.1184	=	1615.48	=	65.0592	=	1135.05	=	1997.61
54168	0							=	1297.15	0	15076	0	271522	0	306360	=	68.1092	=	28.1574	=	32.8728	<	0.524902	=	274.843	=	5.97164	<	11.5479	=	8.74541	<	2.7832	=	8.66133	=	327.101	<	0.708008	=	29.1671	<	34.1309	=	28.7973	=	121.623	=	90.2037
54168	4							=	2353.45	0	31148	0	339330	0	290136	=	58.3048	=	120.123	=	114.768	<	0.524902	=	234.564	=	29.8694	=	24.0203	=	22.0338	=	24.0985	=	23.2992	=	258.997	=	2.33985	=	107.391	=	1697.83	=	51.7885	=	338.815	=	291.36
54177	0							=	1482.46	0	53824	0	1881958	0	1875802	=	124.37	=	88.0452	=	114.768	=	10.013	=	434.939	=	48.8276	=	37.4343	=	28.9621	=	29.2603	=	29.5524	=	609.173	=	1.37839	=	126.639	=	1091.57	=	36.5776	=	470.966	=	384.74
54177	4							=	3484.95	0	38360	0	1307576	0	1365936	=	112.047	=	198.215	=	199.495	=	6.79939	=	424.679	=	111.011	=	73.0254	=	53.3273	=	87.6198	=	62.5285	=	575.874	=	5.56848	=	282.554	=	1809.75	=	59.3944	=	608.817	=	619.878
54191	0							=	5557.04	0	8212	0	1547298	0	566186	=	55.9679	=	91.9289	=	79.2075	<	0.524902	=	658.295	=	6.50837	=	20.3773	=	15.5464	<	2.7832	=	10.9848	=	826.842	<	0.708008	=	58.9383	<	34.1309	=	41.2529	=	223.306	=	182.057
54191	4							=	895.57	0	107118	0	1974960	0	446752	=	36.3547	=	72.1358	=	50.8222	<	0.524902	=	490.575	=	133.725	=	18.7073	=	12.7312	=	8.34071	=	16.5093	=	627.789	<	0.708008	=	58.9383	=	818.361	=	40.1144	=	157.342	=	178.051
54191	12							=	3235.75
54194	0							=	837.115	0	68680	0	2213082	0	700506	=	45.0069	=	46.7572	=	59.9092	=	5.62323	=	156.8	=	14.7048	=	12.6541	=	8.04494	=	4.05193	=	14.3393	=	186.421	<	0.708008	=	61.4922	=	1209.95	=	44.5639	=	127.118	=	125.465
54194	4							=	2488	0	14126	0	647580	0	619978	=	51.7686	=	162.714	=	157.817	=	1.37181	=	270.035	=	36.7191	=	42.0768	=	31.6405	=	34.7992	=	33.2074	=	328.469	=	7.03979	=	155.122	=	910.629	=	45.6359	=	625.374	=	657.207
54194	12							=	1666.21
54195	0							=	1504.17	0	32840	0	1190640	0	1102260	=	153.683	=	343.832	=	754.986	=	21.8645	=	1035.8	=	133.725	=	109.605	=	79.2672	=	137.777	=	86.5152	=	1130.78	=	26.7616	=	328.328	=	6585.77	=	94.0576	=	1135.05	=	1997.61
54195	4							=	4146.73	0	15420	0	947860	0	205440	=	78.5476	=	153.171	=	830.865	=	8.52492	=	309.7	=	75.1862	=	52.6459	=	27.0587	=	72.3181	=	44.5358	=	463.38	=	18.7641	=	122.78	=	1975.94	=	84.9093	=	1135.05	=	1997.61
54195	12							=	2570.9
64001	0							=	6233.71	0	19296.9	0	6.89588e+06	0	1.15879e+06	=	84.0699	=	32.2495	=	43.4109	=	1.53449	=	33.5324	<	1.97754	=	20.9828	=	12.8496	<	2.7832	=	12.0065	=	72.8155	<	0.708008	=	23.5559	<	34.1309	=	32.9586	=	73.3094	=	76.0278
64003	0							=	1578.92	0	8265.04	0	3674144	0	644507	=	58.9285	=	15.2888	<	2.12402	<	0.524902	=	65.6607	<	1.97754	<	11.5479	<	5.41992	<	2.7832	=	8.75553	=	56.0898	<	0.708008	=	13.623	<	34.1309	=	29.1714	<	7.6416	<	13.5254
64003	4							=	5364.45	0	8392.64	0	4275276	0	659334	=	65.0147	=	29.3096	=	16.3848	<	0.524902	=	152.776	=	3.61975	<	11.5479	<	5.41992	<	2.7832	=	19.0691	=	130.013	<	0.708008	=	45.0201	=	486.385	=	45.9268	=	27.6225	=	36.9519
64010	0							=	2005.08	0	38165.4	0	5366303	0	2.48857e+06	=	277.313	=	208.266	=	731.903	=	0.678144	=	723.527	=	20.6756	=	21.7057	=	43.741	=	58.4938	=	62.3763	=	598.886	=	8.15038	=	191.765	=	1596.93	=	33.4154	=	1135.05	=	1997.61
64010	4							=	2765.07	0	33984.6	0	4.39313e+06	0	978915	=	231.762	=	171.402	=	830.865	<	0.524902	=	310.433	=	12.4869	=	13.18	=	41.9318	=	35.8219	=	44.8912	=	361.75	=	15.9309	=	60.767	<	34.1309	=	43.5747	=	1135.05	=	1997.61
64011	0							=	685.71	0	39329.1	0	13235166	0	375319	=	106.831	=	36.5756	=	33.7785	<	0.524902	=	152.776	<	1.97754	=	11.7941	=	5.60075	<	2.7832	=	15.1346	=	172.407	<	0.708008	=	21.9853	=	668.746	=	33.4154	=	42.6308	=	40.2191
64012	0							=	680.055	0	67595.5	0	8022528	0	2.57721e+06	=	59.752	=	27.8206	=	55.2461	<	0.524902	=	238.411	=	2.71362	<	11.5479	=	12.4064	<	2.7832	=	17.571	=	305.027	<	0.708008	=	23.5559	=	1069.89	=	25.6228	=	84.4208	=	89.1145
64012	4							=	6580.4	0	86092.4	0	9009180	0	2.57721e+06	=	89.4936	=	40.8151	=	71.5275	<	0.524902	=	415.22	=	6.84074	=	12.1395	=	14.0224	<	2.7832	=	22.3084	=	549.863	<	0.708008	=	43.3102	=	1102.93	=	42.7766	=	122.646	=	159.278
64014	0							=	589.44	0	107118	0	11172260	0	2.21022e+06	=	233.31	=	20.1427	=	36.2028	<	0.524902	=	189.346	=	13.4399	<	11.5479	<	5.41992	<	2.7832	=	10.7234	=	156.653	<	0.708008	=	28.3461	=	4078.72	=	30.621	=	20.2425	=	36.9519
64014	4							=	4461.54	0	14271.5	0	3.92441e+06	0	1.86029e+06	=	167.534	=	35.1439	=	17.6597	<	0.524902	=	453.359	=	18.7319	<	11.5479	=	5.76458	<	2.7832	=	12.0065	=	496.932	<	0.708008	=	47.6008	=	535.777	=	56.2306	=	10.9356	=	33.6761
64017	0							=	691.365	0	107118	0	9731796	0	2.21841e+06	=	104.125	=	66.2465	=	123.468	<	0.524902	=	635.611	=	14.8749	=	20.262	=	12.8496	<	2.7832	=	25.1957	=	555.669	<	0.708008	=	73.4078	=	7664.94	=	57.6292	=	113.597	=	144.006
64017	4							=	3531.3	0	107118	0	10714844	0	1.80702e+06	=	102.421	=	90.0756	=	228.619	<	0.524902	=	279.634	=	23.1184	=	22.4307	=	11.8124	<	2.7832	=	26.9052	=	295.345	<	0.708008	=	77.0758	=	1069.89	=	59.0126	=	235.458	=	257.569
64019	0							=	378.51	0	30095.3	0	13235166	0	1.00282e+06	=	78.5237	=	21.714	=	5.84951	<	0.524902	=	329.018	=	27.5503	=	17.0456	<	5.41992	<	2.7832	=	12.0065	=	292.121	<	0.708008	=	25.14	=	373.788	=	36.9599	=	10.9356	=	17.0285
64019	4							=	1214.56	0	88103.6	0	13235166	0	1.27773e+06	=	145.667	=	21.714	=	21.4477	<	0.524902	=	756.598	=	71.704	<	11.5479	=	7.68773	<	2.7832	=	7.4083	=	824.111	<	0.708008	=	12.8897	=	7664.94	=	22.3467	=	29.7483	=	17.0285
64020	0							=	967.53	0	15540.7	0	5318176	0	563839	=	65.4134	=	15.2888	=	66.905	<	0.524902	=	98.29	<	1.97754	<	11.5479	=	13.7303	<	2.7832	=	41.7115	=	78.9353	<	0.708008	=	18.8871	<	34.1309	=	28.6794	=	97.8395	=	102.276
64020	4							=	2139.85	0	13440.9	0	4677449	0	517839	=	82.2354	<	14.3555	=	8.55855	<	0.524902	=	139.437	=	3.61975	<	11.5479	=	7.05463	<	2.7832	=	16.3593	=	130.013	<	0.708008	=	11.439	<	34.1309	=	26.6631	=	84.4208	=	62.9968
64021	0							=	1752.68	0	11472.5	0	3.34502e+06	0	1.08514e+06	=	122.287	=	36.5756	=	31.3419	<	0.524902	=	124.679	=	9.17712	<	11.5479	=	6.41392	<	2.7832	=	19.3666	=	120.659	<	0.708008	=	43.3102	<	34.1309	=	42.7766	=	48.0532	=	62.9968
64021	4							=	1932.14	0	25108.2	0	3386110	0	965416	=	162.601	=	36.5756	=	50.5357	<	0.524902	=	109.257	=	8.00573	=	12.4856	=	6.25244	<	2.7832	=	18.1723	=	220.786	<	0.708008	=	43.3102	=	215.22	=	47.4626	=	62.2717	=	98.9778
64022	0							=	4322.9	0	56947.4	0	11963164	0	2.39894e+06	=	299.609	=	248.309	=	618.286	=	21.6615	=	638.1	=	115.685	=	74.4949	=	58.5139	=	107.015	=	86.5152	=	721.922	=	17.0289	=	314	=	7664.94	=	86.1329	=	782.22	=	1219.72
64023	0							=	725.28	0	38181.8	0	10142476	0	1413984	=	220.821	=	57.7724	=	119.023	<	0.524902	=	347.684	=	9.64735	=	12.4856	=	15.7596	<	2.7832	=	24.0468	=	337.39	<	0.708008	=	36.5599	<	34.1309	=	35.211	=	137.412	=	185.046
64023	4							=	2460.47	0	107118	0	9215187	0	2.17857e+06	=	93.7526	=	30.7856	=	38.6158	<	0.524902	=	124.679	=	6.37668	<	11.5479	=	6.73528	<	2.7832	=	13.2702	=	145.661	<	0.708008	=	31.5994	<	34.1309	=	40.3361	=	27.6225	=	35.3152
64024	0							=	1887.26	0	50952.4	0	12966812	0	2.57721e+06	=	181.204	=	63.6598	=	73.8308	<	0.524902	=	1035.8	=	28.0454	=	15.6311	=	10.4618	<	2.7832	=	21.1388	=	1130.78	<	0.708008	=	34.8962	=	7664.94	=	36.9599	=	67.7806	=	66.2507
64027	0							=	447.18	0	30063.4	0	8856942	0	1.72579e+06	=	170.412	=	80.1904	=	82.9957	<	0.524902	=	164.676	=	23.854	=	18.8269	=	17.7579	=	16.1046	=	26.9052	=	213.619	=	3.67813	=	60.767	=	1102.93	=	45.9268	=	177.501	=	586.246
64027	4							=	2415.42	0	42212.6	0	10673227	0	2.18267e+06	=	70.1353	=	32.2495	=	3.04539	<	0.524902	=	388.398	=	68.004	<	11.5479	=	6.41392	<	2.7832	=	10.7234	=	468.098	<	0.708008	=	14.3614	<	34.1309	=	27.6814	=	29.7483	=	23.764
64028	0							=	583.77	0	37920	0	10802022	0	2.18975e+06	=	104.125	=	24.7999	=	5.84951	<	0.524902	=	680.622	=	7.30593	<	11.5479	=	5.76458	<	2.7832	=	12.6406	=	825.807	<	0.708008	=	21.2052	<	34.1309	=	34.3194	=	100.084	=	89.1145
64032	0							=	809.91	0	15450.7	0	5.45701e+06	0	375595	=	95.8573	=	24.7999	=	32.5618	=	11.4647	=	50.5939	=	4.99187	<	11.5479	=	5.76458	<	2.7832	=	13.8956	=	50.0509	<	0.708008	=	21.9853	<	34.1309	=	26.1458	=	34.0196	=	17.0285
64032	4							=	1029.34	0	11749.9	0	5118439	0	877613	=	95.1575	=	26.3178	=	23.9467	<	0.524902	=	40.6182	=	7.7722	<	11.5479	=	6.73528	<	2.7832	=	17.571	=	53.0672	<	0.708008	=	25.9369	<	34.1309	=	29.6589	=	40.4702	=	27.0864
64033	0							=	719.625	0	18686	0	6.44725e+06	0	2.06242e+06	=	85.5276	=	26.3178	=	52.8946	=	7.35805	=	175.122	=	4.99187	<	11.5479	=	7.68773	<	2.7832	=	10.7234	=	140.959	<	0.708008	=	14.3614	<	34.1309	=	24.5583	=	27.6225	=	30.3888
64033	4							=	4803.65	0	9763.78	0	3.32738e+06	0	1.66356e+06	=	85.164	=	59.7458	=	50.5357	<	0.524902	=	114.389	=	6.37668	=	12.659	=	10.1587	<	2.7832	=	15.1346	=	97.397	<	0.708008	=	38.2335	=	215.22	=	20.0021	=	42.6308	=	72.7658
64035	0							=	3138.76	0	21882.2	0	9655118	0	812183	=	114.154	=	26.3178	=	5.84951	=	4.89842	=	69.2643	=	4.07555	=	109.605	<	5.41992	<	2.7832	=	16.9667	=	78.9353	<	0.708008	=	25.14	<	34.1309	=	40.3361	<	7.6416	=	23.764
64035	4							=	2663.43	0	15735.6	0	12171623	0	734326	=	67.7884	=	58.4315	=	46.9827	<	0.524902	=	107.06	=	12.963	=	49.9015	=	7.68773	=	15.0775	=	29.1608	=	105.13	<	0.708008	=	82.6216	=	1102.93	=	70.8895	=	26.5623	=	85.8364
64036	0							=	1281.85	0	56110.9	0	11022828	0	2.00543e+06	=	130.238	=	32.2495	=	69.2189	<	0.524902	=	529.787	=	4.99187	=	12.8325	=	7.68773	<	2.7832	=	13.2702	=	704.27	<	0.708008	=	33.2425	<	34.1309	=	42.7766	=	109.085	=	112.204
64036	4							=	4577.29	0	74394.3	0	8.35459e+06	0	2.47977e+06	=	113.495	=	40.8151	=	31.3419	<	0.524902	=	167.658	=	3.61975	<	11.5479	=	5.43627	<	2.7832	=	16.9667	=	234.348	<	0.708008	=	43.3102	<	34.1309	=	54.8158	=	19.1969	=	56.4931
64037	0							=	984.39	0	107118	0	8.20739e+06	0	2.57721e+06	=	118.082	=	49.08	=	69.2189	<	0.524902	=	281.169	=	133.725	=	19.5433	=	13.7303	<	2.7832	=	28.0362	=	368.258	=	11.8805	=	44.1641	=	626.4	=	40.3361	=	407.991	=	1246.58
64037	4							=	1377.15	0	63878.9	0	6.45141e+06	0	497199	=	88.0585	=	23.2658	=	52.8946	<	0.524902	=	179.608	=	133.725	<	11.5479	=	6.41392	<	2.7832	=	11.3675	=	213.619	<	0.708008	=	18.8871	=	215.22	=	11.6242	=	69.9898	=	98.9778
64040	0							=	1870.43	0	40200.1	0	10334087	0	2.57721e+06	=	110.846	=	53.122	=	87.5512	<	0.524902	=	267.377	=	7.7722	<	11.5479	=	12.7021	<	2.7832	=	27.4715	=	378.029	<	0.708008	=	58.9877	=	1231.77	=	65.7265	=	68.8848	=	92.3973
64048	0							=	922.53	0	8847.66	0	1.88598e+06	0	1.57479e+06	=	169.263	=	298.068	=	530.672	=	1.76362	=	413.638	=	77.019	=	89.5496	=	65.665	=	137.777	=	86.5152	=	369.886	=	12.0535	=	328.328	=	5427.08	=	67.033	=	613.178	=	882.681
64048	4							=	2985.69	0	8890.42	0	2.56351e+06	0	1.76926e+06	=	126.443	=	203.449	=	365.743	<	0.524902	=	267.377	=	37.5437	=	57.2313	=	40.7651	=	67.245	=	67.3784	=	223.177	=	5.74781	=	221.398	=	2476.14	=	38.6669	=	412.773	=	521.118
64049	0							=	2156.7	0	13574	0	3.09235e+06	0	1944231	=	58.1009	<	14.3555	<	2.12402	<	0.524902	=	73.5964	<	1.97754	<	11.5479	<	5.41992	<	2.7832	=	6.02488	=	75.8731	<	0.708008	=	7.23417	<	34.1309	=	21.1931	<	7.6416	<	13.5254
64049	4							=	2618.29	0	15286	0	4400892	0	2.03837e+06	=	65.4134	=	15.2888	<	2.12402	<	0.524902	=	47.7376	=	2.26371	<	11.5479	<	5.41992	<	2.7832	=	8.08593	=	53.0672	<	0.708008	=	5.89206	<	34.1309	=	21.1931	<	7.6416	<	13.5254
64050	0							=	2765.07	0	7671.9	0	2238152	0	1055534	=	96.5554	=	86.3911	=	122.358	<	0.524902	=	93.9153	=	11.5371	<	11.5479	=	14.6042	<	2.7832	=	27.4715	=	91.2271	<	0.708008	=	64.3461	=	626.4	=	33.4154	=	75.5261	=	112.204
64050	4							=	4155.78	0	5669.68	0	1.53159e+06	0	855417	=	90.2081	=	68.8162	=	78.4226	<	0.524902	=	69.2643	=	12.4869	<	11.5479	=	11.3645	<	2.7832	=	23.4694	=	65.1929	<	0.708008	=	48.4652	<	34.1309	=	32.4983	=	57.8798	=	82.5628
64051	0							=	7842.04	0	16653.5	0	4895596	0	690362	=	210.761	=	41.5142	=	71.5275	=	2.11292	=	211.16	=	12.0116	=	14.5768	=	13.144	<	2.7832	=	20.5505	=	186.633	<	0.708008	=	39.9166	=	340.957	=	34.3194	=	98.9616	=	107.234
64051	4							>	10397.7	0	59087.7	0	2681968	0	1.01472e+06	=	231.762	=	39.4108	=	66.905	<	0.524902	=	158.721	=	9.64735	=	13.18	=	8.9343	<	2.7832	=	20.5505	=	144.093	<	0.708008	=	34.8962	=	304.933	=	40.748	=	44.7963	=	66.2507
64052	0							=	1450.02	0	18792.8	0	9466745	0	370630	=	143.237	=	16.933	=	3.04539	=	14.645	=	101.21	<	1.97754	<	11.5479	<	5.41992	<	2.7832	=	10.7234	=	79.7016	<	0.708008	=	10.0111	<	34.1309	=	23.4673	<	7.6416	=	13.5902
64052	4							=	804.27	0	13396.5	0	7.98308e+06	0	307467	=	361.474	=	343.832	>	830.865	=	21.8645	=	1035.8	=	133.725	=	109.605	=	79.2672	=	137.777	=	86.5152	=	1130.78	=	26.7616	=	328.328	=	7664.94	=	102.835	=	1135.05	=	1997.61
64053	0							=	10397.7	0	88571.4	0	5303188	0	1959556	=	253.635	=	282.307	=	633.585	=	5.36113	=	954.622	=	133.725	=	96.1467	=	73.0128	=	135.944	=	86.5152	=	984.457	=	10.8451	=	328.328	=	5239.44	=	99.8468	=	622.923	=	1045.3
64053	4							>	10397.7	0	41799.4	0	6262011	0	2.10536e+06	=	225.011	=	70.0949	=	130.115	<	0.524902	=	816.535	=	26.0682	=	23.1577	=	20.8466	=	26.7783	=	32.4987	=	764.895	<	0.708008	=	78.9186	=	1069.89	=	54.8158	=	127.182	=	176.412
64057	0							=	1954.57	0	12394.4	0	10112675	0	917732	=	358.966	<	14.3555	=	670.356	<	0.524902	=	365.646	<	1.97754	<	11.5479	<	5.41992	<	2.7832	=	24.6222	=	340.633	=	8.70341	=	9.30647	=	6263.38	=	30.621	=	258.829	=	471.997
64057	4							=	2353.5	0	9922.02	0	5.54109e+06	0	1.08326e+06	=	110.846	=	29.3096	=	26.4275	<	0.524902	=	139.437	=	3.16572	<	11.5479	=	5.76458	<	2.7832	=	27.1886	=	123.774	<	0.708008	=	23.5559	<	34.1309	=	33.4154	=	32.9494	=	72.7658
64058	0							=	5264.76	0	107118	0	4680735	0	1.01982e+06	=	115.14	=	49.08	=	80.7114	<	0.524902	=	696.561	=	14.8749	=	14.2266	=	10.7637	<	2.7832	=	15.7487	=	399.239	<	0.708008	=	38.2335	=	373.788	=	43.5747	=	75.5261	=	102.276
64059	0							=	3133.09	0	19266.3	0	5825848	0	2.3052e+06	=	342.373	=	343.832	=	830.865	=	18.5264	=	848.52	=	133.725	=	109.605	=	79.2672	=	137.777	=	86.5152	=	925.387	=	24.3557	=	328.328	=	7664.94	=	102.835	=	1135.05	=	1997.61
64059	4							=	6478.56	0	13603.7	0	6.65243e+06	0	1.89207e+06	=	303.387	=	343.832	=	818.951	=	11.1851	=	792.47	=	133.725	=	106.711	=	59.7727	=	136.635	=	86.5152	=	859.769	=	18.2627	=	328.328	=	6322.94	=	72.1554	=	1133.02	=	1997.61
64060	0							=	1769.49	0	18838.5	0	3424747	0	1.13352e+06	=	174.414	=	57.1121	=	76.1291	<	0.524902	=	129.099	=	14.3959	<	11.5479	=	10.7637	<	2.7832	=	22.0169	=	126.892	<	0.708008	=	42.4584	=	215.22	=	42.3748	=	74.4174	=	108.889
64060	4							=	1180.91	0	17106.6	0	4.81945e+06	0	944552	=	142.627	=	33.7021	<	2.12402	<	0.524902	=	115.857	=	4.99187	<	11.5479	=	6.73528	<	2.7832	=	13.8956	=	109.004	<	0.708008	=	17.3614	<	34.1309	=	20.0021	<	7.6416	=	40.2191
64061	0							=	1679.79	0	13307.8	0	2566014	0	1.45115e+06	=	142.322	=	44.2908	=	73.8308	=	2.94983	=	109.989	=	6.37668	=	13.18	=	7.68773	=	6.22596	=	20.5505	=	125.333	<	0.708008	=	46.7385	=	559.322	=	49.7223	=	40.4702	=	72.7658
64061	4							=	1315.5	0	13707.3	0	3.47844e+06	0	611238	=	120.675	<	14.3555	<	2.12402	<	0.524902	=	56.32	<	1.97754	<	11.5479	<	5.41992	<	2.7832	=	5.31634	=	63.6722	<	0.708008	=	5.89206	<	34.1309	=	20.0021	<	7.6416	<	13.5254
64063	0							=	742.215	0	45117.2	0	12933224	0	2.01315e+06	=	204.861	=	115.232	=	438.768	=	3.19378	=	819.12	=	133.725	=	21.7057	=	29.7047	=	17.6233	=	28.0362	=	960.456	=	5.87325	=	82.6216	=	7664.94	=	38.6669	=	1135.05	=	849.342
64063	4							=	5019.17	0	20724.2	0	8420040	0	827318	=	110.846	=	37.9977	=	82.9957	<	0.524902	=	236.892	=	11.0634	<	11.5479	=	7.05463	=	8.58231	=	21.1388	=	235.946	<	0.708008	=	48.4652	=	1002.62	=	48.2214	=	44.7963	=	82.5628
64069	0							=	532.65	0	21109.5	0	9618260	0	753230	=	97.2518	=	21.714	=	21.4477	<	0.524902	=	69.2643	=	3.16572	<	11.5479	<	5.41992	<	2.7832	=	12.6406	=	85.0729	<	0.708008	=	23.5559	<	34.1309	=	34.3194	<	7.6416	=	20.4146
64069	4							=	2663.43	0	19894.3	0	8883999	0	1.10855e+06	=	98.6394	<	14.3555	<	2.12402	<	0.524902	=	77.9364	=	2.26371	<	11.5479	<	5.41992	<	2.7832	=	10.7234	=	91.2271	<	0.708008	=	14.3614	<	34.1309	=	30.621	<	7.6416	<	13.5254
64071	0							=	1534.08	0	11545.5	0	1.68968e+06	0	1.11855e+06	=	88.777	=	33.7021	=	3.04539	<	0.524902	=	62.0631	=	6.84074	<	11.5479	=	10.1587	=	3.68698	=	17.2692	=	75.8731	<	0.708008	=	25.14	<	34.1309	=	31.5671	=	32.9494	=	179.86
64071	4							=	1365.94	0	12306.4	0	2.68569e+06	0	1.47886e+06	=	93.0474	=	30.7856	=	3.04539	<	0.524902	=	86.6398	=	9.64735	<	11.5479	=	10.4618	=	6.22596	=	15.7487	=	94.3102	<	0.708008	=	25.14	<	34.1309	=	27.6814	=	51.3197	=	255.763
64075	0							=	1831.17	0	13811.1	0	3.76827e+06	0	486023	=	141.405	=	238.396	=	336.745	=	5.02651	=	405.735	=	111.804	=	75.528	=	60.2757	=	129.698	=	86.5152	=	451.658	=	12.0535	=	328.328	=	4640.34	=	102.835	=	459.521	=	699.78
64075	4							=	6538.44	0	14197.1	0	3990114	0	600204	=	95.1575	=	129.772	=	271.981	=	1.17508	=	249.059	=	66.95	=	36.1815	=	33.8269	=	60.5027	=	66.8806	=	266.38	=	12.8768	=	161.792	=	2085.39	=	62.4094	=	528.232	=	629.275
64076	0							=	1169.69	0	11501.7	0	12163719	0	1.84027e+06	=	228.395	=	36.5756	=	41.0182	<	0.524902	=	75.0422	=	4.53296	<	11.5479	=	10.7637	=	10.824	=	18.1723	=	78.1694	<	0.708008	=	36.5599	<	34.1309	=	32.4983	=	17.1134	=	22.0932
64076	4							=	1237.01	0	7925.63	0	9798486	0	1.64766e+06	=	175.552	=	27.8206	=	13.8134	<	0.524902	=	57.7542	=	5.45218	<	11.5479	=	7.53012	<	2.7832	=	14.517	=	64.4324	<	0.708008	=	25.14	<	34.1309	=	31.5671	<	7.6416	=	18.7269
64081	0							=	2331	0	105789	0	9934769	0	2.57721e+06	=	77.7741	<	14.3555	<	2.12402	<	0.524902	=	211.16	<	1.97754	<	11.5479	<	5.41992	<	2.7832	=	8.08593	=	206.462	<	0.708008	=	7.23417	=	2614.47	=	20.0021	<	7.6416	<	13.5254
64083	0							=	1085.51	0	15510.7	0	1.99809e+06	0	1.54757e+06	=	88.0585	=	61.7081	=	62.26	<	0.524902	=	121.735	=	18.2475	=	14.9276	=	12.2583	=	8.58231	=	28.0362	=	115.992	<	0.708008	=	67.0479	=	626.4	=	38.2438	=	31.8808	=	95.685
64083	4							=	1057.43	0	12013.2	0	1955077	0	857840	=	90.9208	=	67.5334	=	160.842	<	0.524902	=	95.3727	=	23.6087	=	16.6911	=	11.9613	=	25.3763	=	31.946	=	94.3102	<	0.708008	=	75.2388	=	898.063	=	56.2306	=	55.6893	=	102.276
64084	0							=	1842.39	0	29616.5	0	7.2999e+06	0	881556	=	159.381	=	81.4368	=	107.859	=	3.07156	=	176.617	=	25.5753	=	18.4695	=	15.1832	=	37.5777	=	36.8751	=	199.315	<	0.708008	=	82.6216	=	1582.16	=	61.0608	=	62.2717	=	159.278
64084	4							=	2787.68	0	13485.2	0	4.07474e+06	0	2.10199e+06	=	184.566	=	90.0756	=	132.325	<	0.524902	=	185.598	=	21.651	=	19.5433	=	13.7303	=	28.627	=	34.6968	=	175.564	<	0.708008	=	98.6032	=	1596.93	=	60.3816	=	60.074	=	179.86
64085	0							=	1248.21	0	54697.1	0	4266355	0	1.99355e+06	=	166.377	=	67.5334	=	98.8697	<	0.524902	=	101.21	=	20.1887	=	14.2266	=	13.144	=	7.42138	=	22.3084	=	127.672	<	0.708008	=	63.4488	=	862.019	=	44.3655	=	116.987	=	190.247
64085	4							=	3708.33	0	17985.8	0	8195280	0	1.88466e+06	=	232.278	=	118.748	=	140.041	<	0.524902	=	270.438	=	44.6465	=	27.1913	=	27.1492	=	35.8219	=	42.2438	=	274.414	<	0.708008	=	122.758	=	1655.69	=	57.9765	=	207.548	=	290.404
64086	0							=	1214.56	0	19511.1	0	7101321	0	387374	=	43.3149	=	18.5499	=	21.4477	<	0.524902	=	80.8342	=	3.61975	<	11.5479	<	5.41992	<	2.7832	=	12.0065	=	77.4037	<	0.708008	=	15.8524	<	34.1309	=	27.6814	<	7.6416	<	13.5254
64086	4							=	1511.66	0	44052.5	0	7837235	0	1.46541e+06	=	46.0377	=	29.3096	=	31.3419	<	0.524902	=	175.122	=	10.1185	<	11.5479	<	5.41992	<	2.7832	=	13.2702	=	156.653	<	0.708008	=	23.5559	<	34.1309	=	32.4983	<	7.6416	=	20.4146
64087	0							=	933.795	0	13989.2	0	9290105	0	1.75197e+06	=	230.21	=	194.842	=	314.902	=	13.6419	=	264.318	=	69.5876	=	58.4309	=	33.5626	=	84.9192	=	86.5152	=	280.847	=	4.99794	=	236.456	=	3413.45	=	92.5104	=	336.587	=	558.703
64087	4							=	2812.46	0	10798	0	4.99842e+06	0	1.47218e+06	=	361.474	<	14.3555	=	830.865	<	0.524902	=	23.49	=	4.04591	<	11.5479	=	7.30027	<	2.7832	=	32.9256	=	55.2891	<	0.708008	=	3.6207	<	34.1309	=	16.3816	=	69.8184	=	92.3314
64091	0							=	1581.82	0	6910.3	0	1.88133e+06	0	703240	=	361.474	=	24.7173	=	830.865	<	0.524902	=	129.395	=	11.3936	=	14.5908	<	5.41992	<	2.7832	=	8.22216	=	142.419	=	26.7616	=	9.17663	<	34.1309	=	24.4506	=	90.934	=	196.031
64091	4							=	3586.68	0	8166.91	0	1.98494e+06	0	648645	=	257.404	=	38.3791	=	830.865	<	0.524902	=	94.3036	=	22.2671	=	25.0677	<	5.41992	<	2.7832	=	10.9727	=	100.15	=	26.7616	=	7.49017	<	34.1309	=	24.2264	=	117.549	=	365.538
64092	0							=	1064.66	0	9211.57	0	403644	0	454030	=	291.079	<	14.3555	=	463.356	<	0.524902	=	50.1814	<	1.97754	<	11.5479	<	5.41992	<	2.7832	=	5.90186	=	61.7408	<	0.708008	=	3.6207	<	34.1309	=	18.4916	=	35.6694	=	47.9453
64092	4							=	2136.36	0	7735.85	0	827021	0	366304	=	269.908	<	14.3555	=	2.54453	<	0.524902	=	40.4337	<	1.97754	<	11.5479	<	5.41992	<	2.7832	=	3.73195	=	37.9822	<	0.708008	<	2.13623	<	34.1309	=	16.9212	<	7.6416	<	13.5254
64093	0							=	820.725	0	69459	0	7.31562e+06	0	482224	=	345.74	<	14.3555	=	335.769	<	0.524902	=	548.014	=	3.47142	<	11.5479	=	8.29128	<	2.7832	=	5.29847	=	583.958	<	0.708008	=	7.8667	=	1134.03	=	17.9757	=	32.6702	=	27.4439
64093	4							=	1410.45	0	34859.7	0	6602900	0	281835	=	361.474	<	14.3555	=	15.5785	<	0.524902	=	351.841	=	5.20289	<	11.5479	=	7.09939	<	2.7832	=	3.07437	=	351.22	<	0.708008	=	3.21548	<	34.1309	=	21.4524	=	11.2707	<	13.5254
64096	0							=	1251.92	0	12729.9	0	4.11869e+06	0	510290	=	361.474	<	14.3555	=	138.052	=	21.8645	=	184.273	=	9.01685	<	11.5479	<	5.41992	<	2.7832	=	9.06202	=	158.545	<	0.708008	=	10.4774	=	515.939	=	26.856	=	31.1629	=	31.9189
64096	4							=	3349.59	0	9851.55	0	5.46914e+06	0	533674	=	361.474	<	14.3555	<	2.12402	<	0.524902	=	57.3228	=	14.238	<	11.5479	<	5.41992	<	2.7832	=	5.90186	=	43.77	<	0.708008	=	6.35252	<	34.1309	=	20.4889	<	7.6416	<	13.5254
64099	0							=	1662.92	0	8233.74	0	1.44764e+06	0	646454	=	361.474	<	14.3555	=	387.423	<	0.524902	=	63.8119	=	2.90014	<	11.5479	<	5.41992	<	2.7832	=	4.05315	=	72.4569	<	0.708008	=	3.21548	<	34.1309	=	25.1174	=	29.6498	=	50.8137
64099	4							=	2992.12	0	6763.12	0	874419	0	306332	=	361.474	<	14.3555	=	531.603	<	0.524902	=	41.084	=	4.91274	<	11.5479	<	5.41992	<	2.7832	=	6.49477	=	55.2891	<	0.708008	=	6.73324	<	34.1309	=	22.8597	=	30.4071	=	50.0976
64102	0							=	331.29	0	12157.1	0	10498841	0	350271	=	185.667	<	14.3555	=	376.915	<	0.524902	=	94.9526	<	1.97754	<	11.5479	<	5.41992	<	2.7832	=	5.75205	=	84.5548	<	0.708008	=	4.41689	<	34.1309	=	20.9733	=	17.2908	=	22.1368
64108	0							=	1641.26	0	9060.3	0	6.23368e+06	0	895748	=	361.474	=	27.974	=	830.865	<	0.524902	=	133.302	=	27.1669	<	11.5479	=	6.28567	<	2.7832	=	14.3808	=	100.15	<	0.708008	=	11.9566	=	77.1364	=	26.856	=	44.5587	=	69.2483
64108	4							=	4764.13	0	9669.47	0	6648511	0	2.16013e+06	=	361.474	=	25.9501	=	830.865	<	0.524902	=	130.372	=	22.8777	<	11.5479	=	5.87203	<	2.7832	=	10.7035	=	115.687	<	0.708008	=	10.1065	=	3736.69	=	26.2104	=	35.6694	=	63.6079
64109	0							=	5143.11	0	7867.87	0	4669730	0	550494	=	361.474	<	14.3555	=	55.7342	<	0.524902	=	31.9719	<	1.97754	<	11.5479	<	5.41992	<	2.7832	=	5.60157	=	50.2579	<	0.708008	=	4.02089	<	34.1309	=	19.5028	=	15.7043	<	13.5254
64113	0							=	652.56	0	107118	0	11744541	0	1.30609e+06	=	361.474	=	39.8601	=	830.865	=	21.8645	=	823.436	=	47.0405	=	16.6157	=	26.5267	=	137.777	=	30.1259	=	886.721	=	26.7616	=	23.3889	=	7664.94	=	36.2006	=	79.7215	=	219.961
64114	0							=	3777.81	0	15740.1	0	2.87271e+06	0	793443	=	232.852	=	22.2051	=	830.865	<	0.524902	=	212.555	=	14.0878	<	11.5479	=	8.29128	<	2.7832	=	8.50369	=	176.736	<	0.708008	=	8.80347	<	34.1309	=	26.4265	=	46.0265	=	69.9517
64115	0							=	2175.5	0	14357.4	0	7.52899e+06	0	222670	=	181.855	<	14.3555	=	138.052	<	0.524902	=	89.1121	=	2.33264	<	11.5479	<	5.41992	<	2.7832	=	6.19954	=	76.732	<	0.708008	=	6.35252	<	34.1309	=	23.3195	<	7.6416	<	13.5254
64115	4							=	7811.73	0	8060.26	0	3.69642e+06	0	820967	=	220.811	<	14.3555	=	203.846	<	0.524902	=	41.084	=	4.04591	<	11.5479	<	5.41992	<	2.7832	=	8.78362	=	57.4416	<	0.708008	=	9.73501	<	34.1309	=	19.9988	=	11.6788	<	13.5254
64116	0							=	2881.83	0	18373.8	0	4369994	0	137212	=	361.474	=	23.0498	>	830.865	<	0.524902	=	82.6243	=	2.05057	=	35.4153	=	12.8181	<	2.7832	=	31.699	=	73.8826	=	26.7616	=	17.8465	<	34.1309	=	27.7056	=	305.888	=	332.251
64116	4							=	2795.13	0	13034.8	0	4.03293e+06	0	227934	=	310.476	=	22.6284	=	830.865	=	21.8645	=	96.2507	=	3.18535	=	12.8481	=	10.9704	=	137.777	=	19.1284	=	101.564	=	26.3372	=	19.6891	=	2166.55	=	38.0451	=	126.782	=	189.021
64118	0							=	1986.24	0	59000.2	0	13235166	0	2396402	=	361.474	=	16.0386	=	830.865	=	21.8645	=	606.341	=	33.1803	<	11.5479	=	27.8312	<	2.7832	=	27.8535	=	382.42	=	26.7616	=	11.2178	=	7664.94	=	10.3413	=	95.1132	=	131.913
64119	0							=	2069.48	0	3271.67	0	1.93813e+06	0	479332	=	259.477	<	14.3555	<	2.12402	<	0.524902	=	48.8825	<	1.97754	<	11.5479	<	5.41992	<	2.7832	=	4.37002	=	58.8756	<	0.708008	=	3.21548	<	34.1309	=	14.1262	<	7.6416	=	19.826
64119	4							=	10397.7	0	85828.3	0	8543294	0	464901	=	361.474	<	14.3555	<	2.12402	<	0.524902	=	452.697	=	48.7649	<	11.5479	<	5.41992	<	2.7832	=	4.37002	=	410.157	<	0.708008	=	4.41689	=	4262.04	=	13.233	<	7.6416	<	13.5254
64120	0							=	7752.06	0	6923.13	0	8.02266e+06	0	1.07592e+06	=	224.807	<	14.3555	=	33.8063	<	0.524902	=	56.0247	=	5.49358	<	11.5479	<	5.41992	<	2.7832	=	2.73655	=	56.0068	<	0.708008	=	2.385	<	34.1309	=	14.7061	<	7.6416	<	13.5254
64122	0							=	5230.65	0	7532.31	0	771736	0	825430	=	361.474	=	15.113	=	830.865	<	0.524902	=	81.3268	=	2.61587	<	11.5479	=	5.87203	<	2.7832	=	9.61448	=	69.6034	<	0.708008	=	5.97003	<	34.1309	=	20.4889	=	53.3155	=	73.4645
64122	4							=	3837.81	0	6275.56	0	498580	0	1.56007e+06	=	361.474	<	14.3555	=	248.675	<	0.524902	=	55.3756	<	1.97754	<	11.5479	<	5.41992	<	2.7832	=	4.37002	=	50.9774	<	0.708008	=	2.385	<	34.1309	=	17.9757	=	9.21183	=	17.488
64124	0							>	10397.7	0	9704.41	0	3133825	0	690911	=	361.474	<	14.3555	=	169.986	=	21.8645	=	700.986	=	6.3687	<	11.5479	=	6.49071	=	15.276	=	8.78362	=	761.796	<	0.708008	=	12.5099	=	1134.03	=	27.9161	<	7.6416	<	13.5254
64124	4							=	10397.7	0	9530.06	0	1.19998e+06	0	1347349	=	361.474	<	14.3555	=	24.1684	<	0.524902	=	412.283	=	2.61587	<	11.5479	=	6.69465	<	2.7832	=	2.73655	=	399.061	<	0.708008	=	2.80411	<	34.1309	=	17.9757	<	7.6416	<	13.5254
64126	0							=	2349.78	0	29059.8	0	5627693	0	1769282	=	343.508	<	14.3555	=	366.495	>	21.8645	=	126.141	=	5.05775	<	11.5479	<	5.41992	<	2.7832	=	10.1615	=	82.4231	<	0.708008	=	6.92301	=	7664.94	=	25.1174	=	8.37844	=	21.3693
64126	4							=	870.945	0	39695.5	0	5.66071e+06	0	725109	=	224.807	<	14.3555	=	257.958	<	0.524902	=	198.725	=	2.61587	<	11.5479	<	5.41992	<	2.7832	=	8.78362	=	133.639	<	0.708008	=	6.73324	=	198.087	=	22.8597	=	14.9064	=	24.4244
64127	0							=	5018.43	0	10733.2	0	5.6625e+06	0	505437	=	361.474	<	14.3555	<	2.12402	=	21.8645	=	83.9217	<	1.97754	<	11.5479	<	5.41992	<	2.7832	=	2.39135	=	117.802	<	0.708008	<	2.13623	<	34.1309	=	13.534	<	7.6416	<	13.5254
64127	4							=	2916.61	0	71046.3	0	4.95933e+06	0	730817	=	361.474	=	15.5775	=	566.767	<	0.524902	=	116.386	=	5.63913	<	11.5479	<	5.41992	<	2.7832	=	9.88865	=	166.246	<	0.708008	=	13.7992	=	3399.91	=	31.3895	=	8.37844	=	25.1823
64129	0							=	6245.01	0	19362.6	0	1607340	0	1.13118e+06	=	361.474	=	35.9429	=	830.865	=	21.8645	=	124.515	=	13.6375	=	12.2798	=	13.1823	=	137.777	=	16.9084	=	121.325	<	0.708008	=	28.2394	=	7664.94	=	36.7583	=	28.1309	=	60.7784
64129	4							=	7878.12	0	12859.2	0	2.58851e+06	0	868437	=	245.051	=	35.3752	=	701.324	<	0.524902	=	71.5966	=	13.7875	<	11.5479	=	16.2192	=	137.777	=	14.8921	=	87.395	<	0.708008	=	20.0581	=	4084.27	=	25.1174	=	36.4161	=	65.0202
64132	0							=	886.08	0	6724.85	0	2.77992e+06	0	2.57721e+06	=	282.562	<	14.3555	=	38.9751	<	0.524902	=	81.9755	=	2.61587	<	11.5479	<	5.41992	<	2.7832	=	4.99236	=	84.5548	<	0.708008	=	4.80934	<	34.1309	=	20.9733	<	7.6416	=	19.826
64132	4							=	3190.74	0	5944.53	0	2.89298e+06	0	2441350	=	361.474	=	19.6214	=	830.865	<	0.524902	=	92.3567	=	5.7848	<	11.5479	=	6.69465	=	137.777	=	11.9063	=	88.4595	<	0.708008	=	19.6891	=	3399.91	=	38.9526	=	15.7043	=	40.7208
64139	0							=	972.36	0	13581.9	0	821745	0	90630.1	=	232.852	<	14.3555	=	376.915	<	0.524902	=	41.7343	=	6.95441	<	11.5479	<	5.41992	<	2.7832	=	7.36722	=	26.3327	<	0.708008	=	8.24213	<	34.1309	=	19.0005	=	16.4991	=	28.9422
64139	4							=	2299.02	0	7401.7	0	404727	0	62751.5	=	166.804	<	14.3555	<	2.12402	<	0.524902	=	13.6619	<	1.97754	<	11.5479	<	5.41992	<	2.7832	=	2.73655	=	19.8754	<	0.708008	=	2.385	<	34.1309	=	12.3081	<	7.6416	<	13.5254
64140	0							=	2097.31	0	70084.1	0	10026238	0	1.61383e+06	=	361.474	=	18.7419	=	830.865	=	10.4497	=	122.889	=	8.72114	<	11.5479	=	24.7184	=	137.777	=	14.6369	=	159.245	<	0.708008	=	20.612	=	5189.55	=	40.7403	=	48.2217	=	87.4531
64140	4							=	3402.75	0	36396.7	0	5356716	0	729606	=	361.474	=	23.4694	=	830.865	<	0.524902	=	169.857	=	13.4875	=	12.1387	=	19.6833	=	137.777	=	15.2736	=	160.646	=	25.3276	=	19.6891	=	1888.4	=	39.3129	=	70.529	=	193.225
74002	0							=	3813.79	0	23545.3	0	5076422	0	273184	=	361.474	=	16.0386	=	726.699	<	0.524902	=	158.74	=	11.9906	<	11.5479	=	7.09939	=	7.92132	=	10.7035	=	130.475	<	0.708008	=	12.3255	=	77.1364	=	30.1849	=	48.2217	=	67.1358
74002	4							=	4425.92	0	12465	0	4.48211e+06	0	316059	=	257.404	<	14.3555	=	315.742	<	0.524902	=	88.4633	=	8.42577	<	11.5479	<	5.41992	<	2.7832	=	10.9727	=	66.0324	<	0.708008	=	10.8478	<	34.1309	=	25.9936	=	21.21	=	34.8722
74003	0							=	1495.86	0	107118	0	5509337	0	1.28774e+06	=	361.474	=	14.6449	=	830.865	<	0.524902	=	141.772	=	17.7072	<	11.5479	=	13.3638	=	11.3348	=	10.1615	=	162.396	<	0.708008	=	8.05455	=	7664.94	=	22.3953	=	37.534	=	46.5069
74004	0							=	1975.17	0	4674.67	0	2.10489e+06	0	516447	=	361.474	<	14.3555	=	419.463	<	0.524902	=	51.4802	=	2.90014	<	11.5479	<	5.41992	<	2.7832	=	6.49477	=	49.898	<	0.708008	=	6.35252	<	34.1309	=	19.5028	=	15.7043	=	30.4337
74004	4							=	565.35	0	9543.98	0	2.99164e+06	0	224107	=	251.208	<	14.3555	=	55.7342	>	21.8645	=	47.5833	=	4.04591	<	11.5479	<	5.41992	<	2.7832	=	4.05315	=	53.1343	<	0.708008	=	2.385	<	34.1309	=	15.2748	<	7.6416	<	13.5254
74006	0							=	4346.46	0	6616.66	0	2.84539e+06	0	563448	=	361.474	<	14.3555	=	726.699	<	0.524902	=	57.3228	=	2.90014	<	11.5479	<	5.41992	<	2.7832	=	6.49477	=	56.7243	<	0.708008	=	5.19875	<	34.1309	=	17.9757	=	25.8404	=	45.0654
74006	4							=	3753.85	0	12052.5	0	3.4773e+06	0	336769	=	240.967	<	14.3555	=	80.675	<	0.524902	=	33.6005	=	5.7848	<	11.5479	<	5.41992	<	2.7832	=	6.49477	=	38.7068	<	0.708008	=	5.19875	<	34.1309	=	18.4916	=	12.4916	=	28.9422
74007	0							=	2091.75	0	6572.22	0	2456479	0	1605578	=	361.474	=	25.7456	=	830.865	=	21.8645	=	243.314	=	17.1021	<	11.5479	=	13.1823	=	137.777	=	16.7837	=	171.143	<	0.708008	=	22.8324	=	7664.94	=	52.4508	=	43.0872	=	73.4645
74007	4							=	2628.47	0	19788.9	0	5.32076e+06	0	1.91631e+06	=	361.474	=	17.1776	=	830.865	<	0.524902	=	294.367	=	19.5269	<	11.5479	=	15.3361	<	2.7832	=	14.6369	=	245.728	=	26.7616	=	11.5873	<	34.1309	=	18.4916	=	74.7817	=	141.631
74009	0							=	2508.57	0	6100.22	0	2.09534e+06	0	1.15301e+06	=	361.474	=	16.0386	=	830.865	=	21.8645	=	67.3801	=	7.24791	<	11.5479	=	10.4063	=	24.671	=	8.50369	=	56.7243	<	0.708008	=	12.6942	<	34.1309	=	22.3953	=	25.0734	=	52.244
74009	4							>	10397.7	0	8998.62	0	2.33798e+06	0	1.09775e+06	=	361.474	<	14.3555	=	463.356	<	0.524902	=	40.4337	=	4.33422	<	11.5479	<	5.41992	<	2.7832	=	5.60157	=	37.9822	<	0.708008	=	8.80347	<	34.1309	=	19.9988	=	15.7043	=	33.3982
74010	0							=	2091.75	0	6578.57	0	1.36583e+06	0	560821	=	361.474	<	14.3555	=	239.496	<	0.524902	=	31.9719	=	4.33422	<	11.5479	<	5.41992	<	2.7832	=	5.29847	=	26.3327	<	0.708008	<	2.13623	<	34.1309	=	7.36185	=	10.451	=	15.1171
74010	4							=	3044.53	0	7382.15	0	1.2952e+06	0	493169	=	361.474	<	14.3555	=	356.163	<	0.524902	=	42.3844	=	4.04591	<	11.5479	<	5.41992	<	2.7832	=	7.2231	=	43.0477	<	0.708008	<	2.13623	<	34.1309	=	6.51756	=	19.6498	<	13.5254
74013	0							=	1038.93	0	17592.2	0	5483970	0	544769	=	361.474	<	14.3555	=	335.769	<	0.524902	=	315.906	=	6.95441	<	11.5479	<	5.41992	<	2.7832	=	7.93896	=	286.365	<	0.708008	=	4.02089	<	34.1309	=	20.4889	=	13.3003	=	39.9934
74013	4							=	2800.91	0	30861.2	0	6260613	0	1.94642e+06	=	361.474	<	14.3555	=	296.091	<	0.524902	=	341.637	=	7.83609	<	11.5479	<	5.41992	=	137.777	=	5.29847	=	304.061	<	0.708008	<	2.13623	<	34.1309	=	14.1262	=	14.1051	=	32.6593
74016	0							=	1405.12	0	4877.46	0	1.01085e+06	0	452274	=	361.474	<	14.3555	=	830.865	=	21.8645	=	35.2284	=	3.18535	<	11.5479	=	7.89743	=	15.276	=	11.1069	=	36.5318	<	0.708008	=	11.5873	=	346.02	=	23.3195	=	28.1309	=	43.6207
74016	4							=	1447.74	0	11460.3	0	3655361	0	72606.6	=	361.474	<	14.3555	=	830.865	=	21.8645	=	112.486	=	8.57341	=	18.9406	=	27.0169	=	137.777	=	29.4473	=	118.155	<	0.708008	=	40.0559	=	7664.94	=	22.6281	=	69.1073	=	88.1505
74017	0							>	10397.7	0	5021.48	0	2.10383e+06	0	838500	=	276.217	=	20.0576	=	554.97	=	21.8645	=	475.204	=	13.1876	<	11.5479	=	11.5296	=	64.0965	=	13.3487	=	399.061	<	0.708008	=	13.431	=	1888.4	=	24.2264	=	34.9215	=	47.9453
74017	4							=	10397.7	0	7821.6	0	3.30966e+06	0	715791	=	308.305	<	14.3555	=	221.455	<	0.524902	=	154.168	=	6.66134	<	11.5479	<	5.41992	<	2.7832	=	8.78362	=	122.03	<	0.708008	=	9.36293	<	34.1309	=	25.9936	=	10.0393	=	18.2707
74020	0							=	1668.34	0	5531.33	0	3058058	0	661654	=	361.474	=	343.832	>	830.865	>	21.8645	=	470.972	=	121.289	=	65.9212	=	57.6573	=	137.777	=	86.5152	=	530.309	>	26.7616	=	305.768	=	7664.94	=	74.9075	=	873.172	=	1997.61
74020	4							=	2657.11	0	5604.91	0	3050713	0	514015	=	361.474	=	193.295	>	830.865	=	21.8645	=	180.338	=	41.5695	=	13.4228	=	24.3876	=	137.777	=	54.7531	=	224.858	=	26.7616	=	48.6936	=	7664.94	=	25.5573	=	498.243	=	965.93
74022	0							=	5646	0	9184.02	0	1203341	0	1.04693e+06	=	312.651	<	14.3555	=	15.5785	=	21.8645	=	155.147	<	1.97754	<	11.5479	<	5.41992	<	2.7832	=	4.05315	=	153.29	<	0.708008	<	2.13623	<	34.1309	=	15.833	<	7.6416	<	13.5254
74022	4							=	5356.04	0	3854.61	0	2.51202e+06	0	1.045e+06	=	361.474	<	14.3555	=	765.267	<	0.524902	=	95.6017	=	9.60925	<	11.5479	<	5.41992	<	2.7832	=	9.75173	=	96.6108	=	26.7616	=	4.80934	<	34.1309	=	13.534	=	58.3733	=	154.834
74023	0							=	3837.81	0	4086.5	0	1.57954e+06	0	451795	=	361.474	<	14.3555	=	24.1684	<	0.524902	=	89.761	<	1.97754	<	11.5479	<	5.41992	<	2.7832	=	3.07437	=	76.0199	<	0.708008	<	2.13623	<	34.1309	=	13.534	<	7.6416	<	13.5254
74023	4							=	2237.15	0	6489.87	0	5.5181e+06	0	1.02775e+06	=	240.967	<	14.3555	=	94.1387	<	0.524902	=	66.407	<	1.97754	<	11.5479	<	5.41992	<	2.7832	=	5.60157	=	58.1587	<	0.708008	=	4.80934	<	34.1309	=	19.5028	<	7.6416	=	15.1171
74024	0							=	250.74	0	461.151	0	1529618	0	78770.8	=	71.2027	<	14.3555	=	203.846	=	21.8645	=	13.6619	=	4.91274	<	11.5479	<	5.41992	=	7.92132	=	2.03731	=	59.5922	=	4.70457	<	2.13623	=	1371.53	<	6.27441	<	7.6416	<	13.5254
74024	4							=	1199.55	0	4597.51	0	5555042	0	582559	=	249.151	=	37.2594	=	830.865	<	0.524902	=	42.7095	=	9.60925	<	11.5479	=	15.8669	<	2.7832	=	10.4331	=	47.3772	<	0.708008	=	9.73501	<	34.1309	=	19.9988	=	32.6702	=	66.431
74026	0							=	3586.68	0	16664.9	0	2.75006e+06	0	1.79918e+06	=	361.474	<	14.3555	=	2.54453	<	0.524902	=	165.931	=	2.05057	<	11.5479	<	5.41992	<	2.7832	=	3.56956	=	143.822	<	0.708008	=	2.385	<	34.1309	=	17.9757	<	7.6416	<	13.5254
74026	4							=	2468.75	0	26358	0	3.46555e+06	0	1.675e+06	=	245.051	<	14.3555	=	138.052	<	0.524902	=	185.257	=	5.7848	<	11.5479	<	5.41992	<	2.7832	=	5.90186	=	176.037	<	0.708008	=	4.41689	<	34.1309	=	17.9757	<	7.6416	<	13.5254
74030	0							=	1163.06	0	24386.1	0	8389630	0	1.43105e+06	=	361.474	<	14.3555	=	2.54453	<	0.524902	=	43.6845	=	4.91274	<	11.5479	<	5.41992	<	2.7832	=	2.73655	=	43.0477	<	0.708008	<	2.13623	<	34.1309	=	8.15837	<	7.6416	<	13.5254
74034	0							=	1378.57	0	8040.31	0	2828812	0	256632	=	361.474	<	14.3555	=	626.858	<	0.524902	=	30.0167	=	13.4875	<	11.5479	<	5.41992	=	35.9929	=	25.5486	=	47.7375	<	0.708008	=	4.02089	<	34.1309	=	17.9757	=	37.1616	=	45.0654
74034	4							=	2114.04	0	3538.81	0	718528	0	419823	=	361.474	<	14.3555	=	325.709	<	0.524902	=	50.1814	=	133.725	<	11.5479	<	5.41992	<	2.7832	=	13.3487	=	53.1343	<	0.708008	=	6.92301	<	34.1309	=	21.9263	=	14.9064	=	45.0654
74038	0							=	1760.83	0	6942.39	0	2.20213e+06	0	366618	=	216.833	=	21.3524	=	830.865	=	21.8645	=	101.444	=	19.9827	<	11.5479	=	12.4522	=	24.671	=	9.47689	=	93.7775	=	21.8365	=	11.5873	<	34.1309	=	20.9733	=	56.2098	=	84.662
74038	4							=	6754.96	0	6025.38	0	2.29148e+06	0	537586	=	286.812	=	54.7438	>	830.865	=	21.8645	=	176.733	=	45.3184	=	20.6123	=	30.0141	=	137.777	=	20.3424	=	186.516	=	26.7616	=	34.6715	=	7664.94	=	29.982	=	159.29	=	235.536
74039	0							=	1587.22	0	107118	0	6486518	0	529116	=	361.474	<	14.3555	=	566.767	<	0.524902	=	107.614	=	10.7977	<	11.5479	<	5.41992	<	2.7832	=	6.93336	=	103.686	<	0.708008	=	8.99015	=	7664.94	=	19.5028	=	25.8404	=	34.8722
74041	0							=	1090.45	0	50891.3	0	10811903	0	868618	=	361.474	=	288.819	>	830.865	=	21.8645	=	597.519	=	133.725	=	109.605	=	20.8734	=	137.777	=	86.5152	=	725.841	>	26.7616	=	272.561	=	7664.94	=	66.6836	=	605.608	=	1383.69
74042	0							=	1407.15	0	8507.77	0	980124	0	202988	=	91.4028	=	22.0699	=	36.4304	=	9.98077	=	125.089	=	11.6304	<	11.5479	<	5.41992	<	2.7832	=	6.90337	=	149.522	<	0.708008	=	15.0711	<	34.1309	=	15.4133	=	22.3789	=	43.7086
74042	4							=	2696.16	0	48272	0	2.56746e+06	0	456298	=	126.687	=	38.1447	=	68.7891	<	0.524902	=	636.249	=	28.1676	=	17.1714	=	7.01157	<	2.7832	=	9.42098	=	768.506	=	0.783808	=	37.7878	=	5237.97	=	15.4133	=	77.7686	=	95.8784
74043	0							=	10397.7	0	9963.19	0	5.02889e+06	0	812136	=	169.743	=	46.8208	=	80.3613	<	0.524902	=	1035.8	=	9.0218	=	15.7447	=	8.17187	<	2.7832	=	21.9044	=	1130.78	<	0.708008	=	24.2357	<	34.1309	=	20.1881	=	138.268	=	107.65
74043	4							=	2254.84	0	4522.64	0	3341990	0	1.30474e+06	=	137.936	=	38.1447	=	71.103	<	0.524902	=	526.558	=	8.16599	<	11.5479	=	5.84437	<	2.7832	=	17.6664	=	498.684	<	0.708008	=	24.2357	<	34.1309	=	19.2677	=	104.797	=	90.8992
74044	0							=	4097.06	0	16526.4	0	3.50934e+06	0	564635	=	301.452	<	14.3555	=	17.9851	<	0.524902	=	540.141	<	1.97754	<	11.5479	<	5.41992	<	2.7832	<	1.85547	=	652.02	<	0.708008	=	3.44167	<	34.1309	<	6.27441	=	27.1015	=	30.7301
74044	4							=	8023.5	0	10088.4	0	1.44395e+06	0	874384	=	101.051	<	14.3555	=	32.9685	<	0.524902	=	121.625	=	10.7545	<	11.5479	<	5.41992	<	2.7832	=	6.39212	=	133.657	<	0.708008	=	11.5681	<	34.1309	=	10.0308	=	59.5014	=	40.7664
74048	0							=	2260.43	0	4987.62	0	2.0551e+06	0	1.93862e+06	=	83.3789	=	44.4638	=	104.682	<	0.524902	=	207.092	=	12.5122	=	15.7447	=	14.471	=	12.3888	=	15.2794	=	206.616	<	0.708008	=	35.8094	<	34.1309	=	20.1881	=	107.266	=	121.348
74048	4							=	2478.17	0	5399.01	0	2.45528e+06	0	1.76735e+06	=	68.818	=	31.7691	=	64.1621	<	0.524902	=	139.876	=	9.0218	=	12.0288	=	11.0495	<	2.7832	=	11.8881	=	159.477	<	0.708008	=	18.6744	<	34.1309	=	10.0308	=	70.4439	=	94.2141
74053	0							=	2752.11	0	6591.89	0	1.4926e+06	0	643681	=	195.145	<	14.3555	=	156.865	<	0.524902	=	49.6529	=	4.82935	<	11.5479	=	11.0495	<	2.7832	=	4.31245	=	163.467	<	0.708008	=	9.86084	<	34.1309	=	10.0308	=	146.991	=	128.29
74053	4							=	2483.75	0	5636.08	0	9588497	0	326130	=	190.1	=	20.4333	=	181.24	<	0.524902	=	69.605	=	16.998	<	11.5479	=	16.172	<	2.7832	=	7.41178	=	166.462	=	0.824628	=	29.9551	<	34.1309	=	18.3315	=	149.486	=	124.812
74055	0							=	2886.47	0	10348.4	0	1.60306e+06	0	1.8417e+06	=	117.999	=	18.7897	=	119.749	<	0.524902	=	250.363	=	36.8232	<	11.5479	=	8.31648	<	2.7832	=	9.91797	=	251.196	=	0.783808	=	29.9551	<	34.1309	=	11.1774	=	109.737	=	246.267
74055	4							=	2176.73	0	7168.03	0	1.85594e+06	0	1.06834e+06	=	104.468	<	14.3555	=	80.3613	<	0.524902	=	145.118	=	24.391	<	11.5479	=	7.30223	<	2.7832	=	7.41178	=	153.501	<	0.708008	=	26.1259	<	34.1309	=	18.3315	=	51.0326	=	114.467
74059	0							=	6290.01	0	8636.35	0	1.55144e+06	0	1.79083e+06	=	219.509	=	47.6051	=	577	<	0.524902	=	244.922	=	9.88482	<	11.5479	<	5.41992	<	2.7832	=	4.83835	=	295.115	<	0.708008	=	16.8613	<	34.1309	=	15.4133	=	599.349	=	273.535
74059	4							=	3290.35	0	9008.47	0	1.13784e+06	0	1.08416e+06	=	192.625	=	89.164	=	563.008	<	0.524902	=	370.272	=	30.0731	<	11.5479	=	7.01157	=	41.2359	=	8.42092	=	350.693	=	3.7135	=	35.8094	<	34.1309	=	13.3552	=	826.892	=	433.059
74063	0							=	3222.95	0	11181.8	0	1108950	0	298334	=	101.736	=	16.3096	=	43.3577	<	0.524902	=	122.491	=	9.0218	<	11.5479	=	8.74982	<	2.7832	=	6.90337	=	126.743	<	0.708008	=	20.5088	<	34.1309	=	16.4062	=	41.4069	=	65.085
74063	4							=	2394.39	0	9041	0	926791	0	239782	=	133.319	<	14.3555	=	27.2018	<	0.524902	=	74.6454	=	8.16599	<	11.5479	<	5.41992	<	2.7832	=	2.70181	=	84.6724	<	0.708008	=	9.86084	<	34.1309	=	7.57907	=	20.0285	=	34.9788
74064	0							=	1133.42	0	8975.97	0	5906128	0	1.07975e+06	=	116.655	=	104.265	=	185.884	=	3.39016	=	359.049	=	46.159	=	14.1024	=	21.8084	=	7.23194	=	34.5169	=	303.321	=	1.70325	=	77.3737	=	74.0758	=	25.4394	=	329.346	=	317.281
74064	4							=	661.62	0	79652.9	0	7.13647e+06	0	2.34295e+06	=	135.959	=	42.8888	=	57.224	<	0.524902	=	1035.8	=	30.0731	=	18.1318	=	11.6219	<	2.7832	=	16.7148	=	1130.78	<	0.708008	=	49.9076	=	2307.67	=	31.9063	=	63.1426	=	100.897
74066	0							=	1010.27	0	3353.65	0	3.12027e+06	0	43908.6	=	82.3252	=	84.6081	=	830.865	<	0.524902	=	402.233	=	16.0915	<	11.5479	=	6.72047	=	115.15	=	17.1911	=	286.92	=	11.6829	=	43.7967	=	254.721	=	47.4712	=	1135.05	=	1003.37
74066	4							=	1920.19	0	12740.9	0	1.83296e+06	0	144406	=	76.6754	=	92.9512	=	217.245	<	0.524902	=	211.571	=	10.7545	<	11.5479	=	6.1369	=	55.1922	=	29.7508	=	145.549	=	4.16063	=	68.7685	=	330.017	=	48.4883	=	257.865	=	269.612
74067	0							=	1803.12	0	3806.33	0	1.51045e+06	0	239782	=	230.636	=	339.887	=	830.865	=	4.26149	=	666.025	=	58.6979	=	25.548	=	34.9281	=	137.777	=	86.5152	=	657.342	=	26.7616	=	328.328	=	3134.77	=	72.9995	=	1135.05	=	1559.12
74067	4							=	1485.27	0	9285.86	0	2.94109e+06	0	385130	=	120.011	=	42.8888	=	126.705	<	0.524902	=	131.166	=	12.5122	=	29.1247	=	16.7378	=	3.06069	=	28.8367	=	129.704	=	4.11579	=	56.1113	<	34.1309	=	34.9717	=	193.357	=	325.347
74068	0							=	588.09	0	18676.9	0	2997778	0	796630	=	107.192	<	14.3555	=	24.8964	<	0.524902	=	131.166	=	8.16599	<	11.5479	<	5.41992	<	2.7832	=	7.91757	=	183.479	<	0.708008	=	8.18806	=	74.0758	<	6.27441	=	8.42729	<	13.5254
74071	0							=	802.545	0	107118	0	4288673	0	796809	=	75.2548	=	28.5564	=	24.8964	<	0.524902	=	876.967	=	133.725	=	17.1714	=	79.2672	<	2.7832	=	9.42098	=	1130.78	<	0.708008	=	33.8441	=	7664.94	=	21.0941	=	51.0326	=	156.625
74076	0							=	2054.02	0	7385.42	0	878296	0	159938	=	139.908	<	14.3555	=	16.834	<	0.524902	=	208.883	<	1.97754	<	11.5479	=	29.6396	<	2.7832	=	3.78165	=	175.462	<	0.708008	=	8.18806	<	34.1309	=	27.9247	<	7.6416	=	49.6826
74076	4							=	2427.9	0	11752.9	0	1.19622e+06	0	144241	=	213.296	<	14.3555	=	38.739	<	0.524902	=	146.868	<	1.97754	<	11.5479	<	5.41992	<	2.7832	<	1.85547	=	137.616	<	0.708008	<	2.13623	<	34.1309	=	20.1881	=	20.0285	=	58.8489
74077	0							=	2556.39	0	3998.58	0	948607	0	955541	=	157.509	<	14.3555	=	43.3577	<	0.524902	=	185.683	=	2.45274	<	11.5479	<	5.41992	<	2.7832	=	6.90337	=	169.459	<	0.708008	=	6.55502	<	34.1309	=	7.57907	=	39.0105	=	46.6811
74077	4							=	4665.36	0	5472.94	0	2.6941e+06	0	1.18178e+06	=	145.805	=	17.1384	=	41.0481	<	0.524902	=	249.455	=	12.5122	<	11.5479	<	5.41992	<	2.7832	=	7.91757	=	254.249	<	0.708008	=	22.3629	<	34.1309	=	12.8233	=	48.6205	=	43.7086
74081	0							=	1234.05	0	107118	0	7381559	0	1171589	=	127.02	=	136.366	=	254.434	<	0.524902	=	1035.8	=	34.8825	=	45.4264	=	19.8407	=	16.6988	=	38.7863	=	1130.78	=	4.61054	=	134.782	=	7664.94	=	30.7307	=	316.537	=	353.833
74083	0							=	2472.58	0	5584.09	0	4.12061e+06	0	298641	=	256.34	<	14.3555	=	27.2018	<	0.524902	=	152.126	=	2.45274	<	11.5479	<	5.41992	<	2.7832	=	1.87022	=	147.535	<	0.708008	<	2.13623	<	34.1309	=	13.3552	=	39.0105	=	21.1709
74083	4							=	5381.28	0	3494.68	0	2.3826e+06	0	302170	=	185.989	<	14.3555	=	19.1364	<	0.524902	=	139.876	=	6.4786	<	11.5479	<	5.41992	<	2.7832	<	1.85547	=	133.657	<	0.708008	<	2.13623	<	34.1309	=	7.57907	=	17.6865	<	13.5254
74085	0							=	1166.97	0	12589.4	0	1.17496e+06	0	1.11001e+06	=	109.228	=	23.7001	=	64.1621	=	7.11365	=	113.852	=	10.7545	<	11.5479	<	5.41992	<	2.7832	=	8.92201	=	174.461	<	0.708008	=	28.0327	<	34.1309	=	12.8233	=	87.568	=	55.7675
74085	4							=	4710.99	0	9499.34	0	1601333	0	1.39034e+06	=	63.0312	<	14.3555	=	12.2331	<	0.524902	=	169.734	<	1.97754	<	11.5479	<	5.41992	<	2.7832	=	5.35996	=	244.078	<	0.708008	=	15.0711	<	34.1309	=	21.5419	=	39.0105	<	13.5254
74086	0							=	2271.58	0	7855.57	0	1.72435e+06	0	642158	=	38.3163	=	17.1384	=	59.5364	=	0.99649	=	138.131	=	30.0731	<	11.5479	<	5.41992	<	2.7832	=	6.39212	=	145.549	<	0.708008	=	20.5088	<	34.1309	=	27.9247	=	75.3246	=	68.238
74086	4							=	1925.78	0	7729.62	0	2121179	0	1.28823e+06	=	51.9882	=	20.4333	=	64.1621	<	0.524902	=	246.735	=	36.8232	<	11.5479	<	5.41992	<	2.7832	=	7.41178	=	225.818	<	0.708008	=	16.8613	<	34.1309	=	26.2768	=	82.6638	=	90.8992
74087	0							=	1440.65	0	4493.76	0	1.40988e+06	0	191842	=	79.5067	<	14.3555	=	20.2879	<	0.524902	=	56.2635	=	9.88482	<	11.5479	<	5.41992	<	2.7832	=	4.31245	=	52.0539	<	0.708008	=	6.55502	<	34.1309	=	13.3552	=	462.257	=	52.7117
74089	0							=	3088.25	0	14138.4	0	3.67357e+06	0	370552	=	344.836	=	25.3242	=	204.466	=	2.10729	=	274.953	=	63.7834	<	11.5479	<	5.41992	<	2.7832	=	4.83835	=	256.286	=	0.824628	=	37.7878	<	34.1309	=	36.47	=	217.315	=	182.099
74089	4							=	1183.76	0	4870.86	0	3.53228e+06	0	312609	=	151.671	=	20.4333	=	245.134	<	0.524902	=	105.252	=	54.1537	<	11.5479	<	5.41992	<	2.7832	=	4.31245	=	113.946	<	0.708008	=	24.2357	<	34.1309	=	14.3973	=	160.732	=	121.348
74090	0							=	1552.2	0	6107.18	0	2.29472e+06	0	503364	=	61.5741	<	14.3555	=	11.0838	<	0.524902	=	55.4348	<	1.97754	<	11.5479	<	5.41992	<	2.7832	=	3.78165	=	55.8528	<	0.708008	=	15.0711	<	34.1309	=	17.3783	=	15.3537	=	52.7117
74090	4							=	1379.25	0	4284.94	0	2.3636e+06	0	486529	=	85.831	<	14.3555	=	11.0838	<	0.524902	=	54.6068	=	2.45274	<	11.5479	<	5.41992	<	2.7832	=	4.31245	=	52.0539	<	0.708008	=	8.18806	<	34.1309	=	12.8233	<	7.6416	=	37.8559
74095	0							=	3301.6	0	6936.5	0	2.02984e+06	0	512060	=	205.81	=	18.7897	=	75.7316	<	0.524902	=	91.5766	<	1.97754	<	11.5479	<	5.41992	<	2.7832	=	5.35996	=	108.061	<	0.708008	<	2.13623	<	34.1309	=	8.83541	=	72.883	=	68.238
74095	4							=	7110.08	0	6599.51	0	2.64515e+06	0	507065	=	105.15	=	30.165	=	47.9782	<	0.524902	=	64.5843	=	3.22898	<	11.5479	<	5.41992	<	2.7832	=	8.42092	=	84.6724	<	0.708008	=	9.86084	<	34.1309	=	8.83541	=	45.0093	=	68.238
74098	0							=	497.265	0	26034.1	0	13235166	0	1.06155e+06	=	245.061	=	31.7691	=	17.9851	<	0.524902	=	1035.8	=	14.292	=	17.6507	=	10.763	=	25.5515	=	24.4631	=	922.712	<	0.708008	=	92.7197	=	7664.94	=	24.1649	<	7.6416	=	68.238
74099	0							=	1568.94	0	5517.36	0	235760	0	329052	=	108.211	=	33.3689	=	61.8491	=	3.0449	=	125.956	=	21.5916	=	12.4857	=	5.84437	=	18.5054	=	13.3494	=	119.844	<	0.708008	=	54.0336	=	273.424	=	42.975	=	39.0105	=	68.238
74099	4							=	3588.58	0	3636.09	0	330906	0	221526	=	102.42	=	22.0699	<	2.12402	<	0.524902	=	191.02	=	30.0731	<	11.5479	<	5.41992	<	2.7832	=	9.91797	=	159.477	<	0.708008	=	41.7819	<	34.1309	=	37.2113	<	7.6416	=	29.3328
74102	0							=	3515.35	0	26339.4	0	3.20592e+06	0	662712	=	342.493	=	69.3229	=	117.43	=	2.76704	=	1035.8	=	19.7427	=	19.3423	=	15.3222	<	2.7832	=	14.3169	=	1130.78	=	9.50576	=	51.9656	=	1416.19	=	25.0171	=	278.224	=	499.602
74104	0							=	1060.67	0	22638.5	0	3.3512e+06	0	650122	=	102.42	=	41.3107	=	61.8491	<	0.524902	=	331.125	=	33.9157	=	13.4063	=	8.46101	<	2.7832	=	16.7148	=	343.464	<	0.708008	=	62.4003	=	483.851	=	38.6791	=	60.7144	=	107.65
74104	4							=	836.295	0	32627.8	0	4.59661e+06	0	551521	=	128.681	=	52.2967	=	68.7891	<	0.524902	=	766.462	=	70.9631	=	17.4108	=	9.90191	=	17.3034	=	18.1408	=	970.452	<	0.708008	=	98.2822	=	1499.8	=	57.6715	=	80.2151	=	131.783
74106	0							=	10397.7	0	107118	0	3.4437e+06	0	582440	=	361.474	=	26.9429	=	17.9851	=	9.15641	=	1035.8	=	16.998	=	28.867	=	13.3336	<	2.7832	=	5.87775	=	1130.78	<	0.708008	=	45.8228	=	7664.94	=	13.3552	=	24.7368	=	29.3328
74107	0							=	650.325	0	94148.5	0	6586475	0	2.57721e+06	=	111.936	<	14.3555	<	2.12402	<	0.524902	=	198.152	=	7.31801	<	11.5479	<	5.41992	<	2.7832	=	6.39212	=	243.062	<	0.708008	=	16.8613	=	1249.93	=	21.9866	<	7.6416	<	13.5254
74107	4							=	4454.65	0	15004.8	0	5163657	0	2.57721e+06	=	205.185	=	31.7691	=	64.1621	<	0.524902	=	401.29	=	32.47	=	12.0288	=	5.55131	<	2.7832	=	12.3767	=	375.529	<	0.708008	=	29.9551	=	640.992	=	27.9247	=	41.4069	=	71.4133
74109	0							=	864.39	0	17321.4	0	5857513	0	595041	=	238.629	=	34.9647	=	34.1224	=	12.6758	=	629.325	=	11.6304	=	16.6939	=	8.17187	<	2.7832	=	10.66	=	678.65	<	0.708008	=	49.9076	=	2523.7	=	41.5599	=	21.2028	=	46.6811
74109	4							=	898.095	0	107118	0	6.85872e+06	0	1258496	=	324.565	=	31.7691	=	32.9685	<	0.524902	=	1035.8	=	23.4546	=	26.0548	=	10.1892	<	2.7832	=	9.42098	=	1130.78	<	0.708008	=	47.8599	=	7664.94	=	31.1243	<	7.6416	=	43.7086
74113	0							=	836.295	0	27564.9	0	3.93723e+06	0	2.57721e+06	=	61.2091	=	52.2967	=	94.2561	<	0.524902	=	1035.8	=	13.3995	=	23.5358	=	13.9027	=	11.1275	=	19.5585	=	1130.78	=	1.7886	=	77.3737	=	2871.83	=	47.1305	=	109.737	=	124.812
74114	0							=	1256.4	0	60644.2	0	4927944	0	1.93996e+06	=	82.3252	=	25.3242	=	15.6833	<	0.524902	=	146.868	=	18.8238	=	12.0288	<	5.41992	<	2.7832	=	11.3981	=	123.784	<	0.708008	=	54.0336	=	921.901	=	48.4883	<	7.6416	=	29.3328
84001	0							=	2059.59	0	9367.83	0	3.02753e+06	0	1.27074e+06	=	102.762	=	22.0699	=	91.9397	=	11.1998	=	469.725	=	22.5214	<	11.5479	<	5.41992	<	2.7832	=	10.4131	=	572.459	=	21.8817	=	29.9551	=	217.589	=	26.2768	=	313.978	=	1572.82
84001	4							=	3110.69	0	7261.04	0	3.78808e+06	0	788554	=	89.3186	<	14.3555	=	300.948	<	0.524902	=	457.293	=	22.5214	<	11.5479	<	5.41992	<	2.7832	=	6.39212	=	545	=	10.9227	=	16.8613	<	34.1309	=	11.1774	=	307.582	=	523.602
84002	0							=	2623.47	0	10559.3	0	2.56746e+06	0	1.18428e+06	=	72.4031	=	42.8888	=	22.5917	=	1.5632	=	243.111	=	18.8238	=	15.9813	=	7.01157	=	8.55226	=	15.7589	=	258.323	<	0.708008	=	73.0553	=	406.457	=	51.1669	<	7.6416	=	55.7675
84002	4							=	4199.08	0	7338.73	0	1.60047e+06	0	374890	=	299.069	=	137.107	=	214.921	=	9.45484	=	898.698	=	26.2733	=	109.605	=	79.2672	=	137.777	=	86.5152	=	729.927	<	0.708008	=	328.328	=	7664.94	=	38.6791	=	139.513	=	140.578
84010	0							=	1217.28	0	11250.6	0	596360	0	585419	=	51.9882	=	52.2967	=	27.2018	<	0.524902	=	89.8751	=	16.5442	=	18.1318	=	12.1933	=	13.6356	=	19.5585	=	142.572	<	0.708008	=	49.9076	=	254.721	=	36.47	=	119.637	=	128.29
84010	4							=	1200.53	0	3905.92	0	699294	0	473446	=	137.936	=	23.7001	=	8.78658	<	0.524902	=	788.802	=	9.88482	=	14.8032	=	5.84437	<	2.7832	=	8.42092	=	785.684	<	0.708008	=	45.8228	=	483.851	=	37.9476	<	7.6416	=	104.265
84012	0							=	8346.74	0	2597.51	0	590474	0	689800	=	239.243	=	26.9429	=	43.3577	<	0.524902	=	364.657	=	9.88482	<	11.5479	<	5.41992	=	3.78711	=	8.42092	=	477.698	<	0.708008	=	35.8094	=	108.973	=	48.4883	=	22.3789	=	40.7664
84012	4							=	227.37	0	5606.36	0	344880	0	423520	=	58.6463	=	42.8888	=	71.103	<	0.524902	=	88.1753	=	9.0218	=	15.7447	=	9.0383	=	16.0917	=	19.0868	=	100.237	=	1.03038	=	66.6373	=	483.851	=	36.0974	=	235.027	=	238.562
84014	0							=	2920.06	0	4798.07	0	2.14117e+06	0	805814	=	158.155	<	14.3555	=	31.8149	<	0.524902	=	119.031	=	10.3189	<	11.5479	<	5.41992	<	2.7832	=	5.87775	=	102.19	<	0.708008	=	18.6744	<	34.1309	=	21.0941	=	13.0316	=	32.1371
84014	4							=	3335.32	0	5112.04	0	555789	0	675706	=	165.249	=	15.4786	=	22.5917	<	0.524902	=	1035.8	=	5.64867	=	12.9449	=	5.55131	<	2.7832	=	6.90337	=	1130.78	<	0.708008	=	29.9551	=	3620.51	=	24.5923	<	7.6416	=	19.8515
84015	0							=	4074.39	0	7518.03	0	2.17851e+06	0	957263	=	137.936	=	34.9647	=	59.5364	=	0.792555	=	93.28	=	22.5214	=	12.0288	=	6.1369	=	14.8695	=	12.8637	=	92.44	<	0.708008	=	51.9656	=	217.589	=	47.1305	=	34.2314	=	65.085
84015	4							=	10397.7	0	4609.42	0	1.61127e+06	0	601030	=	151.021	=	25.3242	=	57.224	<	0.524902	=	80.5493	=	12.5122	<	11.5479	=	5.55131	<	2.7832	=	11.3981	=	72.1191	<	0.708008	=	39.7788	<	34.1309	=	37.2113	=	31.8493	=	58.8489
84016	0							=	4437.6	0	7855.57	0	3.99877e+06	0	522562	=	361.474	<	14.3555	=	36.4304	=	7.32842	=	379.648	=	27.219	<	11.5479	<	5.41992	<	2.7832	=	4.83835	=	406.682	<	0.708008	=	24.2357	=	760.566	=	28.736	=	22.3789	=	33.5534
84016	4							=	4922.35	0	4084.29	0	1.37514e+06	0	527746	=	226.317	=	15.4786	=	47.9782	<	0.524902	=	852.229	=	16.0915	<	11.5479	=	5.55131	<	2.7832	=	5.35996	=	835.181	<	0.708008	=	37.7878	=	640.992	=	31.1243	=	10.722	=	21.1709
84017	0							=	8208.87	0	107118	0	6867128	0	1.7184e+06	=	361.474	=	63.1605	=	73.4171	<	0.524902	=	185.683	=	3.62364	=	15.273	=	11.9077	=	4.49781	=	19.0868	=	274.648	<	0.708008	=	79.5444	=	720.561	=	32.6818	=	107.266	=	185.786
84018	0							=	863.235	0	4986.86	0	2.09116e+06	0	1292628	=	53.0909	=	46.6851	=	79.6256	<	0.524902	=	135.325	=	4.82911	=	19.4524	=	10.7365	<	2.7832	=	10.0768	=	236.214	<	0.708008	=	12.4151	<	34.1309	=	20.369	=	126.206	=	203.237
84018	4							=	1753.65	0	3738.38	0	3.40991e+06	0	1.24927e+06	=	29.9975	=	29.3928	=	36.3529	<	0.524902	=	151.401	<	1.97754	=	14.541	=	8.75115	<	2.7832	=	12.0453	=	230.97	<	0.708008	=	16.4282	<	34.1309	=	38.7779	=	113.978	=	113.623
84022	0							=	5056.47	0	19708.9	0	3.04954e+06	0	1.75935e+06	=	76.1486	<	14.3555	=	120.183	<	0.524902	=	126.036	<	1.97754	=	37.9927	=	9.76175	<	2.7832	=	5.70672	=	143.888	<	0.708008	=	27.354	<	34.1309	=	27.287	=	191.532	=	222.214
84022	4							=	1396.95	0	17007.2	0	2732680	0	1.63453e+06	=	71.3526	<	14.3555	=	88.7966	<	0.524902	=	119.014	<	1.97754	=	32.3365	=	7.69717	<	2.7832	=	5.70672	=	138.195	<	0.708008	=	12.4151	<	34.1309	=	20.369	=	149.771	=	139.443
84023	0							=	2388.21	0	12336.9	0	1.75772e+06	0	385541	=	58.5591	=	38.3075	=	68.7324	=	2.15881	=	75.6425	=	15.7257	=	20.6566	=	9.76175	<	2.7832	=	12.9933	=	120.877	<	0.708008	=	30.7675	<	34.1309	=	85.1928	=	115.525	=	126.56
84023	4							=	3672.41	0	9411.88	0	1.07246e+06	0	578518	=	91.149	=	42.5525	=	93.2319	<	0.524902	=	70.6558	=	19.785	=	13.2847	=	7.69717	<	2.7832	=	11.0743	=	100.142	<	0.708008	=	23.8451	<	34.1309	=	20.369	=	172.382	=	165.073
84027	0							=	535.965	0	13028.5	0	3904077	0	1.84685e+06	=	79.4531	=	54.67	=	129.865	<	0.524902	=	1035.8	=	18.977	=	34.6109	=	20.0618	<	2.7832	=	16.6002	=	1130.78	=	2.70031	=	66.3974	=	1118.19	=	81.8038	=	177.909	=	1138.93
84027	4							=	1232.13	0	107118	0	7.06549e+06	0	2.48409e+06	=	102.819	=	302.831	=	410.36	=	7.64045	=	1035.8	=	133.725	=	109.605	=	72.8184	=	9.56502	=	72.4016	=	1130.78	=	18.6021	=	196.455	=	7664.94	=	80.0793	=	725.948	=	1997.61
84028	0							=	4332.75	0	29176.6	0	1343661	0	1.77967e+06	=	52.7784	=	97.6597	=	155.493	=	7.64045	=	649.625	=	44.1965	=	66.2419	=	45.6232	<	2.7832	=	63.8738	=	696.219	=	13.7676	=	61.9887	<	34.1309	=	78.3335	=	717.261	=	1775.59
84028	4							=	10397.7	0	17170.7	0	1.53364e+06	0	2.10693e+06	=	70.1937	=	168.435	=	161.615	=	1.84612	=	397.052	=	73.5134	=	70.466	=	43.2668	=	39.2571	=	66.1799	=	417.815	=	26.7616	=	150.335	=	1220.96	=	102.835	=	913.721	=	1997.61
84029	0							=	1995.27	0	8538.44	0	340839	0	959878	=	67.6619	=	343.832	=	190.882	=	10.4647	=	608.602	=	90.3368	=	109.605	=	34.6503	=	137.777	=	83.3237	=	702.811	=	26.7616	=	328.328	=	4794.26	=	102.835	=	826.623	=	1997.61
84029	4							=	2406.99	0	8501.51	0	832004	0	1.11322e+06	=	52.2552	=	123.498	=	122.146	<	0.524902	=	366.29	=	32.512	=	46.314	=	24.5208	=	7.11172	=	35.6693	=	413.037	=	26.7616	=	89.2507	<	34.1309	=	102.835	=	449.965	=	1825.63
84033	0							=	707.775	0	31775.3	0	9496360	0	734906	=	126.76	=	324.713	>	830.865	=	1.84612	=	604.683	=	133.725	=	109.605	=	22.3297	=	88.0297	=	40.4143	=	707.199	=	26.7616	=	189.901	=	1631.93	=	47.4128	=	1135.05	=	1997.61
84033	4							=	701.82	0	33216.6	0	8921309	0	591086	=	107.931	=	302.831	=	830.865	<	0.524902	=	436.673	=	133.725	=	109.605	=	26.6468	=	137.777	=	34.9762	=	538.134	=	26.7616	=	171.499	<	34.1309	=	41.3486	=	1135.05	=	1997.61
84037	0							=	1698.09	0	107118	0	8308396	0	1.10575e+06	=	99.8038	=	260.257	=	174.414	<	0.524902	=	1035.8	=	20.5912	=	76.7572	=	54.6897	<	2.7832	=	31.4452	=	1130.78	<	0.708008	=	166.224	=	7664.94	=	102.835	=	227.124	=	335.016
84040	0							=	1140.94	0	13883.6	0	3.83984e+06	0	2387510	=	62.0563	=	257.696	=	126.994	=	4.50198	=	326.915	=	45.7409	=	44.6633	=	51.3508	<	2.7832	=	50.6894	=	436.839	<	0.708008	=	93.4406	<	34.1309	=	102.835	=	255.06	=	390.92
84040	4							=	3398.35	0	10163.6	0	3052299	0	1.11681e+06	=	78.5286	=	215.688	=	108.104	<	0.524902	=	326.915	=	28.5698	=	37.9927	=	44.4501	<	2.7832	=	41.7389	=	396.243	<	0.708008	=	73.6465	<	34.1309	=	74.7739	=	228.413	=	335.016
84042	0							=	227.37	0	9057.49	0	3.16777e+06	0	1.51309e+06	=	69.835	=	24.6553	=	72.4406	=	13.4659	=	180.735	=	13.6754	=	14.541	=	9.76175	<	2.7832	=	11.0743	=	190.969	<	0.708008	=	23.8451	<	34.1309	=	16.3576	=	88.3611	=	120.098
84042	4							=	250.95	0	9104.02	0	2.23493e+06	0	2.10274e+06	=	42.9891	=	66.091	=	77.2626	<	0.524902	=	248.609	=	13.2635	=	33.4758	=	20.0618	<	2.7832	=	18.3151	=	259.591	<	0.708008	=	49.958	<	34.1309	=	86.8589	=	110.867	=	133.008
84051	0							=	797.325	0	14726.9	0	2.26793e+06	0	837908	=	96.3619	=	343.832	=	450.321	=	7.20561	=	1035.8	=	62.5631	=	109.605	=	70.5397	=	30.4901	=	86.5152	=	1130.78	=	18.5421	=	320.642	=	3139.5	=	94.9354	=	663.632	=	1132.8
84051	4							=	1716.6	0	14190.3	0	9635650	0	520438	=	73.9022	=	343.832	=	314.459	=	4.73522	=	1035.8	=	27.778	=	69.4123	=	45.0379	=	9.56502	=	80.095	=	1130.78	=	9.54942	=	158.292	=	1875.35	=	57.3485	=	479.987	=	771.861
84054	0							=	845.235	0	20055.7	0	1.89027e+06	0	1.37318e+06	=	80.7045	=	126.62	=	137.393	=	8.3578	=	481.939	=	32.512	=	45.7645	=	27.3426	<	2.7832	=	24.7581	=	516.294	=	17.2056	=	79.3696	<	34.1309	=	53.0638	=	428.211	=	1089.91
84054	4							=	442.035	0	44856.7	0	4415888	0	2.57721e+06	=	107.219	=	343.832	=	357.61	=	2.54974	=	774.389	=	101.457	=	109.605	=	74.075	=	81.9382	=	74.6239	=	848.733	=	26.7616	=	319.33	=	2311.69	=	102.835	=	750.914	=	1997.61
84055	0							=	3239.49	0	16315.3	0	555021	0	1.08317e+06	=	76.1486	=	296.677	=	500.65	=	21.8645	=	535.713	=	33.6896	=	35.742	=	40.8676	=	110.14	=	53.1575	=	636.433	=	19.4955	=	231.746	=	2365.38	=	102.835	=	798.418	=	1446.44
84055	4							=	1531.86	0	14329.1	0	415830	0	950266	=	76.491	=	196.61	=	400.993	=	4.9667	=	421.481	=	40.7109	=	28.8912	=	39.6505	=	103.315	=	36.3584	=	550.712	=	26.7616	=	201.692	=	1281.51	=	60.446	=	835.978	=	1951.21
84057	0							=	594.99	0	6690.43	0	6.84302e+06	0	526138	=	40.3834	=	210.286	=	203.63	=	4.42381	=	226.984	=	34.8649	=	28.8912	=	30.7368	<	2.7832	=	47.552	=	287.708	=	1.04164	=	163.582	<	34.1309	=	57.3485	=	421.631	=	569.713
84057	4							=	227.37	0	9411.88	0	12154069	0	643814	=	44.3751	=	144.94	=	167.64	=	0.83523	=	335.246	=	62.1837	=	34.6109	=	35.9217	<	2.7832	=	41.7389	=	417.815	<	0.708008	=	137.004	<	34.1309	=	61.4585	=	365.716	=	446.591
84058	0							=	654.255	0	15316.9	0	3.52817e+06	0	470872	=	22.2263	=	87.4942	=	84.2644	<	0.524902	=	214.988	=	32.119	=	18.2395	=	13.4942	<	2.7832	=	20.8009	=	251.838	<	0.708008	=	64.9332	<	34.1309	=	101.127	=	657.722	=	366.106
84060	0							=	512.415	0	21700.6	0	4.96244e+06	0	593352	=	102.746	=	343.832	=	417.325	=	8.57135	=	491.939	=	130.081	=	73.618	=	79.2672	=	40.0236	=	86.5152	=	369.617	=	18.1807	=	328.328	=	4656.73	=	85.1928	=	837.847	=	1539.2
84063	0							=	227.37	0	17806.9	0	3.39111e+06	0	2.57721e+06	=	55.2518	=	252.552	=	257.329	=	12.9264	=	484.941	=	38.7676	=	44.6633	=	43.2668	=	80.7037	=	86.5152	=	511.678	=	3.18956	=	126.263	<	34.1309	=	102.835	=	440.209	=	704.561
84063	4							=	666.135	0	14726.9	0	12270256	0	2.57721e+06	=	56.6675	=	212.992	=	490.439	=	3.95003	=	696.247	=	46.8973	=	47.9585	=	58.505	=	65.3972	=	86.5152	=	698.417	=	5.57061	=	134.326	<	34.1309	=	102.835	=	1044.88	=	936.945
84065	0							=	1183.47	0	8593.87	0	1.43168e+06	0	2.57721e+06	=	55.7597	=	343.832	=	390.343	=	3.74996	=	598.8	=	30.15	=	68.3571	=	39.9559	=	118.497	=	40.7467	=	694.02	=	15.4546	=	118.152	=	3313.11	=	59.4237	=	503.253	=	1108.29
84065	4							=	4120.6	0	7858.55	0	1.53056e+06	0	359926	=	76.9179	=	223.724	=	208.322	=	6.10137	=	1035.8	=	102.196	=	69.4123	=	71.048	=	23.6068	=	41.0782	=	1130.78	=	18.5421	=	155.643	=	2185.78	=	55.2298	=	726.912	=	1545.4
84066	0							=	3296.64	0	14428.4	0	799888	0	733332	=	76.8326	=	66.091	=	79.6256	<	0.524902	=	335.246	=	20.5912	=	49.0516	=	19.2862	<	2.7832	=	12.0453	=	424.965	<	0.708008	=	37.3726	<	34.1309	=	38.7779	=	143.979	=	196.897
84066	4							=	1354.14	0	14886.6	0	772910	0	599654	=	63.1986	=	107.545	=	184.371	<	0.524902	=	343.554	=	59.5247	=	96.8951	=	37.1784	<	2.7832	=	12.9933	=	432.096	<	0.708008	=	82.2091	<	34.1309	=	61.4585	=	347.368	=	428.056
84067	0							=	3928.22	0	17293.5	0	4.62812e+06	0	1040304	=	98.0161	=	140.422	=	177.76	=	8.32213	=	221.541	=	14.9074	=	35.742	=	30.7368	<	2.7832	=	17.464	=	297.821	=	2.57197	=	107.249	=	1076.34	=	48.5726	=	333.442	=	514.392
84067	4							=	8835.09	0	14667.2	0	4.68934e+06	0	1.30349e+06	=	91.0712	=	126.62	=	172.732	<	0.524902	=	142.242	=	20.5912	=	33.4758	=	26.6468	<	2.7832	=	19.9828	=	190.969	<	0.708008	=	93.4406	<	34.1309	=	53.0638	=	321.721	=	428.056
84069	0							=	678.015	0	15930.9	0	6.13278e+06	0	937875	=	112.151	=	343.832	=	501.185	=	15.5027	=	925.35	=	133.725	=	109.605	=	73.5732	=	38.4862	=	86.5152	=	892.245	=	25.1812	=	312.77	=	2507.83	=	92.5544	=	1036.84	=	1951.21
84069	4							=	666.135	0	16254.5	0	9019028	0	1.05843e+06	=	86.2526	=	343.832	=	368.048	=	21.8645	=	1035.8	=	133.725	=	109.605	=	79.2672	=	84.3906	=	86.5152	=	1084.77	=	20.0841	=	310.148	=	2113.38	=	64.4412	=	1135.05	=	1997.61
84072	0							=	4216.98	0	9692.9	0	2.42143e+06	0	614316	=	100.912	=	343.832	=	307.902	=	21.8645	=	695.279	=	133.725	=	109.605	=	79.2672	=	95.1762	=	69.5944	=	736.712	=	11.1619	=	291.815	=	5483.06	=	102.835	=	678.354	=	1154.25
84072	4							=	5485.48	0	8170.07	0	1.22895e+06	0	612796	=	106.074	=	343.832	=	680.799	=	21.8645	=	1035.8	=	133.725	=	109.605	=	79.2672	=	117.945	=	86.5152	=	1130.78	=	26.7616	=	328.328	=	5552.09	=	102.835	=	1135.05	=	1997.61
84073	0							=	875.25	0	10182.5	0	3.87072e+06	0	717633	=	44.6038	=	123.498	=	141.091	=	4.26682	=	194.079	=	18.1672	=	23.0419	=	33.3631	<	2.7832	=	26.2872	=	244.047	=	18.3014	=	59.0213	<	34.1309	=	46.2366	=	577.658	=	1997.61
84073	4							=	743.535	0	7059.27	0	2.46014e+06	0	818966	=	60.7091	=	150.906	=	122.146	<	0.524902	=	198.502	=	36.4286	=	34.6109	=	28.7165	<	2.7832	=	43.0508	=	204.441	=	26.7616	=	115.436	<	34.1309	=	46.2366	=	893.499	=	1997.61
84077	0							=	821.265	0	15126.5	0	6.51361e+06	0	1.78269e+06	=	53.9196	=	117.188	=	141.091	=	3.66946	=	519.837	=	49.5897	=	71.5181	=	37.8014	<	2.7832	=	39.7472	=	560.97	<	0.708008	=	70.7605	<	34.1309	=	53.0638	=	434.765	=	600.401
84077	4							=	1995.27	0	7858.55	0	5.06431e+06	0	1.25399e+06	=	66.4691	=	343.832	=	410.36	=	15.9001	=	1035.8	=	133.725	=	109.605	=	79.2672	=	125.598	=	86.5152	=	1130.78	=	21.706	=	328.328	=	3139.5	=	91.7531	=	1135.05	=	1997.61
84081	0							=	401.175	0	26997	0	3.55694e+06	0	1.11711e+06	=	75.8053	=	343.832	=	465.882	=	12.9264	=	457.853	=	52.6572	=	65.1819	=	47.3648	=	137.777	=	65.0299	=	789.804	=	26.7616	=	247.407	=	2649.37	=	72.0401	=	815.366	=	1856.96
84081	4							=	227.37	0	45544.3	0	7.08104e+06	0	1.01825e+06	=	67.1128	=	343.832	=	338.231	=	19.9257	=	438.695	=	109.202	=	109.605	=	64.8708	=	65.3972	=	79.553	=	559.831	=	13.3684	=	320.642	=	4502.03	=	83.508	=	731.726	=	1431
84082	0							=	737.58	0	23219.7	0	10326901	0	592596	=	85.1263	=	343.832	=	477.409	=	18.2334	=	1035.8	=	133.725	=	109.605	=	79.2672	=	137.777	=	60.3665	=	1130.78	=	26.7616	=	328.328	=	6279.21	=	101.127	=	972.949	=	1997.61
84082	4							=	1207.79	0	17868.7	0	9957397	0	523163	=	139.402	=	343.832	>	830.865	=	21.8645	=	1035.8	=	133.725	=	109.605	=	79.2672	=	137.777	=	86.5152	=	1130.78	=	26.7616	=	328.328	=	3865.73	=	102.835	>	1135.05	>	1997.61
84086	0							=	869.235	0	16284.9	0	3.54881e+06	0	1.00901e+06	=	52.2552	=	193.844	=	167.64	=	21.8645	=	366.29	=	85.1225	=	65.1819	=	32.059	<	2.7832	=	34.9762	=	460.434	<	0.708008	=	145.014	<	34.1309	=	53.0638	=	312.265	=	443.503
84086	4							=	2051.22	0	10637.3	0	3.04264e+06	0	698375	=	42.0516	=	212.992	=	146.562	=	2.97248	=	317.515	=	58.7639	=	55.0205	=	41.4716	<	2.7832	=	43.7023	=	332.794	<	0.708008	=	134.326	<	34.1309	=	69.2461	=	302.733	=	492.843
84090	0							=	436.2	0	18013	0	2.52497e+06	0	1.17521e+06	=	112.708	=	343.832	=	830.865	=	11.6005	=	751.299	=	133.725	=	109.605	=	79.2672	=	137.777	=	86.5152	=	925.976	=	26.7616	=	328.328	=	7664.94	=	80.0793	=	1135.05	=	1997.61
84090	4							=	1280.88	0	21071.4	0	1.69224e+06	0	1.43187e+06	=	114.506	=	343.832	=	830.865	=	13.0615	=	686.555	=	133.725	=	109.605	=	79.2672	=	137.777	=	86.5152	=	596.075	=	26.7616	=	328.328	=	7664.94	=	102.835	=	1135.05	=	1997.61
84091	0							=	228.105	0	26402.9	0	4574387	0	591589	=	70.3727	=	295.442	=	309.875	=	8.21502	=	503.914	=	133.725	=	99.448	=	79.2672	=	102.165	=	61.5423	=	658.676	=	14.6841	=	270.903	=	5345.09	=	98.0586	=	641.901	=	1132.8
84093	0							=	1384.72	0	9076.1	0	3.46368e+06	0	1.13725e+06	=	33.0255	=	141.932	=	179.422	=	4.65768	=	260.409	=	66.3499	=	49.0516	=	40.8676	<	2.7832	=	37.7249	=	296.56	<	0.708008	=	87.8484	<	34.1309	=	41.3486	=	460.743	=	551.286
84093	4							=	483.045	0	4727.27	0	4.161e+06	0	1.14238e+06	=	24.3314	=	104.278	=	186.008	<	0.524902	=	243.224	=	49.5897	=	30.0444	=	32.7132	<	2.7832	=	22.4089	=	290.242	<	0.708008	=	61.9887	<	34.1309	=	48.5726	=	466.108	=	489.763
84096	0							>	10397.7	0	13627.2	0	3127227	0	784104	=	56.7679	=	117.188	=	93.2319	<	0.524902	=	390.92	=	26.1906	=	56.6367	=	52.7502	=	9.56502	=	39.7472	=	439.208	<	0.708008	=	120.861	<	34.1309	=	43.8314	=	139.593	=	209.57
84096	4							=	6690.62	0	15648.6	0	2425942	0	530356	=	74.2502	=	329.521	=	313.152	=	8.3578	=	397.052	=	127.162	=	89.1996	=	79.2672	=	73.1713	=	68.462	=	426.155	=	10.5134	=	272.209	=	1707.52	=	102.835	=	497.989	=	918.601
84098	0							=	1378.6	0	12056	0	4.22602e+06	0	1.74215e+06	=	29.2864	=	135.864	=	91.0258	<	0.524902	=	685.586	=	62.5631	=	45.7645	=	37.8014	<	2.7832	=	21.6095	=	789.804	<	0.708008	=	76.5158	<	34.1309	=	38.7779	=	246.263	=	372.314
84098	4							=	1409.2	0	18945.9	0	7011363	0	2239815	=	65.6365	=	218.376	=	214.51	<	0.524902	=	792.635	=	99.2386	=	70.466	=	45.0379	<	2.7832	=	30.7248	=	900.696	=	3.53594	=	142.348	=	789.869	=	53.0638	=	351.978	=	502.081
84099	0							=	1728.94	0	13499.3	0	2712761	0	717111	=	95.7566	=	343.832	=	457.018	=	12.3165	=	608.602	=	133.725	=	109.605	=	77.5598	=	132.046	=	86.5152	=	631.969	=	20.8997	=	328.328	=	5035.08	=	102.835	=	779.493	=	1750.6
84099	4							=	2305.91	0	10453.1	0	6409134	0	676457	=	59.2675	=	178.359	=	125.7	<	0.524902	=	284.417	=	34.0101	=	53.4754	=	50.3755	<	2.7832	=	39.4584	=	304.353	<	0.708008	=	159.883	<	34.1309	=	72.9377	=	220.29	=	463.642
84101	0							=	4417.58	0	105354	0	6722335	0	916004	=	67.6855	=	141.598	=	142.927	<	0.524902	=	787.088	=	35.4821	=	42.484	=	30.5104	<	2.7832	=	25.9207	=	707.201	<	0.708008	=	101.637	<	34.1309	=	55.1802	=	269.837	=	388.44
84101	4							=	4666.68	0	8727.78	0	5.53145e+06	0	721033	=	65.2139	=	31.7185	=	58.1587	<	0.524902	=	400.959	<	1.97754	=	27.3859	=	14.9968	<	2.7832	=	12.2491	=	320.807	<	0.708008	=	33.6396	<	34.1309	=	62.2103	<	7.6416	=	54.6866
84103	0							=	1048.6	0	14114.9	0	1.4798e+06	0	1.24464e+06	=	16.3941	=	132.414	=	64.0249	<	0.524902	=	297.939	=	19.2812	=	56.1247	=	30.5104	<	2.7832	=	32.32	=	452.844	<	0.708008	=	114.086	<	34.1309	=	95.397	=	137.958	=	457.431
84103	4							=	3181.12	0	18595.1	0	6.84544e+06	0	1.94903e+06	=	31.617	=	37.376	=	62.5916	<	0.524902	=	454.124	=	11.3391	=	38.1547	=	20.9603	<	2.7832	=	19.0021	=	553.56	<	0.708008	=	45.1805	<	34.1309	=	35.9041	=	76.41	=	137.697
84104	0							=	3142.33	0	14670.6	0	13235166	0	1.47987e+06	=	30.4876	<	14.3555	=	21.0905	<	0.524902	=	331.336	<	1.97754	=	14.9051	=	9.20496	<	2.7832	=	5.34977	=	369.299	<	0.708008	=	15.0707	<	34.1309	=	25.2882	<	7.6416	=	45.0038
84104	4							=	6500.07	0	31491.2	0	13235166	0	1.14718e+06	=	32.2228	<	14.3555	<	2.12402	<	0.524902	=	144.215	<	1.97754	<	11.5479	<	5.41992	<	2.7832	=	3.9657	=	174.615	<	0.708008	<	2.13623	<	34.1309	=	21.0728	<	7.6416	<	13.5254
84106	0							=	1604.66	0	9696.8	0	5464019	0	1.60284e+06	=	49.4585	=	42.7759	=	13.9994	=	7.67756	=	119.751	<	1.97754	=	13.8856	=	10.4575	<	2.7832	=	10.1197	=	143.613	<	0.708008	=	20.39	<	34.1309	=	39.0139	<	7.6416	=	59.3643
84106	4							=	1401.9	0	10864.9	0	6494276	0	1.23421e+06	=	47.4205	=	62.6215	=	36.6482	<	0.524902	=	181.464	=	9.28874	=	25.7425	=	12.8053	<	2.7832	=	16.2134	=	207.599	<	0.708008	=	37.6101	<	34.1309	=	52.7094	=	60.8678	=	98.323
84107	0							=	1382.93	0	14834.5	0	2.22535e+06	0	566878	=	49.6132	=	185.084	=	120.09	=	3.14477	=	409.53	=	39.8141	=	52.1377	=	79.2672	<	2.7832	=	22.5412	=	424.465	<	0.708008	=	101.637	<	34.1309	=	41.9744	=	310.366	=	540.606
84107	4							=	1922.62	0	10769.8	0	2470672	0	540753	=	41.9054	=	181.731	=	123.46	<	0.524902	=	366.396	=	6.31198	=	50.1136	=	79.2672	<	2.7832	=	25.0888	=	414.062	<	0.708008	=	107.881	<	34.1309	=	35.9041	=	293.926	=	525.3
84108	0							=	660.075	0	6422.5	0	7.51707e+06	0	1.29883e+06	=	26.0257	=	150.599	=	87.5052	=	19.2324	=	733.564	=	35.9694	=	57.437	=	35.26	<	2.7832	=	28.3705	=	887.173	<	0.708008	=	104.764	<	34.1309	=	50.1636	=	269.837	=	369.369
84108	4							=	541.68	0	17854.4	0	8196629	0	1.08423e+06	=	33.2171	=	136.111	=	77.4918	<	0.524902	=	1035.8	=	53.1181	=	66.424	=	38.2986	<	2.7832	=	32.32	=	1130.78	<	0.708008	=	95.3476	<	34.1309	=	44.8084	=	244.912	=	330.812
84113	0							=	1408.23	0	20259.9	0	7040299	0	619159	=	37.2105	=	272.797	=	148.454	=	6.24555	=	379.412	=	65.7287	=	71.4254	=	79.2672	=	32.1526	=	42.7049	=	429.65	=	4.57464	=	135.58	<	34.1309	=	80.8526	=	486.168	=	755.027
84113	4							=	1560.26	0	14687	0	8060856	0	564482	=	24.8652	=	19.2468	<	2.12402	<	0.524902	=	97.0911	<	1.97754	=	18.7572	=	11.6543	<	2.7832	=	7.84548	=	87.6911	<	0.708008	=	25.1177	<	34.1309	=	41.9744	<	7.6416	<	13.5254
84114	0							=	3882.07	0	27532.1	0	3.84815e+06	0	218388	=	43.679	=	42.7759	=	32.9972	<	0.524902	=	1035.8	<	1.97754	=	46.6891	=	30.5104	<	2.7832	=	15.2522	=	760.192	<	0.708008	=	39.5438	<	34.1309	=	39.0139	<	7.6416	=	54.6866
84114	4							=	1465.2	0	107118	0	3.88109e+06	0	1.40335e+06	=	53.6869	=	47.9695	=	328.873	<	0.524902	=	570.331	=	133.725	=	27.3859	=	17.0714	<	2.7832	=	10.1197	=	483.444	<	0.708008	=	45.1805	=	7664.94	=	47.5335	<	7.6416	<	13.5254
84115	0							=	547.905	0	19407.9	0	1.56086e+06	0	819173	=	62.4847	=	113.409	=	198.957	<	0.524902	=	426.596	<	1.97754	=	39.6131	=	38.2986	=	10.4158	=	28.3705	=	548.607	<	0.708008	=	72.817	<	34.1309	=	55.1802	=	460.829	=	513.027
84115	4							=	4620.75	0	10769.8	0	1.74126e+06	0	844533	=	70.2319	=	80.6345	=	95.9245	<	0.524902	=	422.339	<	1.97754	=	30.581	=	30.5104	<	2.7832	=	19.0021	=	560.976	<	0.708008	=	62.7905	<	34.1309	=	39.0139	=	405.652	=	634.768
84116	0							=	1376.59	0	5878.17	0	3.57337e+06	0	723465	=	45.0015	=	278.701	=	175.536	=	3.68211	=	415.942	=	55.3337	=	57.437	=	51.7255	=	10.4158	=	77.5712	=	475.827	<	0.708008	=	168.958	=	755.748	=	86.4842	=	390.689	=	568.063
84116	4							=	541.68	0	15294.5	0	6034961	0	1162232	=	43.679	=	168.119	=	105.28	<	0.524902	=	454.124	=	38.8615	=	43.8983	=	38.2986	<	2.7832	=	50.3523	=	455.408	<	0.708008	=	89.0027	<	34.1309	=	50.1636	=	249.972	=	375.74
84119	0							=	597.72	0	18595.1	0	1533948	0	1.037e+06	=	80.752	=	343.832	=	364.069	=	21.8645	=	809.782	=	133.725	=	109.605	=	79.2672	=	137.777	=	86.5152	=	820.641	=	21.4542	=	328.328	=	6549.9	=	102.171	=	736.756	=	1739
84119	4							=	2305.91	0	14506.9	0	4755911	0	990204	=	92.8287	=	171.553	=	112.163	<	0.524902	=	424.468	=	43.1076	=	56.1247	=	44.839	<	2.7832	=	38.3585	=	474.556	<	0.708008	=	79.3564	<	34.1309	=	53.9537	=	312.689	=	513.027
84121	0							=	541.68	0	28074.9	0	5.15986e+06	0	1.07142e+06	=	33.9997	=	195.032	=	111.022	=	12.7129	=	444.622	=	62.734	=	55.4655	=	41.2516	<	2.7832	=	35.3779	=	474.556	<	0.708008	=	137.105	=	300.956	=	59.9248	=	234.668	=	372.556
84121	4							=	2633.1	0	6422.5	0	3.44999e+06	0	1.34004e+06	=	57.7259	=	309.089	=	161.154	<	0.524902	=	377.247	=	52.2263	=	79.3837	=	46.9423	<	2.7832	=	61.5388	=	421.868	=	2.90147	=	302.557	=	3402.76	=	84.6329	=	286.779	=	586.308
84122	0							=	772.545	0	8386.12	0	4864839	0	2.15027e+06	=	58.7097	=	42.7759	=	54.2788	=	5.76598	=	169.208	=	56.2146	=	109.605	=	19.0536	<	2.7832	=	12.2491	=	225.186	<	0.708008	=	41.4481	<	34.1309	=	39.0139	=	58.4949	=	81.5751
84122	4							=	597.72	0	21289.6	0	8665847	0	2010995	=	36.6565	=	128.685	=	91.1455	<	0.524902	=	273.07	=	52.6726	=	109.605	=	46.9423	<	2.7832	=	20.7942	=	337.109	<	0.708008	=	62.7905	<	34.1309	=	64.4442	=	242.367	=	317.82
84123	0							=	3161.73	0	19272.1	0	5429232	0	771825	=	32.4231	=	89.1698	=	55.0705	=	4.05252	=	282.153	=	24.7962	=	30.581	=	26.3326	<	2.7832	=	19.0021	=	318.075	<	0.708008	=	66.1664	<	34.1309	=	39.0139	=	84.6404	=	126.182
84123	4							=	2948.62	0	15162.9	0	8610429	0	1.01914e+06	=	28.9047	=	89.1698	=	51.8489	<	0.524902	=	252.449	=	22.6339	=	42.484	=	31.3201	<	2.7832	=	20.7942	=	304.353	<	0.708008	=	79.3564	<	34.1309	=	35.9041	=	76.41	=	130.045
84124	0							=	653.835	0	7829.61	0	1.44437e+06	0	442734	=	33.0197	=	101.517	=	68.2144	<	0.524902	=	163.023	=	20.4151	=	48.067	=	34.4855	<	2.7832	=	23.3995	=	186.73	<	0.708008	=	72.817	<	34.1309	=	32.6135	=	162.786	=	231.057
84124	4							=	1370.28	0	7092.68	0	6.21491e+06	0	273244	=	29.3319	<	14.3555	=	40.9614	<	0.524902	=	144.215	<	1.97754	=	27.3859	=	21.8891	<	2.7832	=	6.633	=	159.251	<	0.708008	=	20.39	<	34.1309	=	35.9041	=	144.336	=	167.48
84125	0							=	1420.89	0	61768.3	0	12175233	0	2460202	=	71.2357	=	343.832	=	123.46	=	8.18485	=	955.61	=	41.7035	=	94.2212	=	45.5439	=	74.4459	=	54.0461	=	1130.78	<	0.708008	=	208.214	=	5319.41	=	102.835	=	262.455	=	494.566
84126	0							=	628.89	0	30601	0	13235166	0	1.45748e+06	=	70.7348	=	174.966	=	92.9469	=	16.0746	=	562.14	=	22.0848	=	53.4754	=	42.6995	<	2.7832	=	31.5421	=	570.837	=	15.8883	=	120.259	=	3285.52	=	58.7613	=	412.011	=	1083.76
84126	4							=	1890.77	0	66718.5	0	13235166	0	2.57721e+06	=	52.2003	=	201.576	=	107.01	=	2.52957	=	1035.8	=	63.1636	=	87.1667	=	49.0125	<	2.7832	=	30.7585	=	1130.78	<	0.708008	=	132.526	=	437.223	=	52.7094	=	331.059	=	525.3
84128	0							=	479.52	0	4504.96	0	13235166	0	1946079	=	49.7676	=	84.9358	=	95.3313	<	0.524902	=	413.806	=	11.9979	=	19.675	=	42.6995	<	2.7832	=	22.1083	=	468.189	<	0.708008	=	76.0991	<	34.1309	=	52.7094	=	180.384	=	413.685
84128	4							=	2241.9	0	2674.28	0	13235166	0	2367781	=	55.1495	=	245.71	=	330.151	<	0.524902	=	347.837	=	100.018	=	41.0559	=	79.2672	=	54.158	=	52.7119	=	304.353	=	10.2044	=	220.303	=	1652.75	=	91.8964	=	514.106	=	1143.7
84129	0							=	1155.63	0	6635.17	0	5289706	0	655473	=	25.7962	=	62.6215	=	38.8685	<	0.524902	=	146.746	=	4.65277	=	18.7572	=	16.047	<	2.7832	=	14.2726	=	156.147	<	0.708008	=	45.1805	<	34.1309	=	44.8084	=	15.9404	=	231.057
84129	4							=	4142.94	0	5277.83	0	6.8908e+06	0	623482	=	29.3319	=	74.0434	=	46.6891	<	0.524902	=	170.44	=	13.2852	=	27.3859	=	24.1493	<	2.7832	=	18.087	=	180.691	<	0.708008	=	62.7905	<	34.1309	=	44.8084	=	51.0734	=	231.057
84132	0							=	979.455	0	19306	0	2.45611e+06	0	472735	=	71.6723	=	343.832	=	830.865	=	21.8645	=	1035.8	=	133.725	=	109.605	=	79.2672	=	137.777	=	86.5152	=	1130.78	=	26.7616	=	328.328	=	7664.94	=	102.835	=	1135.05	=	1997.61
84132	4							=	4339.04	0	12527.2	0	3795315	0	353662	=	55.5838	=	343.832	=	830.865	=	21.8645	=	941.982	=	133.725	=	109.605	=	79.2672	=	137.777	=	86.5152	=	1130.78	=	26.7616	=	328.328	=	7664.94	=	102.835	=	1135.05	=	1997.61
84133	0							=	1111.55	0	232.126	0	5641677	0	433984	=	41.6484	=	93.3417	=	73.5883	=	8.55717	=	205.57	<	1.97754	=	32.1387	=	19.0536	<	2.7832	=	21.6729	=	222.273	<	0.708008	=	41.4481	<	34.1309	=	29.0975	=	119.697	=	189.116
84133	4							=	810.105	0	232.126	0	5723628	0	390871	=	43.3445	=	42.7759	=	36.6482	<	0.524902	=	57.3894	<	1.97754	=	20.578	=	11.6543	<	2.7832	=	9.00412	=	59.1197	<	0.708008	=	8.36037	<	34.1309	=	16.2324	<	7.6416	=	90.0408
84135	0							=	2581.7	0	232.126	0	710500	0	376222	=	49.7676	=	236.475	=	129.051	=	8.26815	=	729.584	=	87.2501	=	95.3862	=	62.1233	=	98.1961	=	49.6721	=	907.646	=	12.6769	=	220.303	=	7664.94	=	102.835	=	480.122	=	1300.27
84135	4							>	10397.7	0	232.126	0	886000	0	1064213	=	49.4585	=	128.685	=	70.2551	<	0.524902	=	1035.8	=	133.725	=	84.7887	=	46.245	=	21.5804	=	25.9207	=	1130.78	<	0.708008	=	114.086	=	4461.8	=	90.1148	=	202.798	=	317.82
84136	0							=	572.805	0	232.126	0	5.55465e+06	0	1.32976e+06	=	37.2105	=	143.412	=	55.854	<	0.524902	=	348.933	=	14.5375	=	39.6131	=	28.8665	<	2.7832	=	25.0888	=	342.511	<	0.708008	=	82.5914	<	34.1309	=	68.7731	=	156.74	=	224.171
84136	4							=	4706.07	0	232.126	0	4.64623e+06	0	4734.92	=	26.254	=	132.414	=	61.1374	<	0.524902	=	437.212	=	23.7216	=	39.6131	=	28.8665	<	2.7832	=	22.5412	=	485.978	<	0.708008	=	79.3564	<	34.1309	=	57.5832	=	165.773	=	189.116
84141	0							=	1890.77	0	232.126	0	4.43148e+06	0	2.48232e+06	=	43.8456	=	25.7228	<	2.12402	=	13.4292	=	547.768	=	46.3442	=	14.9051	=	11.6543	<	2.7832	=	17.1579	=	402.301	<	0.708008	=	29.4966	<	34.1309	=	52.7094	=	37.3221	=	145.26
84141	4							=	2101.26	0	232.126	0	5470734	0	1.81388e+06	=	43.3445	=	37.376	<	2.12402	<	0.524902	=	1035.8	=	133.725	=	25.7425	=	19.0536	<	2.7832	=	11.7278	=	848.28	<	0.708008	=	33.6396	<	34.1309	=	47.5335	=	84.6404	=	160.145
84142	0							=	566.58	0	41193.6	0	8771360	0	1.93688e+06	=	104.911	=	150.599	=	114.438	=	4.62677	=	582.592	=	48.1708	=	63.889	=	35.26	<	2.7832	=	35.3779	=	739.076	<	0.708008	=	129.468	=	7664.94	=	97.1177	=	262.455	=	419.966
84142	4							=	2781.06	0	30231.8	0	7223704	0	2.57721e+06	=	64.4221	=	84.9358	=	70.2551	<	0.524902	=	775.225	=	27.9513	=	41.0559	=	29.6927	<	2.7832	=	18.087	=	952.865	<	0.708008	=	69.5072	<	34.1309	=	64.4442	=	200.054	=	210.282
84145	0							=	227.37	0	69562	0	6429393	0	541712	=	37.9416	=	57.8697	=	38.8685	=	1.75426	=	389.13	<	1.97754	=	28.9976	=	9.20496	<	2.7832	=	13.2724	=	416.667	<	0.708008	=	45.1805	=	3989.45	=	52.7094	<	7.6416	<	13.5254
84145	4							=	2011.89	0	107118	0	8.3739e+06	0	768882	=	46.6226	=	301.941	=	125.7	=	8.72063	=	515.771	=	72.0578	=	98.8642	=	53.7275	=	56.7022	=	55.7002	=	573.297	=	7.69292	=	202.174	=	3767.94	=	88.3111	=	530.864	=	769.999
84147	0							=	797.58	0	15130	0	6.9156e+06	0	379061	=	67.8783	=	343.832	=	436.073	=	18.1681	=	959.502	=	133.725	=	109.605	=	79.2672	=	110.798	=	86.5152	=	1090.86	=	24.1569	=	328.328	=	5673.29	=	102.835	=	898.967	=	1981.73
84147	4							=	2800.38	0	13886.9	0	4.14248e+06	0	459207	=	53.1694	=	208.054	=	116.704	<	0.524902	=	470.948	=	60.1439	=	77.564	=	47.9814	<	2.7832	=	37.6201	=	469.464	<	0.708008	=	205.194	<	34.1309	=	70.8745	=	234.668	=	519.167
84151	0							=	1117.83	0	9289.34	0	5.45175e+06	0	1.41956e+06	=	62.4172	=	67.2627	=	76.2012	=	11.6175	=	578.509	=	74.9744	=	36.6795	=	20.9603	<	2.7832	=	40.5492	=	806.762	=	26.7616	=	48.8266	<	34.1309	=	44.8084	=	995.615	=	1997.61
84151	4							=	2536.74	0	8076.55	0	3.87232e+06	0	2.54711e+06	=	69.8534	=	324.637	=	171.104	=	2.52957	=	863.831	=	114.072	=	109.605	=	79.2672	=	61.6906	=	86.5152	=	932.562	=	26.7616	=	291.809	=	1455.82	=	64.4442	=	985.229	=	1997.61
84154	0							=	3440.15	0	7721.77	0	5221763	0	1.1303e+06	=	65.7272	=	343.832	=	169.076	=	21.8645	=	476.706	=	69.4797	=	98.2034	=	79.2672	=	129.996	=	70.2735	=	661.313	=	16.3329	=	328.328	=	6384.94	=	102.835	=	348.489	=	836.542
84154	4							=	3608.88	0	6802.64	0	2908680	0	1.70892e+06	=	53.1883	=	343.832	=	177.445	=	15.5852	=	437.751	=	110.216	=	95.5013	=	79.2672	=	135.845	=	66.6219	=	514.292	=	20.5867	=	278.328	=	2832.09	=	102.835	=	589.241	=	1053.16
84160	0							=	5285.42	0	9555.58	0	696853	0	270325	=	63.8755	=	280.414	=	115.761	=	21.8645	=	514.962	=	33.8472	=	109.605	=	79.2672	=	137.777	=	66.1594	=	479.221	<	0.708008	=	317.678	<	34.1309	=	102.835	=	119.802	=	358.367
84160	4							=	7505.42	0	6316.37	0	235760	0	243107	=	81.9372	=	343.832	=	404.297	=	21.8645	=	1035.8	=	133.725	=	109.605	=	79.2672	=	137.777	=	86.5152	=	1130.78	=	26.7616	=	328.328	=	7664.94	=	102.835	=	909.927	=	1997.61
84161	0							=	891.57	0	10263.5	0	13235166	0	1.41595e+06	=	38.6405	=	157.915	=	112.684	=	18.5901	=	318.899	=	12.3799	=	30.059	=	58.6526	<	2.7832	=	44.6058	=	389.791	=	5.51453	=	65.4712	<	34.1309	=	67.0976	=	295.684	=	705.528
84161	4							=	3032.52	0	7429.7	0	9465442	0	1.2486e+06	=	44.6012	=	150.811	=	91.6674	<	0.524902	=	200.624	=	16.826	=	37.6509	=	38.0081	<	2.7832	=	40.1065	=	247.283	=	16.9283	=	85.4517	<	34.1309	=	81.8616	=	217.501	=	1063.34
84163	0							=	1611	0	8774.46	0	2.1506e+06	0	780912	=	59.4049	=	93.8868	=	72.2557	=	3.40829	=	286.878	=	10.1092	=	22.7624	=	63.3979	<	2.7832	=	22.0252	=	555.923	<	0.708008	=	54.5665	<	34.1309	=	75.6579	=	73.1062	=	268.531
84163	4							=	1731.68	0	7737.17	0	4.80625e+06	0	1.15182e+06	=	61.8439	=	224.04	=	117.277	<	0.524902	=	243.494	=	47.1421	=	39.4603	=	79.2672	<	2.7832	=	39.5288	=	657.154	=	4.16991	=	112.736	<	34.1309	=	102.835	=	234.765	=	485.081
84164	0							=	3097.09	0	24886.5	0	2.20548e+06	0	1.24492e+06	=	124.27	=	343.832	=	330.63	=	21.8645	=	822.6	=	133.725	=	109.605	=	79.2672	=	137.777	=	86.5152	=	1045.99	=	26.7616	=	328.328	=	3633.35	=	102.835	=	1135.05	=	1997.61
84164	4							=	897.84	0	16917.7	0	1.54473e+06	0	918545	=	80.9299	=	343.832	=	285.774	=	21.8645	=	796.65	=	133.725	=	109.605	=	79.2672	=	137.777	=	86.5152	=	845.886	=	26.7616	=	328.328	=	4650.66	=	102.835	=	977.128	=	1997.61
84165	0							=	2024.66	0	29094.1	0	13235166	0	681047	=	72.6489	=	343.832	=	189.116	=	21.8645	=	501.918	=	100.762	=	106.195	=	79.2672	=	91.7541	=	86.5152	=	600.821	=	18.6584	=	271.11	=	4343.6	=	102.835	=	573.247	=	1423.12
84165	4							=	1389.26	0	26704.2	0	13235166	0	670180	=	57.6849	=	171.603	=	97.9279	<	0.524902	=	335.797	=	52.1695	=	41.2406	=	58.6526	<	2.7832	=	34.7651	=	406.244	=	3.51121	=	112.736	=	1375.8	=	75.6579	=	321.066	=	592.069
84166	0							=	6120.31	0	23338.1	0	11556712	0	701616	=	58.7647	=	295.345	=	142.594	=	12.8972	=	1035.8	=	39.0037	=	71.5381	=	79.2672	<	2.7832	=	35.3756	=	1130.78	<	0.708008	=	146.314	<	34.1309	=	67.0976	=	282.711	=	520.066
84167	0							=	2190.74	0	9039.38	0	13235166	0	1.97945e+06	=	65.4651	=	178.217	=	121.741	=	8.89179	=	259.028	=	36.9482	=	35.8097	=	69.9755	<	2.7832	=	38.9475	=	315.997	<	0.708008	=	85.4517	<	34.1309	=	96.9061	=	278.341	=	543.053
84167	4							=	5490.25	0	7737.17	0	13235166	0	1.6314e+06	=	54.948	=	215.33	=	142.594	=	7.75236	=	291.863	=	43.0886	=	32.9808	=	79.2672	<	2.7832	=	40.1065	=	338.887	<	0.708008	=	94.8253	<	34.1309	=	74.0256	=	321.066	=	618.07
84169	0							=	1149.33	0	8758.89	0	13235166	0	1.32779e+06	=	103.835	=	343.832	=	830.865	=	21.8645	=	1035.8	=	133.725	=	109.605	=	79.2672	=	137.777	=	86.5152	=	1130.78	=	26.7616	=	328.328	=	7664.94	=	102.835	=	1135.05	=	1997.61
84169	4							=	5028.29	0	10263.5	0	4323306	0	1.656e+06	=	57.467	=	343.832	=	467.168	=	21.8645	=	1035.8	=	133.725	=	109.605	=	79.2672	=	137.777	=	86.5152	=	1130.78	=	26.7616	=	328.328	=	6123.65	=	102.835	=	1135.05	=	1997.61
84170	0							=	10397.7	0	14147.6	0	2329085	0	677906	=	50.4123	=	343.832	=	201.642	=	19.7249	=	552.618	=	49.661	=	109.605	=	79.2672	=	137.777	=	73.8444	=	681.982	=	15.109	=	260.238	=	2145.35	=	102.835	=	476.412	=	930.128
84170	4							=	2171.55	0	8293.15	0	3.39133e+06	0	488882	=	39.5565	=	171.603	=	131.741	<	0.524902	=	151.984	=	12.3799	=	43.8616	=	61.0668	=	33.0426	=	30.3509	=	194.697	<	0.708008	=	99.397	<	34.1309	=	90.3751	=	172.873	=	305.543
84171	0							=	1086.36	0	4298.45	0	5072949	0	437391	=	17.1622	=	168.241	=	94.3945	<	0.524902	=	142.95	=	12.942	=	21.648	=	39.8239	<	2.7832	=	18.1341	=	192.579	<	0.708008	=	60.1186	<	34.1309	=	32.4675	=	211.105	=	366.918
84171	4							=	2062.95	0	6119.63	0	4.81044e+06	0	372118	=	18.4995	=	191.042	=	78.8791	<	0.524902	=	160.863	=	12.3799	=	23.8557	=	43.231	<	2.7832	=	20.5076	=	205.168	<	0.708008	=	65.4712	<	34.1309	=	50.4073	=	146.273	=	296.445
84175	0							=	3337.54	0	7190.42	0	4063964	0	1.88277e+06	=	143.486	=	95.0018	=	178.998	=	5.33919	=	280.403	=	10.8828	=	109.605	=	18.6277	<	2.7832	=	10.5027	=	275.894	=	19.5117	=	62.9874	=	2125	=	28.9969	=	1135.05	=	1167.85
84175	4							=	5395.68	0	7334.92	0	4461887	0	2.28954e+06	=	39.0094	<	14.3555	=	20.999	<	0.524902	=	69.5518	<	1.97754	=	33.5791	<	5.41992	<	2.7832	=	3.40986	=	82.419	<	0.708008	=	11.7014	<	34.1309	=	8.16312	=	53.881	=	84.0817
84176	0							=	2262.98	0	18205.3	0	5.19207e+06	0	2.57721e+06	=	98.3068	=	309.912	=	237.412	=	9.81919	=	362.141	=	39.4966	=	22.6577	=	45.8997	=	60.7575	=	51.4596	=	363.611	=	7.90404	=	269.276	=	1303.4	=	37.7933	=	722.997	=	1104.4
84176	4							=	3728.72	0	14251.3	0	2.16223e+06	0	2.57721e+06	=	63.3676	=	246.425	=	320.296	=	2.45578	=	347.463	=	12.3456	=	14.8094	=	39.6492	=	39.8927	=	40.9129	=	267.754	=	11.5998	=	163.832	=	54.2766	=	31.3072	=	968.079	=	1401.71
84177	0							=	4209.33	0	62973.8	0	7005462	0	1.97756e+06	=	56.9675	<	14.3555	<	2.12402	<	0.524902	=	442.546	<	1.97754	=	18.3573	<	5.41992	<	2.7832	=	3.40986	=	440.005	<	0.708008	=	20.338	<	34.1309	=	10.2445	=	9.89217	=	16.394
84177	4							=	1207.76	0	107118	0	13235166	0	2.57721e+06	=	21.2432	=	15.84	<	2.12402	<	0.524902	=	1035.8	<	1.97754	=	43.9561	=	11.3295	<	2.7832	=	2.82057	=	1130.78	<	0.708008	=	38.402	=	2538.89	=	12.1324	<	7.6416	=	16.394
84180	0							=	1850.54	0	20684.8	0	6765002	0	1.95498e+06	=	38.0256	<	14.3555	=	6.92263	=	5.39432	=	101.548	=	7.02314	=	15.5161	<	5.41992	<	2.7832	=	5.12329	=	133.143	<	0.708008	=	23.0316	=	1384.64	=	20.0313	<	7.6416	<	13.5254
84180	4							=	3155.73	0	14564.2	0	3.76763e+06	0	2.25543e+06	=	37.3962	<	14.3555	=	11.3309	<	0.524902	=	45.3124	<	1.97754	=	19.7859	=	5.48088	<	2.7832	=	4.27532	=	41.9728	<	0.708008	=	8.448	<	34.1309	=	13.8836	<	7.6416	=	16.394
84181	0							=	925.185	0	6590.32	0	4.34169e+06	0	403094	=	46.5018	<	14.3555	<	2.12402	=	8.35533	=	81.0123	<	1.97754	<	11.5479	<	5.41992	<	2.7832	=	4.55972	=	116.348	<	0.708008	=	11.7014	<	34.1309	=	15.531	<	7.6416	=	32.1453
84181	4							=	1776.18	0	6237.9	0	3.96642e+06	0	1.27676e+06	=	36.3109	=	15.84	=	27.041	<	0.524902	=	121.995	=	7.02314	=	14.8094	=	9.57267	<	2.7832	=	6.77952	=	140.113	<	0.708008	=	25.6719	<	34.1309	=	20.0313	=	116.532	=	155.71
84183	0							=	5674.38	0	12837.9	0	4481522	0	510790	=	41.6612	<	14.3555	=	16.2811	<	0.524902	=	71.8474	=	21.7489	<	11.5479	=	8.49263	<	2.7832	=	4.55972	=	63.7898	<	0.708008	=	23.0316	<	34.1309	=	17.0957	=	126.479	=	140.223
84183	4							=	5526.25	0	10410.8	0	4314004	0	489955	=	59.066	<	14.3555	=	41.3314	<	0.524902	=	94.7145	=	5.12214	=	12.6985	=	6.06378	<	2.7832	=	4.55972	=	83.8436	<	0.708008	=	30.838	<	34.1309	=	22.7672	=	57.5203	=	66.19
84187	0							=	1924.57	0	107118	0	6.07669e+06	0	2.57721e+06	=	62.9724	<	14.3555	=	7.83346	<	0.524902	=	243.822	<	1.97754	=	16.2243	=	5.8706	<	2.7832	=	7.32208	=	238.509	<	0.708008	=	21.6924	<	34.1309	=	22.7672	=	21.5519	=	38.7268
84187	4							=	6401.1	0	28966	0	4737033	0	2.57721e+06	=	66.5084	<	14.3555	<	2.12402	<	0.524902	=	159.891	<	1.97754	=	12.6985	<	5.41992	<	2.7832	=	5.68066	=	162.324	<	0.708008	=	17.5736	<	34.1309	=	21.4209	=	16.8562	=	19.4477
84191	0							=	3977.04	0	9410.15	0	3.28717e+06	0	2.57721e+06	=	63.1305	<	14.3555	<	2.12402	<	0.524902	=	145.77	<	1.97754	<	11.5479	=	7.38877	<	2.7832	=	3.40986	=	177.52	<	0.708008	=	14.7107	<	34.1309	=	8.16312	<	7.6416	<	13.5254
84191	4							=	3640.53	0	12229.5	0	2.69389e+06	0	2.57721e+06	=	39.8983	<	14.3555	<	2.12402	<	0.524902	=	156.504	=	10.8828	=	14.8094	=	7.01468	<	2.7832	=	4.84233	=	203.647	<	0.708008	=	20.338	<	34.1309	=	15.531	<	7.6416	<	13.5254
84197	0							=	746.28	0	8824.09	0	6461647	0	1186972	=	33.1891	=	84.9048	=	134.712	<	0.524902	=	89.0112	=	20.7496	=	31.3773	=	17.6638	<	2.7832	=	19.0722	=	131.747	=	3.62992	=	112.371	=	1826.91	=	43.7749	=	303.734	=	583.308
84197	4							=	2184.44	0	12303	0	6367452	0	1.58216e+06	=	25.0166	=	20.9662	=	20.999	<	0.524902	=	68.4033	<	1.97754	<	11.5479	=	6.2559	<	2.7832	=	8.92681	=	69.545	<	0.708008	=	35.8989	<	34.1309	=	26.5922	=	81.9493	=	199.23
84201	0							=	4509.04	0	4674.55	0	3485702	0	412711	=	44.7883	<	14.3555	=	13.0133	<	0.524902	=	207.238	<	1.97754	=	14.1042	<	5.41992	<	2.7832	=	7.32208	=	172.691	<	0.708008	=	28.2712	<	34.1309	=	25.3492	=	47.8325	=	55.7039
84201	4							>	10397.7	0	4846.5	0	3914911	0	416456	=	38.1153	<	14.3555	<	2.12402	<	0.524902	=	101.548	<	1.97754	<	11.5479	<	5.41992	<	2.7832	=	3.40986	=	83.8436	<	0.708008	=	17.5736	<	34.1309	=	18.5922	<	7.6416	=	25.7097
84202	0							=	3910.77	0	42212	0	6.96824e+06	0	957869	=	223.649	=	18.4301	=	7.83346	<	0.524902	=	372.31	=	5.59515	=	18.3573	=	8.49263	<	2.7832	=	6.77952	=	521.409	<	0.708008	=	38.402	<	34.1309	=	15.531	=	59.9506	=	69.7289
84203	0							=	552.585	0	7505.34	0	2.33181e+06	0	1.04531e+06	=	20.4049	=	51.1805	=	54.1971	<	0.524902	=	95.8542	=	14.0609	<	11.5479	=	9.21505	<	2.7832	=	13.5873	=	111.431	<	0.708008	=	62.9874	<	34.1309	=	30.1629	=	158.974	=	136.382
84203	4							=	2212.51	0	8745.77	0	3724733	0	1.02083e+06	=	16.7335	=	53.3701	=	66.5899	<	0.524902	=	69.5518	=	16.7731	<	11.5479	=	8.12754	<	2.7832	=	13.0786	=	90.951	<	0.708008	=	58.1	<	34.1309	=	33.5368	=	203.062	=	149.88
84205	0							=	785.175	0	107118	0	13235166	0	2.57721e+06	=	54.3582	=	59.8613	=	54.8599	<	0.524902	=	550.963	=	22.2493	=	39.4891	=	11.6753	<	2.7832	=	17.0989	=	561.354	<	0.708008	=	107.357	=	7664.94	=	63.0552	=	104.138	=	183.255
84210	0							=	1055.62	0	8485.38	0	5127299	0	307579	=	35.0341	=	40.0021	=	69.1504	<	0.524902	=	222.437	=	2.32648	=	22.6577	=	14.3862	<	2.7832	=	10.5027	=	207.76	<	0.708008	=	62.9874	<	34.1309	=	27.8074	=	201.798	=	450.724
84210	4							=	2724.99	0	23329.1	0	4650584	0	633589	=	26.504	=	33.069	=	44.0875	<	0.524902	=	277.026	<	1.97754	=	23.3785	=	12.3619	<	2.7832	=	8.92681	=	235.101	<	0.708008	=	58.1	<	34.1309	=	28.9969	=	123.99	=	179.287
84211	0							=	2111.29	0	10652.1	0	748390	0	610307	=	13.5443	<	14.3555	<	2.12402	<	0.524902	=	110.645	<	1.97754	=	13.4005	<	5.41992	<	2.7832	=	5.12329	=	128.953	<	0.708008	=	25.6719	<	34.1309	=	20.0313	=	14.5227	=	38.7268
84211	4							=	5771.55	0	7351.95	0	406984	0	634745	=	25.8126	<	14.3555	=	7.83346	<	0.524902	=	319.266	=	3.24873	=	21.2194	=	7.94396	<	2.7832	=	4.55972	=	376.371	<	0.708008	=	25.6719	<	34.1309	=	13.8836	=	35.8097	=	55.7039
84217	0							=	1267.8	0	107095	0	5.06237e+06	0	122023	=	40.0754	=	86.9379	=	52.2009	<	0.524902	=	215.682	=	20.9993	=	43.5828	=	21.7881	<	2.7832	=	15.1023	=	305.673	<	0.708008	=	97.3897	=	912.702	=	40.8373	=	136.451	=	223.492
84219	0							=	1907.51	0	13686.1	0	2.81974e+06	0	213844	=	31.8819	<	14.3555	=	19.4471	<	0.524902	=	150.291	=	5.59515	<	11.5479	=	8.31042	<	2.7832	=	7.8606	=	159.555	<	0.708008	=	28.2712	<	34.1309	=	25.3492	=	109.09	=	113.614
84222	0							=	2614.12	0	11699.5	0	1.18e+06	0	1.07722e+06	=	21.8662	<	14.3555	<	2.12402	<	0.524902	=	17.1093	<	1.97754	<	11.5479	=	48.9845	<	2.7832	=	5.68066	=	39.0292	<	0.708008	=	14.7107	<	34.1309	=	32.4314	=	196.742	=	419.533
84222	4							=	5458.08	0	8416.12	0	2.90978e+06	0	1.37762e+06	=	17.3956	<	14.3555	<	2.12402	<	0.524902	=	13.6619	<	1.97754	<	11.5479	=	11.3295	<	2.7832	=	5.68066	=	34.5942	<	0.708008	=	17.5736	<	34.1309	=	17.0957	=	81.9493	=	98.7203
84223	0							=	1279.76	0	13153.6	0	5.92205e+06	0	1.00698e+06	=	32.0695	=	234.17	=	198.586	=	6.42272	=	199.918	=	94.1022	=	62.8516	=	38.2115	=	18.7789	=	26.7812	=	298.914	=	6.83099	=	174.439	=	1566.43	=	27.8074	=	671.07	=	1015.86
84223	4							=	6249.85	0	14716.4	0	3.51681e+06	0	2004730	=	19.5576	=	40.0021	=	25.5526	<	0.524902	=	51.1097	=	10.8828	<	11.5479	=	8.12754	<	2.7832	=	5.12329	=	92.3695	<	0.708008	=	25.6719	<	34.1309	=	17.0957	=	171.533	=	393.063
84224	0							>	10397.7	0	14907.2	0	2.43696e+06	0	1.89631e+06	=	50.1337	=	23.4567	=	50.8634	=	12.0661	=	349.721	=	16.7731	=	26.2729	=	13.0422	<	2.7832	=	13.0786	=	373.686	<	0.708008	=	32.1114	<	34.1309	=	20.0313	=	174.048	=	163.524
84225	0							=	2374.83	0	14869	0	3.71757e+06	0	1.88018e+06	=	36.3109	=	82.8645	=	57.4984	=	1.15159	=	81.0123	<	1.97754	=	14.8094	=	14.0522	<	2.7832	=	10.5027	=	88.1111	<	0.708008	=	23.0316	<	34.1309	=	12.1324	=	195.479	=	207.278
84225	4							=	7797.4	0	13770.6	0	3.41078e+06	0	2287092	=	36.4923	=	59.8613	=	29.98	<	0.524902	=	46.4734	<	1.97754	<	11.5479	=	14.7189	<	2.7832	=	8.92681	=	33.1101	<	0.708008	=	17.5736	<	34.1309	=	17.0957	=	146.447	=	171.383
94001	0							>	10397.7	0	92811.9	0	5.2168e+06	0	411107	=	81.5787	=	35.4024	=	20.999	<	0.524902	=	1035.8	=	3.94735	=	45.0772	=	14.0522	<	2.7832	=	10.5027	=	1130.78	<	0.708008	=	60.5441	=	3222.45	=	32.4314	=	55.0933	=	73.2883
94003	0							=	2003.98	0	67440.2	0	6.68661e+06	0	523751	=	68.5308	=	171.371	=	328.783	=	2.39841	=	900.078	=	133.725	=	97.8458	=	79.2672	=	53.6783	=	27.4915	=	978.822	=	10.7805	=	275.125	=	7664.94	=	37.7933	=	1135.05	=	1608.31
94013	0							=	227.37	0	107118	0	4835692	0	1.5036e+06	=	25.5148	=	84.9048	=	65.3038	<	0.524902	=	814.246	=	8.46265	=	42.4639	=	21.7881	<	2.7832	=	30.5484	=	724.823	<	0.708008	=	85.0335	=	6561.81	=	30.1629	=	216.99	=	203.249
94013	4							=	7264.38	0	107118	0	6.91313e+06	0	2.57721e+06	=	62.8141	=	20.9662	=	29.98	<	0.524902	=	779.375	=	9.91189	=	26.2729	=	12.0194	<	2.7832	=	8.92681	=	732.792	<	0.708008	=	38.402	<	34.1309	=	20.0313	=	155.212	=	124.937
94016	0							=	1451.51	0	34496.4	0	6.96432e+06	0	278655	=	39.5433	=	15.84	=	7.83346	<	0.524902	=	103.824	<	1.97754	=	14.1042	<	5.41992	<	2.7832	=	5.68066	=	128.953	<	0.708008	=	20.338	=	1323.73	=	20.0313	=	67.2593	=	80.4653
94017	0							=	1104.65	0	14754.5	0	4.96274e+06	0	839411	=	14.243	=	15.84	=	6.92263	<	0.524902	=	103.824	<	1.97754	=	12.6985	=	7.38877	<	2.7832	=	7.8606	=	107.912	<	0.708008	=	33.379	<	34.1309	=	30.1629	=	158.974	=	167.448
94017	4							=	2724.99	0	8468.06	0	4.69239e+06	0	831161	=	29.2248	<	14.3555	=	5.99227	<	0.524902	=	463.007	<	1.97754	=	13.4005	=	7.38877	<	2.7832	=	4.55972	=	481.41	<	0.708008	=	23.0316	<	34.1309	=	17.0957	=	99.1927	=	106.137
94018	0							=	3646.03	0	103002	0	13235166	0	1.20706e+06	=	29.0327	=	70.4557	=	31.4322	<	0.524902	=	647.839	=	133.725	=	25.5477	=	10.6326	<	2.7832	=	11.2816	=	880.298	<	0.708008	=	75.2137	=	596.354	=	46.6199	=	86.8653	=	106.137
94019	0							=	2313.36	0	18577.2	0	2574486	0	633589	=	49.7148	=	33.069	=	86.0735	<	0.524902	=	78.7236	=	3.48102	=	16.934	=	13.7169	<	2.7832	=	9.718	=	158.862	=	1.94423	=	45.8379	<	34.1309	=	20.0313	=	383.657	=	532.397
94019	4							=	2591.91	0	13088.5	0	2.23936e+06	0	451126	=	49.7148	=	20.9662	=	48.1714	<	0.524902	=	137.853	<	1.97754	=	13.4005	=	8.85508	<	2.7832	=	7.8606	=	217.344	<	0.708008	=	48.2995	<	34.1309	=	21.4209	=	222.063	=	336.586
94020	0							=	2569.71	0	9568.5	0	3.97448e+06	0	1.75309e+06	=	32.6305	=	76.6975	=	214.143	=	1.55919	=	167.228	<	1.97754	=	20.502	=	58.3819	=	24.0932	=	13.5873	=	225.546	=	4.29877	=	65.4307	<	34.1309	=	18.5922	=	636.572	=	672.959
94020	4							=	3717.69	0	10903.4	0	4.20284e+06	0	611737	=	23.4043	=	23.4567	=	90.3715	<	0.524902	=	111.781	<	1.97754	=	11.9982	=	21.7881	<	2.7832	=	7.32208	=	126.157	<	0.708008	=	33.379	<	34.1309	=	22.7672	=	262.783	=	211.317
94021	0							=	552.585	0	51143.7	0	6.25947e+06	0	2.2506e+06	=	77.0874	=	343.832	=	255.665	=	4.62163	=	1035.8	=	97.3151	=	109.605	=	70.8411	=	52.7816	=	68.0771	=	1130.78	=	9.59074	=	328.328	=	7664.94	=	102.835	=	760.408	=	1021.03
94021	4							=	6652.81	0	107118	0	6693216	0	2.57721e+06	=	93.6498	=	287.831	=	134.138	<	0.524902	=	1035.8	=	50.0713	=	82.9294	=	43.3567	<	2.7832	=	24.3997	=	1130.78	=	2.66352	=	213.84	=	7664.94	=	44.7329	=	469.487	=	502.666
94022	0							=	1781.91	0	13060.6	0	4565737	0	1.6608e+06	=	25.3158	<	14.3555	=	25.5526	<	0.524902	=	61.5015	<	1.97754	<	11.5479	<	5.41992	<	2.7832	=	5.12329	=	80.9933	<	0.708008	=	14.7107	<	34.1309	=	10.2445	=	101.664	=	91.3674
94022	4							=	3684.61	0	15820.9	0	4.26545e+06	0	2.25725e+06	=	38.831	<	14.3555	=	48.1714	<	0.524902	=	121.995	<	1.97754	=	12.6985	=	7.75965	<	2.7832	=	13.5873	=	135.933	<	0.708008	=	20.338	<	34.1309	=	13.8836	=	158.974	=	121.149
94027	0							=	2796.93	0	27380.3	0	5.11394e+06	0	748589	=	22.8946	=	80.8167	=	89.1469	<	0.524902	=	153.115	=	15.7846	=	32.8442	=	21.4753	<	2.7832	=	16.6021	=	213.238	<	0.708008	=	77.6643	<	34.1309	=	48.4707	=	328.149	=	300.339
94028	0							=	3618.48	0	4600.98	0	2.74438e+06	0	186505	=	51.1354	=	80.8167	=	82.9826	<	0.524902	=	201.044	=	14.0609	=	15.5161	=	15.3809	<	2.7832	=	8.92681	=	244.641	<	0.708008	=	50.7552	<	34.1309	=	27.8074	=	290.914	=	410.683
94028	4							=	1764.7	0	6640.82	0	4.5129e+06	0	212204	=	33.7453	=	86.9379	=	120.233	<	0.524902	=	219.06	=	13.8153	=	17.645	=	19.4251	<	2.7832	=	11.54	=	259.605	<	0.708008	=	60.5441	<	34.1309	=	38.8208	=	519.225	=	397.458
94029	0							=	3106.12	0	28503	0	1446402	0	1.45506e+06	=	61.783	=	37.7128	=	61.4208	<	0.524902	=	346.899	=	9.42781	=	22.6577	=	26.7076	<	2.7832	=	13.5873	=	444.016	<	0.708008	=	47.0695	<	34.1309	=	20.0313	=	639.222	=	382.108
94029	4							=	3524.82	0	24753.9	0	988297	0	1.89526e+06	=	99.1611	=	28.3247	=	84.2212	<	0.524902	=	370.049	=	6.06973	=	19.7859	=	26.1005	<	2.7832	=	7.8606	=	405.876	<	0.708008	=	33.379	<	34.1309	=	13.8836	=	622.005	=	428.412
94031	0							=	1597.43	0	5920.66	0	4.62429e+06	0	236641	=	27.873	=	40.0021	=	95.2441	<	0.524902	=	374.57	=	7.98165	=	47.3246	=	32.8252	<	2.7832	=	7.8606	=	301.618	<	0.708008	=	50.7552	<	34.1309	=	21.4209	=	288.352	=	304.574
94031	4							=	1730.25	0	6623.99	0	5464941	0	231510	=	27.6785	=	18.4301	=	76.7447	<	0.524902	=	161.585	=	5.12214	=	33.5791	=	28.2166	<	2.7832	=	7.32208	=	144.288	<	0.708008	=	30.838	<	34.1309	=	20.0313	=	224.601	=	260.51
94034	0							=	1718.76	0	15811.2	0	524543	0	1.93898e+06	=	50.3846	=	20.9662	=	79.8733	<	0.524902	=	150.291	=	7.5018	=	32.8442	=	10.105	<	2.7832	=	7.32208	=	176.141	<	0.708008	=	33.379	<	34.1309	=	12.1324	=	119.017	=	117.374
94034	4							=	1776.18	0	8338.29	0	938398	0	705200	=	15.6144	<	14.3555	=	48.1714	<	0.524902	=	79.8681	=	3.7139	=	25.9101	=	9.92807	<	2.7832	=	3.98899	=	92.3695	<	0.708008	=	23.0316	<	34.1309	=	10.2445	=	132.709	=	121.149
94036	0							=	2452.89	0	15473.2	0	3.24082e+06	0	369566	=	50.8855	=	18.4301	=	41.3314	<	0.524902	=	71.8474	=	11.8572	=	12.6985	=	6.06378	<	2.7832	=	7.8606	=	102.273	<	0.708008	=	33.379	<	34.1309	=	24.0753	=	89.3266	=	102.421
94036	4							=	2747.13	0	14440.7	0	3729846	0	348885	=	46.7574	=	37.7128	=	60.1179	<	0.524902	=	172.868	=	22.2493	=	21.2194	=	13.7169	<	2.7832	=	12.055	=	273.182	<	0.708008	=	48.2995	<	34.1309	=	35.696	=	211.922	=	187.233
94037	0							=	3684.61	0	12745.4	0	2961575	0	76297.9	=	37.9359	=	314.977	=	654.868	=	1.77763	=	502.896	=	24.7579	=	88.402	=	79.2672	=	137.777	=	51.4596	=	1130.78	=	10.9035	=	204.191	=	289.77	=	32.4314	=	1135.05	=	1997.61
94037	4							=	3783.85	0	15714.5	0	3.87137e+06	0	731008	=	36.4923	=	149.108	=	224.238	=	3.13673	=	647.839	=	42.5798	=	109.605	=	79.2672	=	126.416	=	50.5712	=	528.07	=	5.42258	=	312.385	=	1966.31	=	47.5496	=	653.809	=	532.397
94042	0							=	1291.69	0	5340.16	0	3996642	0	516849	=	17.1756	=	74.6257	=	41.3314	=	3.47334	=	153.68	<	1.97754	=	13.4005	=	8.85508	=	11.9882	=	6.23254	=	177.52	<	0.708008	=	20.338	<	34.1309	=	22.7672	=	136.451	=	124.937
94042	4							=	1609.04	0	5406.25	0	3.98053e+06	0	341734	=	33.8378	=	93.9995	=	54.1971	<	0.524902	=	234.255	=	7.98165	=	21.2194	=	12.0194	=	28.1889	=	11.0226	=	258.926	<	0.708008	=	48.2995	<	34.1309	=	26.5922	=	128.97	=	117.374
94044	0							=	2363.66	0	6674.51	0	2.91735e+06	0	873392	=	80.6106	=	248.169	=	254.109	<	0.524902	=	285.47	=	24.7579	=	76.7089	=	23.3417	<	2.7832	=	37.0327	=	271.825	=	3.08451	=	266.363	=	1866.8	=	39.8353	=	604.813	=	569.35
94044	4							=	4877.43	0	5241.14	0	1.41343e+06	0	627819	=	85.866	=	112.794	=	117.891	<	0.524902	=	137.853	=	9.42781	=	46.2001	=	12.5325	<	2.7832	=	18.5809	=	137.327	<	0.708008	=	127.548	=	103.867	=	30.1629	=	199.269	=	243.968
94046	0							=	2346.9	0	5588.33	0	4.12904e+06	0	340940	=	21.3473	=	37.7128	=	35.7277	<	0.524902	=	161.585	=	5.59515	=	16.2243	=	12.7028	<	2.7832	=	8.92681	=	245.322	<	0.708008	=	25.6719	<	34.1309	=	12.1324	=	156.466	=	175.33
94046	4							=	2558.59	0	7368.97	0	3.34596e+06	0	972749	=	11.4991	=	70.4557	=	37.141	<	0.524902	=	220.185	=	9.91189	=	23.3785	=	28.5171	<	2.7832	=	11.2816	=	274.538	<	0.708008	=	38.402	<	34.1309	=	20.0313	=	260.231	=	306.694
94047	0							=	1947.29	0	6506.24	0	3640653	0	1.53629e+06	=	31.4117	=	106.913	=	80.4967	=	21.8645	=	210.053	=	7.26231	=	26.9991	=	23.8047	<	2.7832	=	9.45502	=	250.086	<	0.708008	=	71.5421	<	34.1309	=	18.5922	=	166.505	=	217.394
94047	4							=	3607.47	0	5546.91	0	5.47155e+06	0	1.89787e+06	=	29.7993	=	42.2718	=	44.0875	<	0.524902	=	124.263	=	5.12214	=	16.2243	=	15.0505	<	2.7832	=	6.77952	=	142.897	<	0.708008	=	38.402	<	34.1309	=	10.2445	=	119.017	=	124.937
94050	0							=	5293.35	0	7425.41	0	2.45232e+06	0	2.57721e+06	=	130.564	=	231.126	=	226.3	<	0.524902	=	510.853	=	31.6728	=	44.0363	=	31.1617	=	45.1368	=	55.9307	=	664.77	=	7.89066	=	186.867	=	2347.62	=	102.835	=	509.84	=	594.012
94050	4							=	10397.7	0	6425.44	0	1.84824e+06	0	1.57377e+06	=	106.028	=	141.811	=	146.157	<	0.524902	=	182.03	=	13.0081	=	19.7391	=	15.7515	<	2.7832	=	32.9295	=	221.387	=	2.03494	=	66.1029	=	133.16	=	60.157	=	371.548	=	343.592
94051	0							=	2644.47	0	18375.3	0	4975236	0	2.46222e+06	=	71.2314	=	101.866	=	187.91	<	0.524902	=	80.2767	=	28.6411	=	13.0251	=	7.0281	<	2.7832	=	21.3051	=	62.8206	=	2.22667	=	93.4188	=	971.772	=	33.9888	=	405.697	=	377.841
94051	4							=	3103.03	0	9755.95	0	4328214	0	2.57721e+06	=	61.1466	=	41.7126	=	132.892	<	0.524902	=	134.407	=	22.1057	<	11.5479	<	5.41992	<	2.7832	=	10.6378	=	173.87	<	0.708008	=	33.1678	<	34.1309	=	18.3652	=	249.909	=	175.325
94052	0							=	945.06	0	10783	0	5278608	0	835849	=	110.95	=	86.8353	=	165.47	<	0.524902	=	102.266	=	13.5594	=	45.1172	=	7.0281	<	2.7832	=	24.2665	=	61.4141	<	0.708008	=	132.203	=	871.119	=	74.4488	=	330.458	=	347.382
94052	4							=	1250.34	0	8409.39	0	2.63133e+06	0	479249	=	87.5032	=	47.0971	=	112.732	<	0.524902	=	75.4246	=	6.12937	=	29.7944	<	5.41992	<	2.7832	=	13.5296	=	47.3873	<	0.708008	=	51.6148	<	34.1309	=	45.2041	=	282.517	=	195.226
94054	0							=	2233.16	0	9195.37	0	3530430	0	2.0317e+06	=	83.9771	=	61.1882	=	101.633	<	0.524902	=	65.7631	=	8.70367	<	11.5479	=	9.27738	<	2.7832	=	20.2169	=	50.1867	<	0.708008	=	39.2991	<	34.1309	=	22.0891	=	274.354	=	261.207
94054	4							=	6522.15	0	7199.59	0	6.19e+06	0	1.39666e+06	=	154.52	=	68.1137	=	122.609	<	0.524902	=	53.7755	=	10.8309	<	11.5479	=	7.45478	<	2.7832	=	19.6704	=	41.7985	<	0.708008	=	31.1267	<	34.1309	=	18.3652	=	277.852	=	283.487
94057	0							=	10397.7	0	10875.6	0	2.4915e+06	0	456726	=	162.999	=	158.588	=	173.611	=	1.81048	=	1035.8	=	49.2231	=	59.4554	=	14.6936	=	24.1249	=	54.9564	=	1130.78	=	3.5202	=	164.292	=	1575.76	=	51.6486	=	373.9	=	439.508
94057	4							=	8666.37	0	11191.6	0	3.29242e+06	0	538402	=	98.7824	=	124.843	=	167.504	=	1.73274	=	378.068	=	48.5816	=	29.2806	=	11.7446	=	12.3961	=	42.0948	=	439.771	=	1.50573	=	97.6719	=	1072.43	=	46.9578	=	351.572	=	377.841
94059	0							=	3334.91	0	8205.83	0	8538073	0	374570	=	206.138	=	48.8785	=	99.4908	<	0.524902	=	80.2767	=	7.66153	<	11.5479	<	5.41992	<	2.7832	=	17.4664	=	58.6031	<	0.708008	=	10.6512	<	34.1309	=	14.2809	=	296.526	=	242.749
94059	4							=	3060.28	0	6562.22	0	7.99873e+06	0	399975	=	174.169	=	17.3884	=	92.9936	=	1.2052	=	107.183	=	14.6697	<	11.5479	<	5.41992	<	2.7832	=	8.86048	=	86.8176	<	0.708008	=	8.56905	<	34.1309	=	12.8061	=	241.775	=	177.129
94060	0							=	1595.37	0	9937.99	0	13235166	0	2428905	=	84.1246	=	61.1882	=	198.185	<	0.524902	=	435.492	=	9.23035	=	29.5374	=	18.6281	=	7.17888	=	15.7929	=	466.188	=	0.810875	=	74.4486	=	636.275	=	18.3652	=	454.126	=	478.557
94060	4							=	2134.6	0	8640.43	0	9434697	0	2047373	=	60.1974	=	43.5144	=	125.704	<	0.524902	=	502.809	=	6.12937	=	28.2563	=	14.9587	<	2.7832	=	11.2226	=	774.863	<	0.708008	=	64.0243	=	502.091	=	18.3652	=	338.665	=	250.121
94061	0							=	10397.7	0	8908.24	0	3883380	0	867462	=	191.205	=	61.1882	=	97.3372	<	0.524902	=	183.924	=	14.6697	=	11.6298	=	9.55445	<	2.7832	=	14.6661	=	164.54	<	0.708008	=	42.3705	<	34.1309	=	22.0891	=	208.163	=	218.903
94061	4							=	8251.38	0	8144.04	0	6245032	0	533885	=	183.037	=	57.6976	=	98.4154	<	0.524902	=	462.736	=	18.6301	=	16.8239	=	9.83072	<	2.7832	=	19.6704	=	572.24	=	0.990482	=	66.1029	=	837.568	=	22.0891	=	187.375	=	180.74
94062	0							=	521.325	0	22782.1	0	13235166	0	1.57152e+06	=	142.079	=	182.273	=	157.34	=	0.936425	=	153.122	=	31.0637	=	18.2749	=	10.381	=	8.53129	=	82.5556	=	168.127	=	7.04732	=	156.477	=	2314.06	=	29.9011	=	413.953	=	443.396
94062	4							=	1388.85	0	85925.9	0	12752358	0	1.36324e+06	=	180.174	=	166.518	=	143.103	<	0.524902	=	175.725	=	50.1871	=	25.7151	=	9.83072	=	9.84769	=	67.961	=	278.551	=	5.59026	=	136.584	=	7664.94	=	53.7234	=	630.217	=	494.286
94067	0							=	227.37	0	107118	0	9184375	0	225763	=	220.184	=	286.564	=	478.054	<	0.524902	=	461.404	=	32.5891	<	11.5479	=	28.0459	=	40.5888	=	86.5152	=	470.595	=	15.6482	=	121.314	=	3388.09	=	52.8975	=	1135.05	=	1503.51
94071	0							=	1639.02	0	12026.8	0	698363	0	1.63675e+06	=	96.633	=	36.2604	=	117.426	<	0.524902	=	163.149	=	11.9137	<	11.5479	<	5.41992	<	2.7832	=	24.5337	=	188.243	<	0.708008	=	51.6148	<	34.1309	=	15.6925	=	275.52	=	257.508
94071	4							=	1501.68	0	10524.5	0	830016	0	889915	=	81.61	=	19.342	=	65.364	<	0.524902	=	201.009	=	7.14645	<	11.5479	<	5.41992	<	2.7832	=	15.7929	=	241.615	<	0.708008	=	27.0462	<	34.1309	=	9.60241	=	171.251	=	148.387
94072	0							=	227.37	0	107118	0	6243617	0	2.11703e+06	=	74.724	<	14.3555	=	13.4767	<	0.524902	=	277.787	=	6.38192	<	11.5479	<	5.41992	<	2.7832	=	8.56053	=	377.561	<	0.708008	=	16.8313	=	904.67	=	18.3652	=	185.069	=	88.2099
[truncated: 48 more rows]
[truncated: 58 more columns]

## Sheet: Fig1
var	coef	stderr	pval	p	ci_lower	ci_upper	N	cause
[truncated: 110 more rows]

## Sheet: Fig2
	trialno	cluster_lab	bm	val
[truncated: 23,985 more rows]

## Sheet: Fig2 pvals
ip10	1.39201e-40
[truncated: 15 more rows]

[truncated: 4 more sheets: Fig3, Supp Fig2, Supp Fig3, Supp Fig4]
